# Supplementary material for: Preventing excessive autophagy protects from the pathology of mtDNA mutations in Drosophila melanogaster
Source: Nat Commun. 2024 Dec 23;15:10719. doi: 10.1038/s41467-024-55559-2 (PMC11666730; doi:10.1038/s41467-024-55559-2)
Supplement: Supplementary file 3 — Supplementary Data 1-6 [file 41467_2024_55559_MOESM3_ESM.zip]

Archive with 3 entries (3 files):
- Supplementary Data File fly stocks, mutation load, primers. Supplementary Data Files 1_2_5_6..xlsx
- Supplementary Data File Proteome data of rescued larvae. Supplementary Data File 3..xlsx
- Supplementary Data File Proteome Data of stock larvae. Supplementary Data File 4..xlsx
