# Supplementary material for: Preventing excessive autophagy protects from the pathology of mtDNA mutations in Drosophila melanogaster
Source: Nat Commun. 2024 Dec 23;15:10719. doi: 10.1038/s41467-024-55559-2 (PMC11666730; doi:10.1038/s41467-024-55559-2)
Supplement: Supplementary file 3 — Supplementary Data 1-6 [file 41467_2024_55559_MOESM3_ESM.zip › Supplementary Data File fly stocks, mutation load, primers. Supplementary Data Files 1_2_5_6..xlsx]

## Sheet: Summary
Extended data table 1	Fly lines used in this study
Extended data table 2	Results from cloning and sequencing PCR products from various fly lines as indicated
Extended data table 5	Primer sequences used in this study
Extended data table 6	Antibodies used in this study

## Sheet: Table 1 Flies
	Big deficiencies lines
	Flies strains	Source	Identifier
	Dfs kit for chromosome III	Cook et al.,2012	N/A
	Large deficiencies lines			Viable
	Flies strains	Source	Identifier	Y/N
	Df(3L)ED4470	BDSC	BDSC: 8068	Y
	Df(3L)BSC23	BDSC	BDSC: 6755	Y
	Df(3L)BSC392	BDSC	BDSC: 9701	Y
	Df(3L)BSC224	BDSC	BDSC: 24417	Y
	Df(3L)BSC388	BDSC	BDSC: 24412	Het lethal
	Df(3L)Exel6132	BDSC	BDSC: 26828	Y	* No gene
	Df(3L)BSC730	BDSC	BDSC: 7676	Y	* No gene
	Df(3R)Exel6197	BDSC	BDSC: 7613	Y
	Df(3R)BSC874	BDSC	BDSC: 29997	Y
	Df(3R)ED5147	BDSC	BDSC: 8967	Y	* No gene
	Df(3R)ED5156	BDSC	BDSC: 8965	Y	* No gene
	Df(3R)ED5474	BDSC	BDSC: 9082	Y	* No gene
	Df(3R)BSC479	BDSC	BDSC: 24983	Y	* No gene
	Df(3R)ED5330	BDSC	BDSC: 9077	Y
	Df(3R)BSC750	BDSC	BDSC: 26848	Y
	Df(3R)ED10845	BDSC	BDSC: 9487	Y	* No gene
	Df(3R)BSC43	BDSC	BDSC: 7413	Y	* No gene
	Df(3R)BSC677	BDSC	BDSC: 26529	Y
	Small deficiencies lines			Viable
	Flies strains	Source	Identifier	Y/N
	Df(3L)BSC374	BDSC	BDSC: 24398	N
	Df(3L)Exel6110	BDSC	BDSC: 7589	N
	Df(3L)ED4457	BDSC	BDSC:9355	N
	Df(3L)BSC817	BDSC	BDSC:27578	N
	Df(3L)BSC753	BDSC	BDSC:26851	N
	Df(3L)BSC379	BDSC	BDSC:24403	N
	Df(3L)BSC577	BDSC	BDSC:25411	Y
	Df(3L)BSC675	BDSC	BDSC:26527	Y
	Df(3L)BSC676	BDSC	BDSC:26528	N
	Df(3L)ED4475	BDSC	BDSC:8069	N
	Df(3L)BSC727	BDSC	BDSC:26579	N
	Df(3L)BSC119	BDSC	BDSC:8976	Y
	Df(3L)BSC412	BDSC	BDSC:24916	N
	Df(3L)BSC386	BDSC	BDSC:24410	N
	Df(3L)Exel6091	BDSC	BDSC:7570	Y
	Df(3L)ED4288	BDSC	BDSC:8057	N
	Df(3L)BSC669	BDSC	BDSC:26521	N
	Df(3L)BSC576	BDSC	BDSC:26827	N
	Df(3L)BSC394	BDSC	BDSC:24418	N
	Df(3L)BSC673	BDSC	BDSC:26525	Y
	Df(3L)Exel6112	BDSC	BDSC:7591	Y
	Df(3L)BSC414	BDSC	BDSC:24918	N
	Df(3L)ED4710	BDSC	BDSC:8100	Y
	Df(3L)ED4475	BDSC	BDSC:8069	N
	Df(3L)ED215	BDSC	BDSC:8071	Y
	Df(3L)ED4486	BDSC	BDSC:8072	N
	Df(3L)BSC676	BDSC	BDSC:26528	N
	Df(3L)ED4483	BDSC	BDSC:8070	Y
	Df(3L)BSC613	BDSC	BDSC:25688	N
	Df(3L)BSC380	BDSC	BDSC:24404	N
	Df(3L)Exel6117	BDSC	BDSC:7596	N
	Df(3L)BSC413	BDSC	BDSC:24917	Y
	Df(3R)ED6187	BDSC	BDSC:9347	N
	Df(3R)ED10893	BDSC	BDSC:28827	Y
	Df(3R)Exel6196	BDSC	BDSC:7675	Y
	Df(3R)BSC567	BDSC	BDSC:25390	N
	Df(3R)BSC789	BDSC	BDSC:27361	N
	Df(3R)BSC806	BDSC	BDSC:27378	N
	Df(3R)Exel6211	BDSC	BDSC:7689	N
	Df(3R)ED6310	BDSC	BDSC:8961	N
	Df(3R)BSC500	BDSC	BDSC:25004	Y
	Df(3R)Exel6150	BDSC	BDSC:7629	N
	Df(3R)Exel6151	BDSC	BDSC:7630	N
	Df(3R)BSC506	BDSC	BDSC:25010	Y
	Df(3R)ED5301	BDSC	BDSC:9225	N
	Df(3R)Exel6152	BDSC	BDSC:7631	N
	Df(3R)BSC635	BDSC	BDSC:26505	Y
	Df(3R)BSC471	BDSC	BDSC:24975	N
	Df(3R)BSC43	BDSC	BDSC:7413	Y
	Df(3R)BSC508	BDSC	BDSC:25012	Y
	Df(3R)BSC124	BDSC	BDSC:9289	N
	Df(3R)BSC819	BDSC	BDSC:27580	N
	Df(3R)BSC508	BDSC	BDSC:25012	N
	Df(3R)Exel6272	BDSC	BDSC:7739	Y
	Df(3R)ED10838	BDSC	BDSC:9485	N
	Df(3R)ED6052	BDSC	BDSC:9480	N
	Df(3R)ED6058	BDSC	BDSC:24140	Y
	Df(3R)Exel6186	BDSC	BDSC:7665	Y
	Df(3R)ED6076	BDSC	BDSC:8962	N
	Df(3R)BSC805	BDSC	BDSC:27377	N
	Mutants lines			Viable
	CG number	Source	Identifier	Y/N
	CG3637	BDSC	9367	N
	CG11987	BDSC	9589	N
	CG18402	BDSC	9646	Y
	CG10657	BDSC	10031	N
	CG31100	BDSC	10259	N
	CG18525	BDSC	10425	N
	CG5429	BDSC	11487	Y
	CG12157	BDSC	11859	N
	CG6904	BDSC	13375	Y
	CG5802	BDSC	13460	N
	CG6097	BDSC	14434	N
	CG10616	BDSC	15027	N
	CG11964	BDSC	15355	N
	CG11967	BDSC	15558	N
	CG3421	BDSC	15990	N
	CG6322	BDSC	16613	N
	CG11999	BDSC	16895	N
	CG8002	BDSC	16918	N
	CG17228	BDSC	16962	N
	CG11966	BDSC	16993	N
	CG1241	BDSC	17156	Y	used for atg2-mut
	CG7394	BDSC	17682	Y	used for tim14-mut
	CG6752	BDSC	17772	N
	CG6303	BDSC	17911	N
	CG16908	BDSC	17914, 95489	N
	CG7056	BDSC	17943	N
	CG3593	BDSC	17982	N
	CG7009	BDSC	18008	N
	CG3987	BDSC	18184	N
	CG6687	BDSC	18259	N
	CG6570	BDSC	18594	N
	CG6475	BDSC	18616	N
	CG11975	BDSC	19243	Y
	CG11984	BDSC	19302	N
	CG5760	BDSC	19351	N
	CG8624	BDSC	19928	Y	used for melt-mut
	CG6803	BDSC	20068	N
	CG42542	BDSC	20641	N
	CG11877	BDSC	21101	Y
	CG11985	BDSC	21381	N
	CG11971	BDSC	21662	N
	CG10646	BDSC	22017	N
	CG6912	BDSC	22377	N
	CG3984	BDSC	22934	N
	CG14168	BDSC	23053	N
	CG5737	BDSC	23594	N
	CG6975	BDSC	26386	N
	CG1240	BDSC	27447	N
	CG11981	BDSC	30067	N
	CG11963	BDSC	30175	N
	CG8167	BDSC	30881	N
	CG14167	BDSC	30882	N
	CG6736	BDSC	30883	N
	CG3412	BDSC	31056	N
	CG11982	BDSC	31786	N
	CG1161	BDSC	32612	N
	CG3051	BDSC	33830, 63274	N
	CG11970	BDSC	37281	N
	CG6311	BDSC	51130	N
	CG3004	BDSC	53724	N
	CG32086	BDSC	56651	N
	CG33489	BDSC	58009	N
	CG7907	BDSC	61094	N
	CG5786	BDSC	61141	N
	CG10901	BDSC	77566	N
	CG14173	BDSC	78055	Y	used for dilp1-mut
	CG9374	BDSC	80901, 80973	N
	CG5793	BDSC	85086	N
	CG10681	BDSC	85611	N
	CG7956	BDSC	93745	N
	atg18a	BDSC	93768	Y
	CG7571	BDSC	12430, 24333, 42353	N
	CG16708	BDSC	12454, 85437	N
	CG10663	BDSC	17001, 61116	N
	CG8631	BDSC	17095, 29244, 27133, 13165	N
	CG2103	BDSC	17836, 86506	N
	CG10638	BDSC	17916, 18315, 25511, 23110	N
	CG12093	BDSC	19050, 16026	N
	CG33556	BDSC	23411, 36174, 52311, 57994	N
	CG43143	BDSC	23429, 62742, 36443	N
	CG32052	BDSC	23476, 38111, 55514	N
	CG43444	BDSC	24277, 38002, 44855, 56212	N
	CG9977	BDSC	27147, 83175	N
	CG6293	BDSC	59511, 22933	N
	CG8177	BDSC	62603, 43715, 12927, 13457	N
	CG32464	BDSC	62818, 43891	N
	CG42278	BDSC	85713, 42139	N
	Stock lines
	name	Source	Identifier
	w[1118]	BDSC	3605
	wDah	L Partridge	n/a

## Sheet: Table 2 cloning and sequencing
genotype	Clone	mutation	position in KP843845.1	Strands covered	# of times per sample	Type	# of clones sequenced	# of nt sequenced
Tamas-1	-	-	-	-	-	-	93	75784
Tamas-2	tamas_2_P1_N3	T>C	4481	2	1	Transition	96	78775
Mutator 1	Mut_1_P1_N02	A>G	4817	1	1	Transition	93	76725
Mutator 1	Mut_1_P1_N04	T>A	4105	1	1	Transversion
Mutator 1	Mut_1_P1_N06	A>G	4857	1	1	Transition
Mutator 1	Mut_1_P1_N09	DelT	4678	2	20	Deletion
Mutator 1	Mut_1_P1_N13	DelT	4678	2	20	Deletion
Mutator 1	Mut_1_P1_N18	T>C	4413	2	1	Transition
Mutator 1	Mut_1_P1_N23	C>T	4787	2	2	Transition
Mutator 1	Mut_1_P1_N24	C>T	4462	2	1	Transition
Mutator 1	Mut_1_P1_N24	DelT	4678	2	20	Deletion
Mutator 1	Mut_1_P1_N26	DelT	4678	2	20	Deletion
Mutator 1	Mut_1_P1_N30	A>C	4590	2	1	Transversion
Mutator 1	Mut_1_P1_N30	DelT	4678	2	20	Deletion
Mutator 1	Mut_1_P1_N31	DelT	4678	2	20	Deletion
Mutator 1	Mut_1_P1_N31	C>T	4923	1	1	Transition
Mutator 1	Mut_1_P1_N32	DelT	4678	2	20	Deletion
Mutator 1	Mut_1_P1_N34	C>T	4116	1	1	Transition
Mutator 1	Mut_1_P1_N34	A>T	4358	2	1	Transversion
Mutator 1	Mut_1_P1_N35	A>G	4856	2	2	Transition
Mutator 1	Mut_1_P1_N36	DelT	4678	2	20	Deletion
Mutator 1	Mut_1_P1_N37	DelT	4678	2	20	Deletion
Mutator 1	Mut_1_P1_N40	DelT	4678	2	20	Deletion
Mutator 1	Mut_1_P1_N42	DelT	4678	2	20	Deletion
Mutator 1	Mut_1_P1_N43	DelT	4678	2	20	Deletion
Mutator 1	Mut_1_P1_N48	C>T	4787	2	2	Transition
Mutator 1	Mut_1_P1_N48	A>G	4856	2	2	Transition
Mutator 1	Mut_1_P1_N53	DelT	4678	2	20	Deletion
Mutator 1	Mut_1_P1_N55	T>A	4615	2	1	Transversion
Mutator 1	Mut_1_P1_N56	T>C	4125	1	1	Transition
Mutator 1	Mut_1_P1_N64	T>A	4203	2	1	Transversion
Mutator 1	Mut_1_P1_N64	DelT	4678	2	20	Deletion
Mutator 1	Mut_1_P1_N65	DelT	4678	2	20	Deletion
Mutator 1	Mut_1_P1_N66	DelT	4678	2	20	Deletion
Mutator 1	Mut_1_P1_N68	A>G	4108	1	1	Transition
Mutator 1	Mut_1_P1_N70	A>G	4813	2	1	Transition
Mutator 1	Mut_1_P1_N71	DelT	4678	2	20	Deletion
Mutator 1	Mut_1_P1_N76	C>T	4594	2	1	Transition
Mutator 1	Mut_1_P1_N78	T>G	4665	2	3	Transversion
Mutator 1	Mut_1_P1_N79	T>G	4665	2	3	Transversion
Mutator 1	Mut_1_P1_N81	DelT	4678	2	20	Deletion
Mutator 1	Mut_1_P1_N83	DelT	4678	2	20	Deletion
Mutator 1	Mut_1_P1_N86	T>G	4665	2	3	Transversion
Mutator 1	Mut_1_P1_N90	DelT	4570	2	1	Deletion
Mutator 1	Mut_1_P1_N96	DelT	4678	2	20	Deletion
Mutator 1	Mut_1_P1_N96	G>A	4908	1	1	Transition
Mutator 2	Mut_2_P1_N05	DelT	4340	2	25	Deletion	93	75909
Mutator 2	Mut_2_P1_N07	DelT	4340	2	25	Deletion
Mutator 2	Mut_2_P1_N08	T>G	4178	2	2	Transversion
Mutator 2	Mut_2_P1_N08	delT	4340	2	25	Deletion
Mutator 2	Mut_2_P1_N10	DelT	4288	2	5	Deletion
Mutator 2	Mut_2_P1_N13	T>A	4338	1	1	Transversion
Mutator 2	Mut_2_P1_N14	T>C	4296	2	3	Transition
Mutator 2	Mut_2_P1_N14	DelT	4340	2	25	Deletion
Mutator 2	Mut_2_P1_N16	DelT	4340	2	25	Deletion
Mutator 2	Mut_2_P1_N17	DelT	4363	2	2	Deletion
Mutator 2	Mut_2_P1_N18	DelT	4340	2	25	Deletion
Mutator 2	Mut_2_P1_N18	DelT	4570	2	1	Deletion
Mutator 2	Mut_2_P1_N20	DelT	4340	2	25	Deletion
Mutator 2	Mut_2_P1_N29	DelT	4340	2	25	Deletion
Mutator 2	Mut_2_P1_N30	DelT	4288	2	5	Deletion
Mutator 2	Mut_2_P1_N31	A>T	4233	2	1	Transversion
Mutator 2	Mut_2_P1_N32	T>A	4380	2	1	Transversion
Mutator 2	Mut_2_P1_N32	DelT	4363	2	2	Deletion
Mutator 2	Mut_2_P1_N35	DelT	4340	2	25	Deletion
Mutator 2	Mut_2_P1_N39	DelT	4340	2	25	Deletion
Mutator 2	Mut_2_P1_N43	DelT	4484	2	3	Deletion
Mutator 2	Mut_2_P1_N48	DelT	4288	2	5	Deletion
Mutator 2	Mut_2_P1_N52	DelT	4484	2	3	Deletion
Mutator 2	Mut_2_P1_N53	A>T	4742	2	1	Transversion
Mutator 2	Mut_2_P1_N58	G>A	4808	2	1	Transition
Mutator 2	Mut_2_P1_N60	DelT	4340	2	25	Deletion
Mutator 2	Mut_2_P1_N61	A>G	4425	2	1	Transition
Mutator 2	Mut_2_P1_N62	DelT	4340	2	25	Deletion
Mutator 2	Mut_2_P1_N63	DelT	4340	2	25	Deletion
Mutator 2	Mut_2_P1_N64	A>G	4508	2	1	Transition
Mutator 2	Mut_2_P1_N65	C>T	4462	2	1	Transition
Mutator 2	Mut_2_P1_N65	DelT	4340	2	25	Deletion
Mutator 2	Mut_2_P1_N67	DelT	4340	2	25	Deletion
Mutator 2	Mut_2_P1_N71	DelT	4340	2	25	Deletion
Mutator 2	Mut_2_P1_N74	DelT	4340	2	25	Deletion
Mutator 2	Mut_2_P1_N75	C>T	4348	2	1	Transition
Mutator 2	Mut_2_P1_N77	T>G	4178	2	2	Transversion
Mutator 2	Mut_2_P1_N77	DelT	4340	2	25	Deletion
Mutator 2	Mut_2_P1_N83	DelT	4288	2	5	Deletion
Mutator 2	Mut_2_P1_N84	T>C	4296	2	3	Transition
Mutator 2	Mut_2_P1_N84	DelT	4340	2	25	Deletion
Mutator 2	Mut_2_P1_N85	DelT	4340	2	25	Deletion
Mutator 2	Mut_2_P1_N86	DelT	4340	2	25	Deletion
Mutator 2	Mut_2_P1_N87	T>C	4296	2	3	Transition
Mutator 2	Mut_2_P1_N87	DelT	4340	2	25	Deletion
Mutator 2	Mut_2_P1_N88	DelT	4340	2	25	Deletion
Mutator 2	Mut_2_P1_N89	DelT	4340	2	25	Deletion
Mutator 2	Mut_2_P1_N90	DelT	4288	2	5	Deletion
Mutator 2	Mut_2_P1_N91	DelT	4340	2	25	Deletion
Mutator 2	Mut_2_P1_N93	DelT	4484	2	3	Deletion
Atg2-mut 1	atg2_1_P1_N2	DelA	4260	2	1	Deletion	88	72462
Atg2-mut 2	atg2_1_P1_N3	C>T	4428	2	1	Transition
Atg2-mut 2	atg2_1_P1_N3	A>G	4856	2	5	Transition
Atg2-mut 2	atg2_1_P1_N4	C>T	4787	2	2	Transition
Atg2-mut 2	atg2_1_P1_N4	A>G	4856	2	5	Transition
Atg2-mut 2	atg2_1_P1_N7	T>G	4665	2	3	Transversion
Atg2-mut 2	atg2_1_P1_N9	T>A	4615	2	4	Transversion
Atg2-mut 2	atg2_1_P1_N15	G>A	4492	1	2	Transition
Atg2-mut 2	atg2_1_P1_N21	G>A	4492	2	2	Transition
Atg2-mut 2	atg2_1_P1_N22	DelT	4678	2	16	Deletion
Atg2-mut 2	atg2_1_P1_N25	DelT	4678	2	16	Deletion
Atg2-mut 2	atg2_1_P1_N30	A>T	4241	2	1	Transversion
Atg2-mut 2	atg2_1_P1_N32	DelT	4678	2	16	Deletion
Atg2-mut 2	atg2_1_P1_N40	DelT	4678	2	16	Deletion
Atg2-mut 2	atg2_1_P1_N43	A>G	4311	2	1	Transition
Atg2-mut 2	atg2_1_P1_N43	C>T	4787	2	2	Transition
Atg2-mut 2	atg2_1_P1_N44	DelT	4570	1	2	Deletion
Atg2-mut 2	atg2_1_P1_N44	A>G	4186	1	1	Transition
Atg2-mut 2	atg2_1_P1_N45	DelT	4678	1	16	Deletion
Atg2-mut 2	atg2_1_P1_N46	DelT	4219	1	1	Deletion
Atg2-mut 2	atg2_1_P1_N46	DelT	4678	1	16	Deletion
Atg2-mut 2	atg2_1_P1_N47	T>A	4615	2	4	Transversion
Atg2-mut 2	atg2_1_P1_N49	T>A	4125	1	1	Transversion
Atg2-mut 2	atg2_1_P1_N50	T>A	4615	2	4	Transversion
Atg2-mut 2	atg2_1_P1_N53	A>G	4856	2	5	Transition
Atg2-mut 2	atg2_1_P1_N54	DelT	4340	2	1	Deletion
Atg2-mut 2	atg2_1_P1_N54	DelT	4678	2	16	Deletion
Atg2-mut 2	atg2_1_P1_N55	DelT	4678	2	16	Deletion
Atg2-mut 2	atg2_1_P1_N56	T>G	4665	2	3	Transversion
Atg2-mut 2	atg2_1_P1_N58	A>G	4856	2	5	Transition
Atg2-mut 2	atg2_1_P1_N60	DelT	4678	2	16	Deletion
Atg2-mut 2	atg2_1_P1_N64	DelT	4678	2	16	Deletion
Atg2-mut 2	atg2_1_P1_N65	DelT	4714	2	2	Deletion
Atg2-mut 2	atg2_1_P1_N65	G>A	4799	2	2	Transition
Atg2-mut 2	atg2_1_P1_N68	DelT	4678	2	16	Deletion
Atg2-mut 2	atg2_1_P1_N70	DelT	4775	2	1	Deletion
Atg2-mut 2	atg2_1_P1_N70	A>G	4856	2	5	Transition
Atg2-mut 2	atg2_1_P1_N71	T>G	4665	2	3	Transversion
Atg2-mut 2	atg2_1_P1_N73	DelT	4678	2	16	Deletion
Atg2-mut 2	atg2_1_P1_N74	DelT	4678	2	16	Deletion
Atg2-mut 2	atg2_1_P1_N76	DelT	4678	2	16	Deletion
Atg2-mut 2	atg2_1_P1_N78	T>A	4615	2	4	Transversion
Atg2-mut 2	atg2_1_P1_N82	DelT	4678	2	16	Deletion
Atg2-mut 2	atg2_1_P1_N83	DelT	4678	2	16	Deletion
Atg2-mut 2	atg2_1_P1_N84	DelT	4714	2	2	Deletion
Atg2-mut 2	atg2_1_P1_N84	G>A	4799	2	2	Transition
Atg2-mut 2	atg2_1_P1_N91	DelT	4570	2	2	Deletion
Melt-mut 1	Melt_1_P1_N2	C>T	4594	2	1	Transition	91	75018
Melt-mut 1	Melt_1_P1_N16	DelT	4340	2	3	Deletion
Melt-mut 1	Melt_1_P1_N20	DelT	4340	2	3	Deletion
Melt-mut 1	Melt_1_P1_N25	DelT	4630	2	1	Deletion
Melt-mut 1	Melt_1_P1_N29	G>A	4525	2	1	Transition
Melt-mut 1	Melt_1_P1_N54	C>T	4787	2	1	Transition
Melt-mut 1	Melt_1_P1_N60	DelT	4340	2	3	Deletion
Melt-mut 1	Melt_1_P1_N60	DelT	4484	2	1	Deletion
Melt-mut 1	Melt_1_P1_N84	T>A	4274	2	1	Transversion
Melt-mut 1	Melt_1_P1_N87	C>T	4366	2	1	Transition
Melt-mut 2	Melt_2_P1_N04	C>T	4218	2	1	Transition	96	79200
Melt-mut 2	Melt_2_P1_N09	T>A	4104	1	1	Transversion
Melt-mut 2	Melt_2_P1_N09	G>A	4345	2	1	Transition
Melt-mut 2	Melt_2_P1_N14	G>A	4519	2	1	Transition
Melt-mut 2	Melt_2_P1_N15	DelT	4585	2	1	Deletion
Melt-mut 2	Melt_2_P1_N21	T>C	4146	1	1	Transition
Melt-mut 2	Melt_2_P1_N21	DelA	4732	2	1	Deletion
Melt-mut 2	Melt_2_P1_N27	DelT	4147	2	2	Deletion
Melt-mut 2	Melt_2_P1_N33	C>T	4187	1	1	Transition
Melt-mut 2	Melt_2_P1_N33	T>C	4313	2	1	Transition
Melt-mut 2	Melt_2_P1_N36	DelT	4147	1	2	Deletion
Melt-mut 2	Melt_2_P1_N37	T>C	4884	1	1	Transition
Melt-mut 2	Melt_2_P1_N39	A>T	4593	2	1	Transversion
Melt-mut 2	Melt_2_P1_N42	T>G	4695	2	1	Transversion
Melt-mut 2	Melt_2_P1_N54	G>A	4779	2	1	Transition
Melt-mut 2	Melt_2_P1_N75	DelT	4102	1	1	Deletion
Melt-mut 2	Melt_2_P1_N86	DelT	4340	2	1	Deletion
Melt-mut 2	Melt_2_P1_N95	TA>AT	4393	2	1	Transversion
Melt-mut 2	Melt_2_P1_N95	TA>AT	4394	2	1	Transversion
Melt-mut 3	Melt_3_P1_N05	C>T	4566	2	1	Transition	87	71716
Melt-mut 3	Melt_3_P1_N16	A>T	4423	2	1	Transversion
Melt-mut 3	Melt_3_P1_N28	T>G	4104	1	2	Transversion
Melt-mut 3	Melt_3_P1_N33	G>A	4467	2	1	Transition
Melt-mut 3	Melt_3_P1_N40	delT	4381	2	2	Deletion
Melt-mut 3	Melt_3_P1_N43	G>A	4459	2	1	Transition
Melt-mut 3	Melt_3_P1_N44	A>G	4825	2	1	Transition
Melt-mut 3	Melt_3_P1_N57	delT	4381	2	2	Deletion
Melt-mut 3	Melt_3_P1_N59	T>G	4104	1	2	Transversion
Melt-mut 3	Melt_3_P1_N70	delA	4312	2	1	Deletion
Melt-mut 3	Melt_3_P1_N73	G>A	4564	2	1	Transition
Melt-mut 3	Melt_3_P1_N75	G>A	4919	1	1	Transition
Melt-mut 3	Melt_3_P1_N81	C>A	4176	1	1	Transversion

## Sheet: Table 5 Primers
Primers used for qPCR		Primers for Random mutation capture		Primers for cloning and sequencing
Name	Sequence	Name	Sequence	Name	Sequence
RPL32 FW	GACGCTTAAGGGACAGTATCTG	Cox3 FW	GTTACTGTAACTTGAGCCCACCATAGAC	Dm_mtDNA4,080 F	TCTGTATTCGACCCCTCAGC
RPL32 RV	AAACGCGGTTCTGCATGAG	Cox3 RV	CATGAATTCCGTGGAATCCTGTTGCT	Dm_mtDNA4,945R	TCCTTGGTATGTTCCTTCTCG
CytB FW	TTAATCATATTTGTCGAGACG	Cytb FW	GTTCAATGATTATGAGGTGGATTTGCTG
CytB RV	AATGATGCACCGTTAGCAT	Cytb RV	GGATTATTAGATCCTGTTTGATGAAGG
Tamas FW	GAACGATTTCCGCATCCTGC	tRNA-arg FW	AACTGAATATGAAGCGATTGATTGC
Tamas RV	ATGCTGAGGTCCTCGTAGGT	tRNA-arg RV	CAGTGATATGCCTCTTTTTGGCTTC
Spargel RV	ACTGCTCAACCATAACCGGG
Spargel FW	GCGATGGACCGATAGACCTG
Tim14 FW	CGGCTTCGATCCCAAGATGA
Tim14 RV	ATCTTGGCCGCCAAATAGGG
Dilp1 FW	TGCCAAGGAAACGTGAAAGC
Dilp1 RV	TCAGGACCTCGGATCCGTAC
Melt-mut FW	AAAGGAAGAGCCACCCCATG
Melt-mut RV	CTCACGGTTTCCCTTCGGAA
Atg2 FW	GGAGCTGGCTTGGAGTGATT
Atg2RV	TGCTCCGGTTGCTTCTTGAT
Atg1 FW	CAAGGCGCCATTCTATGCAC
Atg1 RV	CGAGATGCGATCCTTGGAGT
Atg13 FW	TACCGCACAAAGCTGACCAT
Atg13 RV	AGTTTCTTGGCCACGACAGT
Atg18a FW	TGACCGACGTGTTTAGCCAA
Atg 18a RV	CAAGTACCCATCCTGCGAGG
Atg18b FW	TGGAAAAGGCGCCGAAGA
Atg 18b RV	GGTGGGATCACATTGTTTACGAA
Atg9 FW	AATGCTCCACCTGGAAGACG
Atg9 RV	CGGACCGCTATCTCAACTCC
Atg14 FW	CCGATTCCACTGTCGCAATT
Atg14 RV	CCCGATAAGGCGTTCGTAGC
Atg6 FW	GACGAGCAGCTGGAGAAGAT
Atg6 RV	GTCCTGCGGGTCCAATGTAT
Vps15 FW	TATCAGAGCACTGGAGGCAC
VPS15 RV	GGCCAGTAGCTGCATCTCAA
Atg3 FW	GCACCATTGTCCAACTTGGC
Atg3 RV	GTCTCCTCGCCGACGTATTC
Atg12 FW	TCCCAACAAGACAGTCGGC
Atg12 RV	ATTATCTGATCCGGGGCAGG
Atg16 FW	CAAGGGCGAGAACTCCCAG
Atg16 RV	CGCAATCGGTTGTTGTTCGT
Syx17a FW	GCACTGCGAGAAAAAGTACGG
Syx17a RV	CCAGATCGTCGTCGTACTGA
Vamp7 FW	ACACACACGGAGACTACCTG
Vamp7 RV	CCTGTAGGCCGTAAGTCTGG
Nsyba FW	CGGGCAAGCTCAAGAGGAA
Nsyba RV	GGGATACTGGTACTGTGGCG
Rab7 FW	TCTGCACGAAAGAGGTGGTG
Rab7RV	TTCTTGAACGAGTTGGGCGC
Usp30 FW	CAACTGGACAGGTGTGCAAG
Usp30 RV	CATTGTCGAGCCCCAGGG
Usp8 FW	ATGAGCAGTTGGAGAAGGCC
Usp8 RV	ATAGTCCTGGGCCTTGCTCT
Pgam5 Fw	GAGAAAGTGGTGAACTGTGCC
Pgam5 RV	GATAGGCGCGGTGGAAGTAT
CG5676 FW	CGTGGATAAGCTCGCCGATA
CG5676 RV	ATTTCGCCACTTTCTTGCCG
CG11975 FW	CGTGGATAAGCTCGCCGATA
CG11975 RV	ATTTCGCCACTTTCTTGCCG

## Sheet: Table 6 Antibody
Antibody table
Antibodies	Source	Identifier
Anti-ATPsynthase H	Abcam	Ab110275
Anti-ATPsynthase A	Abcam	Ab14748
NDUFS3	abcam	14711
Actin-beta	Cell Signaling Technology	4967
GABARAP	Cell Signaling Technology	13733
VDAC	Abcam	14743
Alexa Fluor 488	Invitrogen	A-32723
Alexa Fluor 568	Invitrogen	A11011
Alexa Fluor 647	Invitrogen	A32728
Mouse IgG HRP	Cytiva	NA9310V
Rabbit IgG HRP	Cytiva	NA9340V
