# Supplementary material for: Preventing excessive autophagy protects from the pathology of mtDNA mutations in Drosophila melanogaster
Source: Nat Commun. 2024 Dec 23;15:10719. doi: 10.1038/s41467-024-55559-2 (PMC11666730; doi:10.1038/s41467-024-55559-2)
Supplement: Supplementary file 3 — Supplementary Data 1-6 [file 41467_2024_55559_MOESM3_ESM.zip › Supplementary Data File Proteome data of rescued larvae. Supplementary Data File 3..xlsx]

## Sheet: Summary
El Fissi ED table 3	all-to-all comparison of proteomes from tissues as indicated
Sheet 1 Fat Body	all-to-all proteome comparison fat body
Sheet 2 Brain	all-to-all proteome comparison brain
Sheet 3 Larvae	all-to-all proteome comparison larvae
Sheet 4	ANOVA comparison fat body refers to Edfig 7b
Sheet 5	ANOVA comparison brain refers to Edfig 7c
Sheet 6	ANOVA comparison larvae refers to Fig 3b

## Sheet: Fat body
comparison	PG.ProteinGroups	Symbol	logFC	adj.P.Val	AveExpr
6_DILP1_7_MELT	A1ZAX2	Dmel\CG30108	-1.94431	0.364217	12.6906
6_DILP1_7_MELT	Q9VBT2	Dmel\CG11893	2.6498	0.364217	17.4188
6_DILP1_7_MELT	Q9VBK1	CG14539	2.0967	0.364217	15.5592
6_DILP1_7_MELT	A1Z9F0;E1JH60;E1JH61;Q6IDH2;Q8SZX5	CT19307;Dmel\CG6145;CT19307;CT19307;CG6145-RC	-1.02862	0.669869	12.2948
6_DILP1_7_MELT	Q9VUW1	cg17026	1.31048	0.669869	15.6823
6_DILP1_7_MELT	A0A0B4KHL2;Q8I0G5-3	gammaCOP	1.55511	0.669869	14.9795
6_DILP1_7_MELT	Q9W2G8	Acox57D-d	-0.851275	0.669869	17.3184
6_DILP1_7_MELT	Q7K2W6	PPO1	0.784155	0.669869	17.0365
6_DILP1_7_MELT	Q8IRN0	CG7090	-0.804465	0.669869	18.194
6_DILP1_7_MELT	Q8MS38	Dmel\CG33217	-0.88903	0.669869	14.68
6_DILP1_7_MELT	Q9VAX8	Dmel\CG4849	-0.807901	0.669869	14.6507
6_DILP1_7_MELT	Q9W3T2	Dmel\CG4593	-1.95448	0.669869	12.6769
6_DILP1_7_MELT	Q9VGT8	Ugt35C1	2.94781	0.669869	16.2336
6_DILP1_7_MELT	Q9VQD2	Cyp309a1	0.89788	0.669869	17.0697
6_DILP1_7_MELT	Q8MLQ5	kcc	1.35056	0.669869	13.4107
6_DILP1_7_MELT	Q8T4C4	ATPsynbetaL	-2.13002	0.669869	16.5496
6_DILP1_7_MELT	A0A0S0WFC8;Q8IRI6;Q8IRI6-10;Q8IRI6-11;Q8IRI6-12;Q8IRI6-13;Q8IRI6-14;Q8IRI6-15;Q8IRI6-16;Q8IRI6-17;Q8IRI6-2;Q8IRI6-3;Q8IRI6-6;Q8IRI6-7;Q8IRI6-9;X2JBV9;X2JG36	Glut1	1.34917	0.669869	13.531
6_DILP1_7_MELT	Q9VZE6	CG11583	-0.841769	0.669869	14.8739
6_DILP1_7_MELT	Q9VB51	Dmel\CG5934	-1.55531	0.669869	13.1919
6_DILP1_7_MELT	O96299	Sodh-2	-0.748414	0.669869	21.1226
6_DILP1_7_MELT	M9PDG9;O46100	Dmel\CG12773;EG:8D8.3	-0.883444	0.669869	14.1118
6_DILP1_7_MELT	Q9VKD2	Hacd1	-0.833481	0.669869	15.1475
6_DILP1_7_MELT	Q9W0L6	Dmel\CG13907	0.617907	0.669869	14.1452
6_DILP1_7_MELT	M9MS14	moody	1.21552	0.669869	13.0243
6_DILP1_7_MELT	Q6WV17;Q6WV17-2	Pgant5	-0.754619	0.669869	14.0066
6_DILP1_7_MELT	A0A0B4JD02;A0A0B4JDF1;A0A0B4K6L6;A0A0B4KH09;A0A0B4LHP1;P16371;P16371-2	gro	-1.03528	0.669869	13.9856
6_DILP1_7_MELT	A0A0B4KG94	Dmel\CG6908	1.34926	0.669869	17.8668
6_DILP1_7_MELT	Q9W130	Cyp9c1	-0.736498	0.669869	16.3409
6_DILP1_7_MELT	Q9VMX1	CG14043	-1.05349	0.669869	12.6889
6_DILP1_7_MELT	Q9VFE9	Dph2	-0.612726	0.669869	14.6142
6_DILP1_7_MELT	Q9VTH0	Plod	-0.78504	0.669869	18.496
6_DILP1_7_MELT	Q9VKB9	Rab3-GAP	1.01714	0.669869	15.1581
6_DILP1_7_MELT	Q8I079	Dmel\CG32640	-0.687036	0.669869	14.1442
6_DILP1_7_MELT	Q7K4C7	Pcyt1	-2.07828	0.669869	13.6985
6_DILP1_7_MELT	Q8IPK4	CG31915	-0.642207	0.669869	15.5284
6_DILP1_7_MELT	Q8SYC4	Dmel\CG13893	1.85029	0.669869	13.668
6_DILP1_7_MELT	Q9VYG1;X2JBJ9	CG12096;S5b	-0.787892	0.669869	14.5211
6_DILP1_7_MELT	Q9VDV8	Dmel\CG17751	1.4899	0.669869	15.2916
6_DILP1_7_MELT	Q8IPZ5;Q9VQJ6	Dmel\CG9641	-1.58916	0.669869	16.727
6_DILP1_7_MELT	Q95U34	Galk	0.959566	0.669869	18.1397
6_DILP1_7_MELT	Q9VQ93	sau	-0.569695	0.669869	14.3053
6_DILP1_7_MELT	Q9VNA4	CG1161	0.650886	0.669869	15.1969
6_DILP1_7_MELT	Q9VCC7	Kal1	-1.26615	0.669869	12.0478
6_DILP1_7_MELT	Q9VJ14	mib2	0.775446	0.669869	13.6515
6_DILP1_7_MELT	Q03043;Q03043-2	for	-0.677342	0.669869	16.0695
6_DILP1_7_MELT	Q9VWQ7	Dmel\CG6891	1.48223	0.669869	16.2515
6_DILP1_7_MELT	A0A0B4K6F9;A0A0B4KGU9;Q7KS16;Q9VC62	Esyt2	-0.596229	0.669869	14.4589
6_DILP1_7_MELT	Q9VRJ2;Q9VRJ2-2	Fitm2	-0.661861	0.669869	13.2962
6_DILP1_7_MELT	E2QD64;Q7K4H4	NO66	-0.686941	0.669869	14.6624
6_DILP1_7_MELT	Q9VVI0	U4-U6-60K	-1.84907	0.669869	13.4385
6_DILP1_7_MELT	Q6IJR5	Dmel\CG34284	1.36996	0.669869	17.946
6_DILP1_7_MELT	Q9V9R2	Cul2	-0.576924	0.669869	14.991
6_DILP1_7_MELT	A1Z814	Dmel\CG1513	0.869306	0.669869	14.0321
6_DILP1_7_MELT	Q9VA69	PH4alphaEFB	-0.750612	0.669869	16.9223
6_DILP1_7_MELT	Q9V9U1	Smvt	1.25436	0.669869	16.9447
6_DILP1_7_MELT	Q9VMI2	Dmel\CG13994	-3.6437	0.669869	14.1959
6_DILP1_7_MELT	Q9VBK2	CG8957	1.60841	0.669869	13.0423
6_DILP1_7_MELT	Q7JYW9	Hex-C	-0.762092	0.669869	18.9322
6_DILP1_7_MELT	Q9VTU9	Dmel\CG6910	-0.654472	0.669869	17.2543
6_DILP1_7_MELT	A0A0B4LHU5;Q9VB31	Cyp6a18	1.64535	0.669869	16.2305
6_DILP1_7_MELT	Q9VEC8	CG32920	-0.567841	0.669869	14.0161
6_DILP1_7_MELT	M9PDF2;Q9VIV2	swm	-1.01167	0.669869	12.0715
6_DILP1_7_MELT	Q9V463	Nup154	-0.6352	0.669869	14.0347
6_DILP1_7_MELT	Q7KGU6;Q95R82	dmCG14767;Dmel\CG14767	-2.241	0.669869	14.2005
6_DILP1_7_MELT	Q4LDP7;Q9I7R1	Dmel\CG5946	-0.594697	0.669869	18.5974
6_DILP1_7_MELT	Q6NQY9	cg9143	-1.14405	0.669869	14.2725
6_DILP1_7_MELT	Q86PF4;Q9VG23	Dmel\CG10126;CT28495	0.94529	0.669869	15.873
6_DILP1_7_MELT	Q8IQP2;Q9VV89	zetaCOP	-0.759275	0.669869	16.9809
6_DILP1_7_MELT	Q9V8Y2	Obp56a	1.08003	0.669869	14.0666
6_DILP1_7_MELT	Q9VPL3	mRpL10	-1.44063	0.669869	13.419
6_DILP1_7_MELT	Q05344	Ssrp	-1.03686	0.669869	14.4877
6_DILP1_7_MELT	Q9VVP9	Dmel\CG4306	0.969497	0.669869	15.4881
6_DILP1_7_MELT	M9PCE8;Q9VLJ6	Acer	-1.04262	0.669869	16.6779
6_DILP1_7_MELT	D3DMW7;Q24192	RhoL	1.25018	0.669869	15.0118
6_DILP1_7_MELT	Q7KT91;X2J9U5;X2JAF7	CG33090;CG7469;CG7469	-0.706185	0.669869	13.8254
6_DILP1_7_MELT	Q10714;X2J8C3	Ance	0.728005	0.669869	15.7476
6_DILP1_7_MELT	A0A0B4LFY9	Sting	-0.876813	0.669869	13.3245
6_DILP1_7_MELT	A0A0B4JCT7;B7YZK4;B7YZK5	Jabba	-2.44039	0.669869	13.8334
6_DILP1_7_MELT	Q8IMV1;Q8SY52	Elal	1.77861	0.669869	13.6054
6_DILP1_7_MELT	Q9VYU9	Dmel\CG9360	2.1469	0.669869	19.3285
6_DILP1_7_MELT	Q9W4B0	CG15780	-2.65137	0.669869	16.671
6_DILP1_7_MELT	Q9VBS7	Dmel\CG10550	0.917732	0.669869	16.1993
6_DILP1_7_MELT	Q9W5R5	Slmap	-0.573233	0.669869	14.9375
6_DILP1_7_MELT	A0A0B4K7B4	Dmel\CG43318	-1.76293	0.669869	13.6461
6_DILP1_7_MELT	Q8MZI3	DmRH5	-0.780452	0.669869	15.4637
6_DILP1_7_MELT	Q9VI15	Dmel\CG10286	-0.917931	0.669869	13.5693
6_DILP1_7_MELT	P21187	pAbp	-0.535157	0.669869	20.5749
6_DILP1_7_MELT	Q9VEK7	CREG	1.02629	0.669869	17.3146
6_DILP1_7_MELT	O96692	Rap2l	-0.54172	0.669869	15.1962
6_DILP1_7_MELT	Q8IQ80;Q8IQ82	pst	-0.762741	0.669869	17.9602
6_DILP1_7_MELT	Q9VJ19	RpL30	-1.45954	0.669869	20.8988
6_DILP1_7_MELT	Q9VKC1	RpL7-like	-0.938693	0.669869	13.1881
6_DILP1_7_MELT	Q9VGY8	Phyhd1	-0.644545	0.669869	18.3836
6_DILP1_7_MELT	E1JGQ5;Q7KVP4;Q86BS7;Q9W2H8	Dmel\CG9485;BEST:GH22856;Dmel\CG9485;BEST:GH22856	-0.58449	0.669869	17.7253
6_DILP1_7_MELT	Q9VV72	Mipp1	0.936913	0.669869	13.6882
6_DILP1_7_MELT	Q9VPC4	Dmel\CG13252	-2.94399	0.669869	12.0093
6_DILP1_7_MELT	Q9VMD2	Dmel\CG9536	-0.63644	0.669869	15.1514
6_DILP1_7_MELT	Q7KLW9	Prp19	-0.694653	0.669869	15.4643
6_DILP1_7_MELT	Q27593	Cyp6a8	1.0853	0.669869	19.6616
6_DILP1_7_MELT	O97479	Sodh-1	-0.833659	0.669869	18.4463
6_DILP1_7_MELT	Q9VHI4	Sf3b5	-1.14876	0.669869	12.3832
6_DILP1_7_MELT	Q24020	fliI	-0.724745	0.669869	13.2568
6_DILP1_7_MELT	Q9VZW0	Sk2	0.646564	0.669869	13.9542
6_DILP1_7_MELT	Q9I7K3	Dmel\CG6465	1.10102	0.669869	15.6443
6_DILP1_7_MELT	Q9W4P6;X2JCG8	CG32787;CG32780	1.41739	0.669869	15.6794
6_DILP1_7_MELT	Q9VL18	eEF1delta	-0.490842	0.669869	20.6259
6_DILP1_7_MELT	P22979	Hsp67Bc	1.47256	0.669869	14.0397
6_DILP1_7_MELT	Q27580;X2JF40	Ahcy	-0.539224	0.669869	21.2264
6_DILP1_7_MELT	Q7JZZ3	Dmel\CG13321	1.72915	0.669869	18.1992
6_DILP1_7_MELT	Q9VHC7	rump	-0.615194	0.669869	16.5653
6_DILP1_7_MELT	A0A0B4LGC8;O77475	Cpes	0.794743	0.669869	12.4396
6_DILP1_7_MELT	P49455-2	Tm1	-2.79566	0.669869	12.6851
6_DILP1_7_MELT	M9NG39;P41073;P41073-3	Pep	-0.547239	0.669869	17.1948
6_DILP1_7_MELT	Q9VSU6	Dhpr	-0.638174	0.669869	19.2913
6_DILP1_7_MELT	Q9VH93	Dmel\CG9444	-0.979233	0.669869	14.2255
6_DILP1_7_MELT	Q9V3T8	SC35	-0.594566	0.669869	14.6554
6_DILP1_7_MELT	Q9U4F3	Surf1	-4.47653	0.669869	14.7871
6_DILP1_7_MELT	Q9VXK7	ND-20	-0.661497	0.669869	15.7205
6_DILP1_7_MELT	M9PC85;Q9V3V0	x16	-1.06266	0.669869	15.2219
6_DILP1_7_MELT	Q9VEH2	Dmel\CG7523	-0.926009	0.669869	14.6385
6_DILP1_7_MELT	Q9W366	Dmel\CG12121	-0.669081	0.669869	14.0832
6_DILP1_7_MELT	Q8INL3	Dmel\CG31373	0.842257	0.669869	17.2284
6_DILP1_7_MELT	A0A0B4K7Y7;Q9VAW5	larp	-0.494552	0.669869	16.4969
6_DILP1_7_MELT	Q9VHS8	CG7483	-0.662185	0.669869	15.2357
6_DILP1_7_MELT	A0A0B4K7R1;Q9VCA9	Spase22-23	-0.814805	0.669869	16.2135
6_DILP1_7_MELT	Q9VG29	Ugt37A3	0.492571	0.669869	17.6366
6_DILP1_7_MELT	Q7K549	mlt	0.934405	0.669869	13.0776
6_DILP1_7_MELT	Q8IP30	SPH208	-2.13882	0.669869	14.047
6_DILP1_7_MELT	A0A0B4LGZ6;P51592	hyd	-0.976851	0.669869	14.5229
6_DILP1_7_MELT	Q9VPR1	Tspo	1.06617	0.669869	17.3937
6_DILP1_7_MELT	M9PHG0;M9PHV3;M9PHY4;M9PJQ3;Q9VX32;Q9VX32-2	RhoGAPp190	0.915573	0.669869	12.9015
6_DILP1_7_MELT	A0A0B4LGT9;Q9VHV6	Dmel\CG9667	-0.595143	0.669869	14.5059
6_DILP1_7_MELT	Q5BIL9;Q95R73	Dmel\CG18278;Dmel\CG30059	0.794054	0.669869	13.2157
6_DILP1_7_MELT	Q9W012	Dmel\CG16762	1.17433	0.669869	14.8306
6_DILP1_7_MELT	Q7KTS2	Atg17	-0.592161	0.669869	13.329
6_DILP1_7_MELT	Q8IMR3;Q8IMR4;Q9VBC5	Yif1	-0.783273	0.669869	15.241
6_DILP1_7_MELT	P92177-2	14-3-3epsilon	-0.769469	0.669869	15.246
6_DILP1_7_MELT	Q8IQN2;Q9VUY1	ClC-c	0.878835	0.669869	12.8111
6_DILP1_7_MELT	Q9VWH7	Pfrx	-0.510251	0.669869	14.8338
6_DILP1_7_MELT	M9PHM6;Q9VS34	RpL18	-0.467278	0.669869	20.5366
6_DILP1_7_MELT	Q9VL71	Srp54	-0.617904	0.669869	14.2661
6_DILP1_7_MELT	Q8INX1	Dmel\CG31800	-0.799649	0.669869	14.2728
6_DILP1_7_MELT	Q9VDL5	BcDNA:RH34302	-1.7211	0.669869	14.0131
6_DILP1_7_MELT	Q9VAH7	yata	-0.547844	0.669869	13.9166
6_DILP1_7_MELT	Q9VKC5	p8	0.768244	0.669869	15.1628
6_DILP1_7_MELT	Q9VL93	Dmel\CG13117	0.876017	0.669869	13.1868
6_DILP1_7_MELT	A0A0B4JCY6;A0A0B4KG47;A0A0B4KGT8;A0A0B4KHN1;Q7KSF4;Q9VEN1	cher	0.730969	0.669869	16.5933
6_DILP1_7_MELT	Q9VE00	Cyp12a4	0.6891	0.669869	19.1733
6_DILP1_7_MELT	A1Z6V5	Spn43Ab	0.480326	0.669869	15.4216
6_DILP1_7_MELT	Q9W060	mv	0.644211	0.669869	12.4005
6_DILP1_7_MELT	P20353	Galphai	1.02995	0.669869	14.089
6_DILP1_7_MELT	O76928	cm	-1.04252	0.669869	14.0374
6_DILP1_7_MELT	Q9VB69	Men-b	0.984707	0.669869	17.752
6_DILP1_7_MELT	Q9VC05	Osbp	-0.644657	0.669869	15.5776
6_DILP1_7_MELT	Q9VNV3	Ddx1	-0.759359	0.669869	14.8517
6_DILP1_7_MELT	A0A4D6K293;H5V895;P48462;Q8T0U6	flw	1.71861	0.669869	13.3832
6_DILP1_7_MELT	Q9W425	Rbcn-3A	0.666719	0.669869	13.5038
6_DILP1_7_MELT	Q8SZN1	Dmel\CG31313	0.502706	0.669869	15.5267
6_DILP1_7_MELT	Q9VDK9	Dmel\CG16953	-0.77979	0.669869	12.4168
6_DILP1_7_MELT	Q9VP02	CG12562	-0.784618	0.669869	17.9283
6_DILP1_7_MELT	Q9VPR5	Sf3b1	-1.03764	0.669869	14.0631
6_DILP1_7_MELT	Q9W0L3	mat	1.73213	0.669869	15.3404
6_DILP1_7_MELT	Q24133;Q53ZT0	DnaJ-1	-0.715239	0.669869	16.1243
6_DILP1_7_MELT	P02841	Sgs7	4.50807	0.669869	15.2027
6_DILP1_7_MELT	H0RNN8;Q9VLK2	CG13096-RA;CG13096	-0.591086	0.669869	16.4204
6_DILP1_7_MELT	Q9VCH5	Nup98-96	-0.524051	0.669869	15.2034
6_DILP1_7_MELT	Q9VZE4	cg1316	-0.709825	0.669869	15.6181
6_DILP1_7_MELT	Q9VW10	Dmel\CG9300	-0.806021	0.669869	14.7774
6_DILP1_7_MELT	Q0E8E1	AC	-0.649615	0.669869	13.5342
6_DILP1_7_MELT	Q9V3W6;Q9V3W6-2	Inx7	1.55787	0.669869	13.7892
6_DILP1_7_MELT	Q9W1M9	Rrp4	-0.543925	0.669869	12.9597
6_DILP1_7_MELT	Q9V9M7	RpL21	-0.557098	0.669869	19.0545
6_DILP1_7_MELT	A0A0B4KEE4	koi	-0.844549	0.669869	13.1625
6_DILP1_7_MELT	A0A0B4K689;Q9VE06	cdi	1.7843	0.669869	17.1562
6_DILP1_7_MELT	Q9VZP5	eIF5B	-0.632848	0.669869	17.2273
6_DILP1_7_MELT	Q9VWJ9	Dmel\CG7889	-0.936103	0.669869	14.757
6_DILP1_7_MELT	Q59DZ2;Q9VJR4	DS03431.1;Dmel\CG15279	1.34033	0.669869	13.9372
6_DILP1_7_MELT	Q9V461	Mcm6	-1.31359	0.669869	14.0871
6_DILP1_7_MELT	A0A0B4LHE7;Q9XZH6	Vha13	1.00644	0.669869	18.0441
6_DILP1_7_MELT	Q5BIA9	Dmel\CG8613	-0.529074	0.669869	14.5032
6_DILP1_7_MELT	Q9W125	ND-19	-0.834381	0.669869	17.6596
6_DILP1_7_MELT	A8JNI2;Q7YZ99;Q9W0B0	Srrm234	-1.00676	0.669869	13.5247
6_DILP1_7_MELT	Q9W4J5	CG3527	-1.22409	0.669869	14.9414
6_DILP1_7_MELT	A0A0B4KFV2	Jabba	-0.625901	0.669869	19.0736
6_DILP1_7_MELT	M9NDR2;M9PDB8;M9PDL9;P16568	BicD	-0.541368	0.669869	12.9104
6_DILP1_7_MELT	M9PIF1;Q9VP46	Tbc1d8-9	-1.92253	0.669869	13.4261
6_DILP1_7_MELT	Q0E8U4	Dmel\CG17224	-2.15722	0.669869	14.5627
6_DILP1_7_MELT	Q9VGV9	Dmel\CG6567	-0.50343	0.669869	17.3002
6_DILP1_7_MELT	Q9VJ31	Dmel\CG10623	1.70674	0.669869	15.9429
6_DILP1_7_MELT	L0MQ08;Q9V498;X2J9E8	Cals	-1.22934	0.669869	12.039
6_DILP1_7_MELT	M9NDR9;M9NEA3;M9PI67;Q9VUQ8	SCCRO;SCCRO;SCCRO;CG7427	-0.644722	0.669869	12.5763
6_DILP1_7_MELT	Q9VYT3	Nrd1	-0.593303	0.669869	17.202
6_DILP1_7_MELT	Q9VKR0	EMC3	-0.623023	0.669869	17.0384
6_DILP1_7_MELT	Q9VFR4	Dmel\CG9312	1.33993	0.669869	14.5557
6_DILP1_7_MELT	Q01637	r-l	-0.464196	0.669869	15.8156
6_DILP1_7_MELT	Q7K3M5	Dhx15	-0.759006	0.669869	14.6533
6_DILP1_7_MELT	Q9VP77	Dmel\CG10565	-0.451385	0.669869	16.8358
6_DILP1_7_MELT	Q9VKR4	Dmel\CG6415	-0.450773	0.669869	19.4871
6_DILP1_7_MELT	Q9VNZ3	Polr2H	-0.571258	0.669869	14.0482
6_DILP1_7_MELT	Q9V3U6	26-29-p	-1.12812	0.669869	17.5853
6_DILP1_7_MELT	Q9VS11	Dmel\CG14823	-0.898935	0.669869	13.4494
6_DILP1_7_MELT	Q9VLV9	Proc	1.17239	0.669869	11.8753
6_DILP1_7_MELT	A8JUV0;A8JUV0-3	sno	-2.78596	0.669869	14.7111
6_DILP1_7_MELT	Q9VVG5	Dmel\CG7630	-0.716135	0.669869	17.8726
6_DILP1_7_MELT	Q7K1Q7	RpLP0-like	-1.01966	0.669869	15.3939
6_DILP1_7_MELT	Q9VQ88	Dmel\CG15386	-0.604362	0.669869	14.4708
6_DILP1_7_MELT	Q8INM3;Q8INM3-2	sle	-1.02589	0.669869	13.6304
6_DILP1_7_MELT	M9NEC7	Hk	-0.651356	0.669869	15.795
6_DILP1_7_MELT	Q9VH99	Fst	2.22025	0.669869	14.2031
6_DILP1_7_MELT	Q9V9W4	Dmel\CG1774	0.632818	0.669869	14.8706
6_DILP1_7_MELT	Q9VHF0	Srr	0.491589	0.669869	15.7433
6_DILP1_7_MELT	Q5U1B0	Had2	-1.65567	0.669869	20.8844
6_DILP1_7_MELT	Q7KK97	sut1	-0.504186	0.669869	17.7823
6_DILP1_7_MELT	Q9VEJ1	SF1	-0.750471	0.669869	15.419
6_DILP1_7_MELT	Q9VDW6;Q9VDW6-1;Q9VDW6-3;Q9VDW6-4	Dys	2.08523	0.669869	16.746
6_DILP1_7_MELT	E1JI03;Q9VUH7	bmm	-0.676339	0.669869	13.5489
6_DILP1_7_MELT	Q7KVX5;Q9W4N8	Vap33	-0.440127	0.669869	17.7128
6_DILP1_7_MELT	M9MRG2;Q8T079;X2JDP6	Ndf	-0.622428	0.669869	15.2574
6_DILP1_7_MELT	Q9VIW6	Rab9	-0.407491	0.669869	16.1647
6_DILP1_7_MELT	Q94527;Q94527-2	Rel	-0.528476	0.669869	13.8966
6_DILP1_7_MELT	P08736	eEF1alpha1	-0.496863	0.669869	24.5037
6_DILP1_7_MELT	E1JIH4;Q961C3;Q9VH75	Dmel\CG8478	-1.08537	0.669869	12.3604
6_DILP1_7_MELT	Q7JWW6	Adk3	1.01816	0.669869	16.0655
6_DILP1_7_MELT	M9MRM3;M9PCU5;Q9VKT9	Lip4	-5.29396	0.669869	10.3367
6_DILP1_7_MELT	Q9VF20	Hmt-1	0.437877	0.669869	14.394
6_DILP1_7_MELT	Q9VIH3	Mtp	-0.403574	0.669869	21.2138
6_DILP1_7_MELT	Q9VGI4;Q9VGI5	Lk6	-0.933854	0.669869	12.8029
6_DILP1_7_MELT	A0A0B4KEK7;Q9V637	PI31	-0.500596	0.669869	16.5785
6_DILP1_7_MELT	Q94545;Q94545-2	ash2	-1.60862	0.669869	11.9516
6_DILP1_7_MELT	O97064	Ccp84Ag	-1.49507	0.669869	16.5738
6_DILP1_7_MELT	Q9VXF6	Cnx14D	-1.47613	0.669869	12.4831
6_DILP1_7_MELT	Q9V3V2	Fkbp14	-0.449906	0.669869	18.8653
6_DILP1_7_MELT	P41572	Pgd	-0.453307	0.669869	22.8169
6_DILP1_7_MELT	Q8IMT3	Dmel\CG31436	0.985639	0.669869	14.0213
6_DILP1_7_MELT	Q9VFB3	Art3	-0.514114	0.669869	15.4243
6_DILP1_7_MELT	Q7JWV7	Tsp42Ed	0.626677	0.669869	15.2905
6_DILP1_7_MELT	M9MRT5;Q4TZM6;Q8IP72;Q9VJY9;X2J5X6;X2JAB1	loqs	-1.60925	0.669869	12.7459
6_DILP1_7_MELT	A8JV29;Q9VX82	Arpc3B	0.931117	0.669869	13.5603
6_DILP1_7_MELT	Q9W2K2	LSm1	-0.641613	0.669869	13.898
6_DILP1_7_MELT	Q961Q8	Dmel\CG10562	1.36581	0.669869	15.3384
6_DILP1_7_MELT	Q9W550	i207	-0.505437	0.669869	15.521
6_DILP1_7_MELT	Q9VJ38	mRpL13	-0.841103	0.669869	13.9757
6_DILP1_7_MELT	B5RJQ0;Q95028	Ldh	0.467756	0.669869	17.885
6_DILP1_7_MELT	Q8SZK5	Dmel\CG31769	-0.443724	0.669869	13.2793
6_DILP1_7_MELT	Q9W3C1;X2JD07	l(1)G0020	-0.805404	0.669869	14.676
6_DILP1_7_MELT	Q9W0F9	312	-1.9685	0.669869	16.0012
6_DILP1_7_MELT	Q9W499	RpL35	-0.885558	0.669869	20.321
6_DILP1_7_MELT	Q9VW59	RhoGDI	0.430261	0.669869	17.7652
6_DILP1_7_MELT	Q7JYH3	ND-B14.7	-0.724031	0.669869	15.6031
6_DILP1_7_MELT	Q9W0L7	Usp10	-0.449141	0.669869	14.9293
6_DILP1_7_MELT	P33270	Cyp6a2	0.936328	0.669869	17.3766
6_DILP1_7_MELT	Q9VZD8	CG15014	-0.547697	0.669869	15.4661
6_DILP1_7_MELT	Q9VC28	anon-WO0118547.410	-0.69325	0.669869	14.5913
6_DILP1_7_MELT	Q9VIJ9	Ns4	-0.856444	0.669869	12.9114
6_DILP1_7_MELT	A0A4P1SA55;Q8IPA2	Mal-B2	1.29989	0.669869	14.5111
6_DILP1_7_MELT	Q9VEQ2	EMC2B	-0.577969	0.669869	15.0572
6_DILP1_7_MELT	Q9VXE0	SNRPG	-1.0913	0.669869	16.8295
6_DILP1_7_MELT	Q9VTF8	mRpL2	0.579801	0.669869	16.1001
6_DILP1_7_MELT	Q9VF78	Cog2	-0.501735	0.669869	13.0687
6_DILP1_7_MELT	B7Z0E2;M9ND61;Q9VSK3	Unr	-0.551381	0.669869	14.6462
6_DILP1_7_MELT	Q9VSZ0	Dmel\CG33926	0.738252	0.669869	15.1699
6_DILP1_7_MELT	Q9VLC5	Aldh	0.407516	0.669869	23.2421
6_DILP1_7_MELT	P50887	RpL22	-0.45011	0.669869	21.9502
6_DILP1_7_MELT	Q9VM80	Daao2	-0.470289	0.669869	16.723
6_DILP1_7_MELT	Q9VCK0	eIF3d1	-0.464783	0.669869	18.956
6_DILP1_7_MELT	Q9V3W7	SF2	-0.77235	0.669869	16.4618
6_DILP1_7_MELT	Q9W3N7	ND-MNLL	1.30559	0.669869	12.8585
6_DILP1_7_MELT	P25160	Arl1	-0.508071	0.669869	14.8499
6_DILP1_7_MELT	E1JHT2;Q9VR07;Q9VR07-2	ine	-1.891	0.669869	14.3502
6_DILP1_7_MELT	Q9VPE2	ND-39	-0.539672	0.669869	17.0488
6_DILP1_7_MELT	Q9VXR5	Dmel\CG9281	-0.511505	0.669869	16.7873
6_DILP1_7_MELT	Q9VAN7	Pglym78	-0.517609	0.669869	21.1162
6_DILP1_7_MELT	Q8INU6	CG9332	-0.705751	0.669869	15.3357
6_DILP1_7_MELT	Q9VNR7	Dmel\CG11241	-0.438975	0.669869	17.6253
6_DILP1_7_MELT	A0A126GUU0;Q9V3G6	Not10	-1.32258	0.669869	12.3025
6_DILP1_7_MELT	Q9V9Y0	Dmel\CG1607	-0.763573	0.669869	15.8625
6_DILP1_7_MELT	M9PD27;Q9VPH7	eRF1	-0.613246	0.669869	19.0638
6_DILP1_7_MELT	Q9VKH6	Ppt2	-2.21141	0.669869	14.1806
6_DILP1_7_MELT	O16797	RpL3	-0.413504	0.669869	20.8067
6_DILP1_7_MELT	Q8MRW1	Tim23	-0.50626	0.669869	16.731
6_DILP1_7_MELT	A8JNP7;Q9V3C7	I-2	-0.856815	0.669869	14.0665
6_DILP1_7_MELT	Q9VSD8	Dmel\CG7550	0.670314	0.669869	13.1496
6_DILP1_7_MELT	Q9W149	Dmel\CG11414	-0.396932	0.669869	15.6155
6_DILP1_7_MELT	Q9VML5	Dmel\CG9021	2.56773	0.669869	17.0918
6_DILP1_7_MELT	Q9VNW1	Dmel\CG7133	-1.19104	0.669869	14.2938
6_DILP1_7_MELT	Q9W1X8	Gmer	-0.50583	0.669869	16.3829
6_DILP1_7_MELT	Q9W5C2	TRAM	-0.51218	0.669869	18.4895
6_DILP1_7_MELT	C6SV36;Q8SZ28	CG3884-RB;CG3884	1.88339	0.669869	12.9062
6_DILP1_7_MELT	E2QCZ3	dind	-0.436806	0.669869	14.3097
6_DILP1_7_MELT	Q8MPN6	Spn42Da	1.20604	0.669869	12.7555
6_DILP1_7_MELT	Q9VQ91	papi	-0.511476	0.669869	14.2215
6_DILP1_7_MELT	Q2PDP3;Q8IMF3;Q8IMF4;Q9V9R4	Dmel\CG2201	-1.00705	0.669869	14.0632
6_DILP1_7_MELT	Q9VJ46	Ugt36D1	0.893217	0.669869	13.3833
6_DILP1_7_MELT	Q0KHQ1	SLIRP1	-1.08236	0.669869	16.9921
6_DILP1_7_MELT	M9NF14	Imp	-0.662723	0.669869	15.7031
6_DILP1_7_MELT	Q9VK58	Pih1D1	-1.02546	0.669869	17.481
6_DILP1_7_MELT	Q9VM58	Hmgcl	-0.506217	0.669869	15.5908
6_DILP1_7_MELT	P51406	bys	-1.17619	0.669869	13.1375
6_DILP1_7_MELT	A0A0B4K7L1;P52034;P52034-2;P52034-3	Pfk	-0.435734	0.669869	17.6087
6_DILP1_7_MELT	Q9VRN1	TM9SF3	-0.898198	0.669869	15.7306
6_DILP1_7_MELT	Q9W392	CCT2	-0.402232	0.669869	19.1289
6_DILP1_7_MELT	M9PBF6;M9PDC7;Q1WWC9;Q8INU2;Q9VIF7	Dap160	-0.52078	0.669869	14.2463
6_DILP1_7_MELT	Q9W334;X2JEM4	RpS28b	-0.532093	0.669869	19.8175
6_DILP1_7_MELT	Q7JXB5	Pepck2	0.49084	0.669869	21.2591
6_DILP1_7_MELT	Q9VBX4	CG10057	-0.752577	0.669869	12.1758
6_DILP1_7_MELT	Q9VAL0	Spase12	-1.00878	0.669869	15.6863
6_DILP1_7_MELT	Q9VAY2	Gp93	-0.39106	0.669869	21.0494
6_DILP1_7_MELT	Q9VGJ8	Dmel\CG6830	0.363166	0.669869	14.4263
6_DILP1_7_MELT	Q9V438	CaBP1	-0.440231	0.669869	18.7771
6_DILP1_7_MELT	Q9VCK6	Dmel\CG10184	-0.46704	0.669869	20.6956
6_DILP1_7_MELT	Q7JX87	Prx2540-2	0.542252	0.669869	20.4723
6_DILP1_7_MELT	Q9VY04	fiz	0.999511	0.669869	19.322
6_DILP1_7_MELT	Q9VW09	Ltn1	-1.05006	0.669869	15.4014
6_DILP1_7_MELT	Q7KUC2	Pdxk	0.646405	0.669869	19.1803
6_DILP1_7_MELT	M9NF33;Q9VSH4	Cpsf6	-0.830587	0.669869	15.7164
6_DILP1_7_MELT	A0A0B4LGA1;Q9W1K0	Dmel\CG5532;CG5532	1.75648	0.669869	13.3717
6_DILP1_7_MELT	Q9VM49	Caper	-1.01076	0.669869	13.7993
6_DILP1_7_MELT	Q8STG9	Sec61alpha	-0.465967	0.669869	20.1619
6_DILP1_7_MELT	Q9VRP3	Txl	-0.439875	0.669869	18.2722
6_DILP1_7_MELT	Q7KTP7	CG5822	0.533351	0.669869	14.119
6_DILP1_7_MELT	A1Z6N5	Dmel\CG3270	0.744058	0.669869	18.4086
6_DILP1_7_MELT	A0A0B4LF64;P47948	TpnC47D	1.5238	0.669869	16.4844
6_DILP1_7_MELT	Q24050	Dmel\CG2034	-0.525555	0.669869	15.2082
6_DILP1_7_MELT	Q9VQF8	HemK2	0.8159	0.669869	12.4097
6_DILP1_7_MELT	M9MS57;M9MSD3;M9MSN9;Q9GQN0;X2JFC3	Ranbp16	-1.28348	0.669869	12.1753
6_DILP1_7_MELT	Q24238	Alp4	0.961501	0.669869	15.8156
6_DILP1_7_MELT	F2FB81;H5V8D0;M9NCT2;M9PCP4;Q9VKM2;X2J5L4	SCAR	-0.406329	0.669869	14.4442
6_DILP1_7_MELT	M9NGA3	CkIIbeta	-0.425939	0.669869	16.5167
6_DILP1_7_MELT	Q9VK59	Dmel\CG5787	-0.595901	0.669869	16.1693
6_DILP1_7_MELT	Q9VHT3	Sgt1	-0.652647	0.669869	14.7254
6_DILP1_7_MELT	Q7JW66	cg12129	-0.576709	0.669869	14.3946
6_DILP1_7_MELT	Q9VJZ5	Tap42	-1.10235	0.669869	14.8622
6_DILP1_7_MELT	Q9VZ64	CG17333	-0.516435	0.669869	18.1016
6_DILP1_7_MELT	Q9VYQ9	Tango4	-0.510195	0.669869	13.456
6_DILP1_7_MELT	A0A0B4KFZ1;D1Z394;Q6NR72;Q8MLR2	Eglp4	-0.430717	0.669869	20.3789
6_DILP1_7_MELT	Q9VF24	cv-d	0.565683	0.669869	12.2572
6_DILP1_7_MELT	O76454	Pcd	-0.754947	0.669869	16.8739
6_DILP1_7_MELT	O46085;Q7KW08	Pex5	-0.618178	0.669869	15.8003
6_DILP1_7_MELT	O46079	EG:39E1.2	-0.92929	0.669869	14.3965
6_DILP1_7_MELT	P02255;Q4AB54	His1;His1:CG33861	-0.647009	0.669869	15.9758
6_DILP1_7_MELT	Q9VLU3;X2JDI9	Dmel\CG12560	-0.655052	0.669869	16.1828
6_DILP1_7_MELT	P16163	Uro	0.927022	0.669869	19.2803
6_DILP1_7_MELT	M9MRH8;M9PB92;M9PCL9;M9PFI0;Q8IPB9;Q9VKX1	Cnot4	-0.753612	0.669869	12.169
6_DILP1_7_MELT	Q8MKK1	AIMP3	-0.51709	0.669869	16.6306
6_DILP1_7_MELT	M9PG76;P19889	RpLP0	-0.403274	0.669869	22.5324
6_DILP1_7_MELT	Q9W445	MCTS1	-0.679456	0.669869	15.6038
6_DILP1_7_MELT	Q9VEK8	sds22	-0.611319	0.669869	17.664
6_DILP1_7_MELT	Q9VGF2	Dmel\CG12224	0.814964	0.669869	16.5118
6_DILP1_7_MELT	Q9VAH3	sro	0.453975	0.669869	17.1979
6_DILP1_7_MELT	A0A0C4DHG5;P26686;P26686-2;P26686-3;P26686-5	B52	-0.491204	0.669869	18.6939
6_DILP1_7_MELT	Q9VWL4	Dmel\CG7556	-0.397161	0.669869	15.6732
6_DILP1_7_MELT	A1Z8R8	rho-7	1.10014	0.669869	14.3738
6_DILP1_7_MELT	Q7KR04	RpS15Ab	-0.706592	0.669869	14.534
6_DILP1_7_MELT	A0A126GUT1;Q9VGS2	Tctp	-0.554722	0.669869	19.6093
6_DILP1_7_MELT	A1Z8H4	Cpr47Ec	-2.12265	0.669869	12.7245
6_DILP1_7_MELT	Q9V3F8	P5cr	-0.485612	0.669869	15.3185
6_DILP1_7_MELT	M9PC99;Q9VQ94	Sec24CD	-0.367128	0.669869	17.5617
6_DILP1_7_MELT	M9PCV9;Q9VVI9	Vps60	-0.472554	0.669869	17.5425
6_DILP1_7_MELT	P36241	RpL19	-0.45047	0.669869	20.9771
6_DILP1_7_MELT	Q9VDZ7;Q9VDZ8	CG117799	-0.489973	0.669869	16.7181
6_DILP1_7_MELT	M9PJE8;Q24337	e(r)	-2.47988	0.669869	12.7396
6_DILP1_7_MELT	Q9VW70	FBpp0074674	-0.972657	0.669869	15.6329
6_DILP1_7_MELT	M9MSF7	Dmel\CG6762	0.606481	0.669869	17.3497
6_DILP1_7_MELT	M9PGS2;P20153	usp	-0.844896	0.669869	14.5392
6_DILP1_7_MELT	Q9VY05	Dmel\CG9512	0.687691	0.669869	19.4452
6_DILP1_7_MELT	Q9VDL4	Dmel\CG10877	1.12457	0.669869	17.044
6_DILP1_7_MELT	Q9VAA9	Jasper	-0.642966	0.669869	13.7255
6_DILP1_7_MELT	A0A0B4LG88;A0A0B4LGB9;Q9W255	qkr58E-1	0.630199	0.669869	14.5715
6_DILP1_7_MELT	Q9VC47	tok	1.01151	0.669869	16.9631
6_DILP1_7_MELT	Q9V4I1	Cyp9b2	0.501583	0.669869	20.0703
6_DILP1_7_MELT	Q9VVH9	Oatp74D	-0.405708	0.669869	14.5675
6_DILP1_7_MELT	Q9W3Y3	Dmel\CG3226	-0.508452	0.669869	15.1823
6_DILP1_7_MELT	Q9VIP3	38B.13	0.918722	0.669869	10.9993
6_DILP1_7_MELT	Q6IDE2	Dmel\CG3907	-0.945641	0.669869	12.5724
6_DILP1_7_MELT	M9PG09;Q9VNS3	Dmel\CG11370	-2.56245	0.669869	14.5987
6_DILP1_7_MELT	P04359;P04359-2	RpL32	-0.48855	0.669869	17.7334
6_DILP1_7_MELT	Q9VDL1	CG5412	-0.634865	0.669869	16.5119
6_DILP1_7_MELT	Q7JVP2	Rcd-1	-0.65154	0.669869	13.6468
6_DILP1_7_MELT	Q8MLW0	Egfr	-0.593429	0.669869	14.6545
6_DILP1_7_MELT	O61722	PRL-1	0.570688	0.669869	15.8642
6_DILP1_7_MELT	M9PGQ6;P39736	Bx42	-0.816958	0.669869	12.1668
6_DILP1_7_MELT	Q4V6J1	GstE10	0.860738	0.669869	17.192
6_DILP1_7_MELT	Q27367	crq	0.56989	0.669869	15.2052
6_DILP1_7_MELT	P11997	Lsp1gamma	1.09824	0.669869	24.2903
6_DILP1_7_MELT	Q9VWT3	Ggt-1	0.920756	0.669869	13.9312
6_DILP1_7_MELT	Q9VTE1	Dmel\CG32069	-0.402453	0.669869	16.325
6_DILP1_7_MELT	P49630;X2JC35	RpL36	-0.661074	0.669869	18.5126
6_DILP1_7_MELT	M9PCH8;Q9VLU0	baf	-0.383645	0.669869	17.1163
6_DILP1_7_MELT	P41042;X2JGM9	RpS4	-0.404491	0.669869	22.5946
6_DILP1_7_MELT	Q9V9Z1	mRpL32	-1.14046	0.669869	14.6179
6_DILP1_7_MELT	A0A0B4LEU2;Q9V9L1	Cyp6w1	1.19697	0.669869	19.3657
6_DILP1_7_MELT	Q9VIG3	Dmel\CG9259	0.64254	0.669869	18.7352
6_DILP1_7_MELT	E1JJM9;P48149	RpS15Aa	-0.407941	0.669869	21.3646
6_DILP1_7_MELT	O76895	arg	-0.351251	0.669869	19.2222
6_DILP1_7_MELT	Q9VYG8	Dmel\CG15717	-0.404456	0.669869	17.2191
6_DILP1_7_MELT	Q9V773	Cyp6a20	1.22164	0.669869	13.9383
6_DILP1_7_MELT	P49735	Mcm2	0.774882	0.669869	13.9026
6_DILP1_7_MELT	P05389	RpLP2	-0.480135	0.669869	22.4825
6_DILP1_7_MELT	A1ZBB1	Dmel\CG5335	0.529386	0.669869	12.9702
6_DILP1_7_MELT	Q9Y128	cert	-0.522448	0.669869	14.4269
6_DILP1_7_MELT	Q9U915	Adk2	-0.380712	0.669869	20.5726
6_DILP1_7_MELT	Q7JVK6	trsn	-0.557425	0.669869	15.2654
6_DILP1_7_MELT	Q9W0A8	RpL23A	-0.431131	0.669869	20.2309
6_DILP1_7_MELT	Q9VP04	ORMDL	0.799293	0.669869	15.0882
6_DILP1_7_MELT	Q9VGR2	CG17726	0.476767	0.669869	15.2317
6_DILP1_7_MELT	Q9VEP9	Sf3a1	-0.49695	0.669869	14.842
6_DILP1_7_MELT	Q9VZF9	Cpr64Ad	-1.92427	0.669869	15.5471
6_DILP1_7_MELT	Q7K2I4	Dmel\CG7768	-1.48853	0.669869	16.0252
6_DILP1_7_MELT	Q9W0X8	BcDNA:GH03108	-2.0759	0.669869	11.4419
6_DILP1_7_MELT	M9PH73;Q24025	sog	-2.4001	0.669869	12.3605
6_DILP1_7_MELT	A1Z909	Dmel\CG8545	-0.678386	0.669869	14.7405
6_DILP1_7_MELT	Q9VR31	Fnta	0.606383	0.669869	15.4371
6_DILP1_7_MELT	Q7KTY3;Q86PD7	isoQC	-0.485273	0.669869	13.3313
6_DILP1_7_MELT	Q9VW68	Gabat	0.979298	0.669869	17.8001
6_DILP1_7_MELT	P02515	Hsp22	0.565334	0.669869	15.8887
6_DILP1_7_MELT	B5RIV0;Q9V3S9	bgm	-0.593313	0.669869	18.6491
6_DILP1_7_MELT	M9PB12;Q9VQC4	AAF51252;Glyctk	-1.63465	0.669869	15.3829
6_DILP1_7_MELT	Q7K3H0;Q95RR5	Pi3K68D	2.04255	0.669869	12.9925
6_DILP1_7_MELT	Q9W3K4	Dmel\CG1575	-0.657064	0.669869	13.4934
6_DILP1_7_MELT	A1ZB19	Dmel\CG5773	1.00427	0.669869	14.5275
6_DILP1_7_MELT	Q7JUS1	CG30491;CG30495	-0.432275	0.669869	15.1882
6_DILP1_7_MELT	Q7KIS4	Ntan1	-0.490292	0.669869	15.1349
6_DILP1_7_MELT	M9PBH8;Q8IRH5;Q8IRH5-2	FBpp0072605;CG2199;CG2199	-0.501416	0.669869	13.6101
6_DILP1_7_MELT	Q7K4L9	Dmel\CG8405	-1.37378	0.669869	12.7665
6_DILP1_7_MELT	Q9VMW9	Gmd	1.13518	0.669869	14.8127
6_DILP1_7_MELT	Q8SZ15	Dmel\CG10914	-0.914005	0.669869	12.8259
6_DILP1_7_MELT	Q7KJ73	Tsp42Ee	-0.524196	0.669869	17.3258
6_DILP1_7_MELT	Q9NK57	anon-35F/36A	-1.27372	0.669869	16.0098
6_DILP1_7_MELT	Q9VAZ1	mil	-1.59856	0.669869	15.7438
6_DILP1_7_MELT	Q9V431	cass	-0.63812	0.669869	16.5333
6_DILP1_7_MELT	Q9W147	Fcp1	-0.741225	0.669869	11.1189
6_DILP1_7_MELT	Q9W0Y2	CG2811	1.06673	0.669869	13.6689
6_DILP1_7_MELT	Q9VZI8	Faa	0.737329	0.669869	14.0559
6_DILP1_7_MELT	Q9V3J4	Sec13	-0.508146	0.669869	16.7823
6_DILP1_7_MELT	E1JH01;Q9V345	CSN4	-0.389449	0.669869	15.948
6_DILP1_7_MELT	Q9W2Y3	Naxe	-0.431605	0.669869	16.1566
6_DILP1_7_MELT	Q9VRD4	Dmel\CG1532	0.43009	0.669869	18.3708
6_DILP1_7_MELT	Q8IQX8	HisRS	-0.467473	0.669869	16.5075
6_DILP1_7_MELT	D0IQG7;Q9W092	Cht2	-1.68405	0.669869	9.53531
6_DILP1_7_MELT	A4UZW2;P40320-3;P40320-4	Sam-S	-0.388347	0.669869	19.4575
6_DILP1_7_MELT	M9PBD9;Q9VIW3	RanGAP	-0.410443	0.669869	17.2872
6_DILP1_7_MELT	A0A6H2EIL3;M9NCT0;M9NEX9;Q0E8R8;Q9VL56	Dmel\CG5850	-2.2469	0.669869	14.0668
6_DILP1_7_MELT	Q9V3E9	spag	-0.944922	0.669869	14.2524
6_DILP1_7_MELT	Q8SY58	Dmel\CG4872	0.614277	0.669869	15.5349
6_DILP1_7_MELT	Q9VG01	Dmel\CG46280	-0.34225	0.669869	16.1827
6_DILP1_7_MELT	A1Z6H7	Gp210	-0.441466	0.669869	14.8136
6_DILP1_7_MELT	A0A0B4KHU4;Q8IMU2;Q8SWX6	Dmel\CG11790	-0.847061	0.669869	15.9524
6_DILP1_7_MELT	Q8SZW5	alpha-Est3	0.83264	0.669869	15.2627
6_DILP1_7_MELT	Q9VIC3	alpha-Est1	-0.400078	0.669869	15.7543
6_DILP1_7_MELT	A0A0B4J401;A0A0B4LG19;A1ZBH5;B7YZL1;B7YZL2;B7YZL3;B7YZL5;B7YZL6;B7YZL7;B7YZL8;Q0E919;Q1RKY1;Q7YTZ4	Dmel\CG10737;Dmel\CG10737;10737;10737;10737;10737;Dmel\CG10737;Dmel\CG10737;10737;10737;10737;Dmel\CG10737;Dmel\CG10737	-0.452778	0.669869	13.5252
6_DILP1_7_MELT	E2QCG7;Q0E940	eIF3b	-0.361379	0.669869	16.9244
6_DILP1_7_MELT	Q9VKB4	CG6712	-0.68154	0.669869	14.4675
6_DILP1_7_MELT	Q9VKC8	Tom70	-0.363927	0.669869	17.4938
6_DILP1_7_MELT	Q9VXG4-2	AnxB11	-0.349089	0.669869	17.2265
6_DILP1_7_MELT	Q9W3Y0	CG3224	-0.926248	0.669869	14.7905
6_DILP1_7_MELT	A0A0B4K7B0;A0A0B4K7H8;A0A0B4K7I2;A0A0B4K7I6;A0A0B4K7W3;A0A0B4K7W7;A0A0B4K852;A0A0B4K8A1;A0A0B4K8A2;A0A0B4KF04;A0A0C4DHD5;Q6NND8;Q7JMZ7	sm	-1.10746	0.669869	16.7496
6_DILP1_7_MELT	M9PE14;Q9W021	mRpL23	-0.555845	0.669869	15.7345
6_DILP1_7_MELT	A0A0B4K664;A0A0B4K700;E1JIM4;Q9VEZ3	msps	-0.505533	0.669869	12.7461
6_DILP1_7_MELT	Q9W1I8	Snap29	-0.495147	0.669869	14.7852
6_DILP1_7_MELT	A0A0S0WGR0;Q9W0B2	anon-WO0118547.268	-0.939084	0.669869	15.6144
6_DILP1_7_MELT	Q9W414	Rpt4	-0.386322	0.669869	17.2985
6_DILP1_7_MELT	A1ZB72	GstE7	0.437789	0.669869	17.3118
6_DILP1_7_MELT	A0A0B4KHM2	CSN5	-0.518561	0.669869	13.0972
6_DILP1_7_MELT	Q7KN75	Dp1	-0.348978	0.669869	20.9234
6_DILP1_7_MELT	Q7KUD4;Q9VT60	iPLA2-VIA	-0.358751	0.669869	16.6122
6_DILP1_7_MELT	O76932;X2JG90	Pp4-19C	-0.569909	0.669869	13.9298
6_DILP1_7_MELT	B7Z114;Q9W5E1;X2JA05	Roc1a	-0.731038	0.669869	15.3197
6_DILP1_7_MELT	Q9W2J3	Ugt49C1	1.32827	0.669869	15.2678
6_DILP1_7_MELT	Q9VBA0	Dmel\CG6330	-0.574628	0.669869	14.945
6_DILP1_7_MELT	Q9W3V8	xit	-0.497697	0.669869	13.2462
6_DILP1_7_MELT	M9NDC3;O18388	Fs(2)Ket	-0.4258	0.669869	16.2242
6_DILP1_7_MELT	Q9VUN9	Dmel\CG7857	-0.41845	0.669869	14.7211
6_DILP1_7_MELT	A0A0B4KFR6;Q9VGK7	Elp1	-0.558324	0.669869	13.7275
6_DILP1_7_MELT	M9PGF6;M9PJ19;P34082;X2JAF4	Fas2	0.517312	0.669869	19.4116
6_DILP1_7_MELT	Q9XZ19	Dmel\CG3909	-0.70442	0.669869	14.2965
6_DILP1_7_MELT	Q9XZ68	RabGGTb	-0.517635	0.669869	13.6855
6_DILP1_7_MELT	Q709R6;Q709R6-2	bocks	-0.395971	0.669869	15.7035
6_DILP1_7_MELT	Q9VUL1;X2JCY2	CTPsyn	-0.578242	0.669869	15.1229
6_DILP1_7_MELT	G3M3A2;Q06559	RpS3	-0.382883	0.669869	21.8708
6_DILP1_7_MELT	Q9VCE0	Pisd	-0.430343	0.669869	17.6814
6_DILP1_7_MELT	Q9VI10	SmD2	-0.61614	0.669869	15.7533
6_DILP1_7_MELT	Q9V3J1-2	VhaSFD	0.723195	0.669869	14.003
6_DILP1_7_MELT	A0A0B4KHZ1;Q9VCI3-3	Lsd-1	1.11105	0.669869	20.4355
6_DILP1_7_MELT	Q9VBT7	Dmel\CG10513	0.791782	0.669869	18.5133
6_DILP1_7_MELT	O97066	twr	-0.430754	0.669869	18.1686
6_DILP1_7_MELT	Q9VC94	Dmel\CG5728	-0.680448	0.669869	14.6735
6_DILP1_7_MELT	P29327	RpS6	-0.377417	0.669869	19.2751
6_DILP1_7_MELT	P49963	Srp19	-0.951107	0.669869	15.8932
6_DILP1_7_MELT	Q9V771	Cyp6a23	0.518553	0.669869	16.6155
6_DILP1_7_MELT	Q8IPS9	Dmel\CG32448	-0.98975	0.669869	12.8449
6_DILP1_7_MELT	Q9VMX3	Polr1C	-0.508612	0.669869	15.0695
6_DILP1_7_MELT	Q9VDM7	Dmel\CG4335	-0.468421	0.669869	19.0295
6_DILP1_7_MELT	Q24186;X2JKU5	RpS5a	-0.69397	0.669869	19.2587
6_DILP1_7_MELT	Q9VSS2	Srp68	-0.329594	0.669869	18.919
6_DILP1_7_MELT	Q7K1M4	Dmel\CG1902	-0.352551	0.669869	16.0723
6_DILP1_7_MELT	A0A0B4LFL3;O96827	eEF1beta	-0.411022	0.669869	20.9436
6_DILP1_7_MELT	Q9VR55	CT34370	-0.521292	0.669869	14.4503
6_DILP1_7_MELT	Q7JQN4	Rs1	-0.369705	0.669869	14.0779
6_DILP1_7_MELT	A0A0B4LHA6;Q9VE61	BcDNA:LP11469;CG7694	-0.398251	0.669869	14.8466
6_DILP1_7_MELT	Q9VBV8	Alg9	0.511244	0.669869	14.8083
6_DILP1_7_MELT	Q9VGZ0	Cyp12e1	-0.332213	0.669869	16.9182
6_DILP1_7_MELT	A1ZA83	EMC7	-0.907553	0.669869	18.0151
6_DILP1_7_MELT	Q9VK18	Dmel\CG16812	-0.72242	0.669869	13.5042
6_DILP1_7_MELT	A0A0B4K604;A0A0B4K6L1;Q9I7L5	alpha-Est10	-0.842027	0.669869	16.4494
6_DILP1_7_MELT	Q9V9W2;Q9V9W3	RpL6	-0.371281	0.669869	20.3028
6_DILP1_7_MELT	M9PB89;Q8MYY7	BcDNA:RE44624	-1.78807	0.669869	13.7319
6_DILP1_7_MELT	Q7JQH9;Q9V3K9	whd	0.414332	0.669869	17.1512
6_DILP1_7_MELT	Q9VQJ8	Dmel\CG9643	-0.479055	0.669869	15.9906
6_DILP1_7_MELT	Q9V3P3	REG	-0.376802	0.669869	16.5691
6_DILP1_7_MELT	Q27237	l(2)tid	-0.373478	0.669869	16.6897
6_DILP1_7_MELT	M9PCC1;O18640	Rack1	-0.555769	0.669869	21.4857
6_DILP1_7_MELT	P11995	Lsp1alpha	0.903518	0.669869	23.6082
6_DILP1_7_MELT	M9PIM0;O61231	RpL10	-0.483411	0.669869	21.303
6_DILP1_7_MELT	A1ZB68	GstE3	0.470901	0.669869	18.2781
6_DILP1_7_MELT	Q7K332	CG3364	-0.55109	0.669869	15.8796
6_DILP1_7_MELT	P54353	dod	-0.338211	0.669869	15.6912
6_DILP1_7_MELT	A1Z8L8;D3DMU9;J7K3P9;Q95TS2	Prip	-1.36008	0.669869	13.473
6_DILP1_7_MELT	A1ZAK7;A1ZAK8;A1ZAK9	Psi	-0.610632	0.669869	15.9466
6_DILP1_7_MELT	Q95RV5	Rpe	-0.701537	0.669869	16.4399
6_DILP1_7_MELT	Q7K4L8	Dmel\CG7878	-0.764408	0.669869	13.9744
6_DILP1_7_MELT	Q9VLW8	r2d2	-0.868924	0.669869	15.1604
6_DILP1_7_MELT	Q76NQ2	Dmel\CG4995	-0.53472	0.669869	15.5134
6_DILP1_7_MELT	Q9VBU9	RpS27	-0.557232	0.669869	19.9978
6_DILP1_7_MELT	A8JNI3;R9PY22	dsb	-1.07703	0.669869	11.6755
6_DILP1_7_MELT	P18932	mt:ND5	-0.565938	0.669869	13.6215
6_DILP1_7_MELT	Q9VRB3;X2JGA6	Cyp6v1	-0.867294	0.669869	12.5135
6_DILP1_7_MELT	Q9VDK7	Srp72	-0.325553	0.669869	16.9781
6_DILP1_7_MELT	M9MSI4	DS05899.7	1.26322	0.669869	14.0627
6_DILP1_7_MELT	A0A0B4LG04;Q9V968	galla-1	-0.566834	0.669869	12.6452
6_DILP1_7_MELT	Q24478	Cp190	-0.533208	0.669869	12.9736
6_DILP1_7_MELT	A0A0B4LFJ1;Q23997	Idgf6	0.332575	0.669869	18.6551
6_DILP1_7_MELT	Q9VJ58	Faf2	-0.96079	0.669869	15.2247
6_DILP1_7_MELT	Q9V6B9	Nup54	-0.687822	0.669869	13.2897
6_DILP1_7_MELT	M9MRJ4	Msp300	-0.444985	0.669869	15.7432
6_DILP1_7_MELT	P11996;X2J8F5	Lsp1beta	0.842935	0.669869	23.3665
6_DILP1_7_MELT	Q9W259	13506	1.41349	0.669869	14.471
6_DILP1_7_MELT	Q86BA5;Q9I7K5	p24-2;eca	-0.438982	0.669869	18.5141
6_DILP1_7_MELT	Q7KRW4;Q9VAP0	superdeath	-0.910545	0.669869	12.183
6_DILP1_7_MELT	Q9VL67	Dmel\CG4594	0.324869	0.669869	16.6003
6_DILP1_7_MELT	O77425	Dmel\CG13369	-0.546363	0.669869	15.6484
6_DILP1_7_MELT	Q9VZS3	eIF1	-0.376878	0.669869	19.2898
6_DILP1_7_MELT	Q9VCC2	Dmel\CG5510	-0.40393	0.669869	14.1815
6_DILP1_7_MELT	Q9VG30	Ugt37A2	0.602076	0.669869	18.1476
6_DILP1_7_MELT	M9PBX3;Q9VQF1	Dmel\CG31689	-0.416664	0.669869	13.3375
6_DILP1_7_MELT	M9PFB5;Q94899	alien	-0.325352	0.669869	15.8844
6_DILP1_7_MELT	Q9V436	Rpn12	-0.39759	0.669869	16.7257
6_DILP1_7_MELT	Q9W5B5	Dmel\CG14630	-0.335566	0.669869	19.0353
6_DILP1_7_MELT	B7Z080;B7Z082;M9PCZ1;X2JBA7	Dmel\CG9449	-1.49815	0.669869	12.008
6_DILP1_7_MELT	P21521-2;X2J4C1	Syt1	1.92359	0.669869	11.0464
6_DILP1_7_MELT	Q5BI62	Mdr50	0.713621	0.669869	15.9993
6_DILP1_7_MELT	M9PBB5;P09052	vas	-1.16487	0.669869	13.2659
6_DILP1_7_MELT	Q9VIB5	alpha-Est7	-0.439264	0.669869	19.7532
6_DILP1_7_MELT	Q9VK57	Pih1D1	-0.540061	0.669869	15.2895
6_DILP1_7_MELT	Q9VY24	anon-EST:Posey66	-0.799858	0.669869	13.8608
6_DILP1_7_MELT	A0A0B4K725;A0A0B4KHR8;A0A0B4KHZ8;A0A0B4LHK4;Q9VCA8	mask	-0.826146	0.669869	13.9172
6_DILP1_7_MELT	Q9VLN6	Dme_CG7627	-0.479158	0.669869	15.6665
6_DILP1_7_MELT	Q9VVR9;X2JB94	Cyp12c1	-0.348218	0.669869	18.6611
6_DILP1_7_MELT	Q9V455	Kap-alpha3	-0.344607	0.669869	17.9884
6_DILP1_7_MELT	Q86BS3	Chro	-0.750711	0.669869	14.7251
6_DILP1_7_MELT	M9NDH8;Q9VZD5	mRpS6	-1.53561	0.669869	15.246
6_DILP1_7_MELT	Q9V3Y2	CIAPIN1	-0.356764	0.669869	15.7647
6_DILP1_7_MELT	P17704	RpS17	-0.569323	0.669869	20.4156
6_DILP1_7_MELT	A0A0B4K7J2	Nup358	-0.441011	0.669869	17.2204
6_DILP1_7_MELT	Q9VGA0	GstD9	0.369939	0.669869	17.2235
6_DILP1_7_MELT	Q9VJ45	Ugt36E1	-0.746794	0.669869	13.8119
6_DILP1_7_MELT	Q9VIK0	Amacr	-0.516126	0.669869	15.1281
6_DILP1_7_MELT	Q7KTB3;Q8IP79;Q8IP80;Q9VK25	Pect	-0.434136	0.669869	16.9044
6_DILP1_7_MELT	Q9VES8	anon2A5	-0.411377	0.669869	17.8485
6_DILP1_7_MELT	Q9VDP9	Dmel\CG4390	-0.492384	0.669869	16.9569
6_DILP1_7_MELT	E1JHE1;Q9VKW4	Klp31E	1.12193	0.669869	12.9362
6_DILP1_7_MELT	O46067	GRP170	-0.320012	0.669869	19.6443
6_DILP1_7_MELT	Q9VN95	CG12173	-0.494339	0.669869	15.0153
6_DILP1_7_MELT	Q9W0G4	l(3)02640	-0.852557	0.669869	13.9733
6_DILP1_7_MELT	P20351	v	-0.392689	0.669869	16.6901
6_DILP1_7_MELT	C9QP42;Q02748	eIF4A	-0.360195	0.669869	20.6927
6_DILP1_7_MELT	Q9W1G0	Taldo	-0.361362	0.669869	20.4655
6_DILP1_7_MELT	Q24592	hop	-0.917122	0.669869	10.4445
6_DILP1_7_MELT	Q7KN90	CysRS	-0.366226	0.669869	17.6687
6_DILP1_7_MELT	A0A6F7UQK0;E1JHJ9;E1JHK0;M9PG37;Q7KT48;Q9VJE5;Q9VJE5-2;Q9VJE5-3	CLIP-190	-0.344154	0.669869	14.9776
6_DILP1_7_MELT	M9PCG1;Q9VM14	muc	-0.40774	0.669869	21.0712
6_DILP1_7_MELT	A0A0B4LH25;A2VEJ9;A8DYK5;Q9W2K4	cg4266	-1.07834	0.669869	11.8668
6_DILP1_7_MELT	Q9V521	PPO2	0.388264	0.669869	18.0008
6_DILP1_7_MELT	E2QD26;Q7KN99	Ppcs	-0.699425	0.669869	14.978
6_DILP1_7_MELT	Q9VU13;X2JCD3	EP(3)3622;EP3622	-0.460513	0.669869	16.2747
6_DILP1_7_MELT	B7YZW3;M9PD19;Q9VJJ8;Q9VJJ9	mtgo	0.375298	0.669869	14.0612
6_DILP1_7_MELT	Q8T490	Dmel\CG17110	0.550049	0.669869	15.7743
6_DILP1_7_MELT	A0A0B4LHT3;Q9VAS7	Inx3	-0.43378	0.669869	15.2219
6_DILP1_7_MELT	Q9VZT9	Dmel\CG14963	1.07312	0.669869	15.4396
6_DILP1_7_MELT	Q9W3R9;X2JE07	Dmel\CG1677	0.841801	0.669869	11.6084
6_DILP1_7_MELT	O76877	Dmel\CG3719	-0.433694	0.669869	16.7551
6_DILP1_7_MELT	Q961E7	PhKgamma	-0.651814	0.669869	14.8115
6_DILP1_7_MELT	Q9VG17	Cyp304a1	0.66607	0.669869	12.7683
6_DILP1_7_MELT	Q9VVA4	GS	0.378334	0.669869	17.6723
6_DILP1_7_MELT	Q9VWV6	Tsf1	0.364689	0.669869	16.7867
6_DILP1_7_MELT	Q9VMN5	Hsp60C	-0.434212	0.669869	21.6427
6_DILP1_7_MELT	Q9W271	Oatp58Da	0.845697	0.669869	14.758
6_DILP1_7_MELT	A0A0B4LFX8;Q8MLW2;Q9NDJ2;Q9NDJ2-2	dom	-0.533566	0.669869	11.6775
6_DILP1_7_MELT	Q7K0Y1	CG5033	-0.674823	0.669869	15.5761
6_DILP1_7_MELT	Q9VQR8	LeuRS	-0.34175	0.669869	18.6677
6_DILP1_7_MELT	Q7YU24;Q7YU24-2	Marf	-0.413303	0.669869	14.9502
6_DILP1_7_MELT	Q0E8G6	Cpsf5	-0.483628	0.669869	14.3592
6_DILP1_7_MELT	Q9I7K0;Q9I7K0-2;Q9I7K0-4;Q9I7K0-5;Q9I7K0-6	Jupiter	-0.534533	0.669869	15.3402
6_DILP1_7_MELT	Q8IQS5	Dmel\CG32195	0.961167	0.669869	15.4781
6_DILP1_7_MELT	P52172;P52172-2	srp	-0.503974	0.669869	15.4574
6_DILP1_7_MELT	Q8MS69	Dmel\CG9596	-0.797538	0.669869	13.0219
6_DILP1_7_MELT	Q9VJZ1	anon-WO0118547.80	-1.02777	0.669869	15.1976
6_DILP1_7_MELT	Q9W0S7	Tudor-SN	-0.306863	0.669869	21.5644
6_DILP1_7_MELT	Q7KTG0	CG31879	-0.46315	0.669869	15.2676
6_DILP1_7_MELT	Q76NQ0	CG5364	-0.34671	0.669869	19.6404
6_DILP1_7_MELT	Q9W133	Adck1	0.883108	0.669869	15.4464
6_DILP1_7_MELT	Q9VR33	tank	-0.694295	0.669869	14.6216
6_DILP1_7_MELT	Q8MKK3	Ppcdc	0.62348	0.669869	16.1352
6_DILP1_7_MELT	Q9TVP3-2	jdp	-2.33344	0.669869	17.1947
6_DILP1_7_MELT	Q9W073	Dmel\CG12025	-0.817551	0.669869	13.8624
6_DILP1_7_MELT	A0A0S0WP14;Q0E8F0;Q9VU53	caps	-0.653621	0.669869	14.1864
6_DILP1_7_MELT	Q9VYQ8;X2JEX7	Usp7	-0.38399	0.669869	15.1995
6_DILP1_7_MELT	Q9W3N6	p115	-0.375128	0.669869	15.579
6_DILP1_7_MELT	A8JNM3;M9PBU6;M9PEF2;M9PEM7;Q7KU90;Q7KU93;Q9VS85	lqf	0.371111	0.669869	16.3958
6_DILP1_7_MELT	Q86BG8;Q961L8	Dmel\CG33056;CG10517	-0.475788	0.669869	12.8949
6_DILP1_7_MELT	Q7KTW9	AsnS	-0.428819	0.669869	17.9705
6_DILP1_7_MELT	Q9V4C6	Zip102B	-0.560279	0.669869	13.3916
6_DILP1_7_MELT	M9PCE0;Q01604	Pgk	-0.368282	0.669869	20.4289
6_DILP1_7_MELT	Q7KVQ0	CG4038	-0.417339	0.669869	16.7009
6_DILP1_7_MELT	Q9VJ74	Dmel\CG10333	-0.867451	0.669869	13.8256
6_DILP1_7_MELT	Q8IGV3	Dmel\CG12746	-0.622574	0.669869	10.9735
6_DILP1_7_MELT	M9PD09;Q9VW56	Pfdn6	-0.40644	0.669869	17.1008
6_DILP1_7_MELT	A0A0B4KGF7;Q0KIE6;Q9VMY5	beta-Man	0.791279	0.669869	13.8221
6_DILP1_7_MELT	Q7KVW1;Q9W4C4	spoon	-0.591856	0.669869	14.5409
6_DILP1_7_MELT	Q95SH7	Dmel\CG14969	-1.04991	0.669869	14.0568
6_DILP1_7_MELT	Q9Y134	Mtr4	-0.344556	0.669869	13.665
6_DILP1_7_MELT	Q9VJ44	Dmel\CG17597	-0.304956	0.669869	18.0021
6_DILP1_7_MELT	Q7KSN8;Q9VGG9	CG14729	-0.480024	0.669869	13.2481
6_DILP1_7_MELT	M9PFR8;Q9VV82	Arts	-0.453636	0.669869	15.0918
6_DILP1_7_MELT	B4F5C5;Q9VXT7	Dmel\CG7860;CG7860	0.486152	0.669869	18.7132
6_DILP1_7_MELT	Q9VWJ3	Dmel\CG32536	-0.358491	0.669869	13.8174
6_DILP1_7_MELT	Q9VYS3;X2JBC1	Upf1	-0.350671	0.669869	15.2477
6_DILP1_7_MELT	Q9VY91	Pdcd4	-0.406641	0.669869	15.499
6_DILP1_7_MELT	Q9VVG4	Sec3	-1.70141	0.669869	14.1615
6_DILP1_7_MELT	Q9VFA0	Dmel\CG4338	2.85095	0.669869	13.0317
6_DILP1_7_MELT	Q9Y137	mino	-0.521288	0.669869	17.6349
6_DILP1_7_MELT	Q9VRU1	Dmel\CG10467	0.339979	0.669869	17.719
6_DILP1_7_MELT	Q8I930;Q9VR47;Q9Y163	hoe1	-0.572025	0.669869	13.9413
6_DILP1_7_MELT	P54399;X2JGP4	Pdi	-0.289909	0.669869	24.096
6_DILP1_7_MELT	Q8MMD2;Q8MMD3;Q9W111	Eps-15	-0.475745	0.669869	15.0307
6_DILP1_7_MELT	Q9VZ58	Dmel\CG1637	-0.49208	0.669869	14.6602
6_DILP1_7_MELT	Q95RC5	Dmel\CG5745	-0.889304	0.669869	13.8119
6_DILP1_7_MELT	Q9W369	t	0.71151	0.669869	15.6469
6_DILP1_7_MELT	Q9VLU6	Sirup	0.815607	0.669869	16.6985
6_DILP1_7_MELT	E1JGT3;Q9W1R6	Dmel\CG34423;anon-WO0118547.139	-0.72621	0.669869	14.7526
6_DILP1_7_MELT	Q7KU86	Urm1	-1.0562	0.669869	13.7395
6_DILP1_7_MELT	Q8MV48;X2JEA3	Pgant7	-0.920325	0.669869	16.3809
6_DILP1_7_MELT	A0A0B4KF65;Q8IPL8;Q9VN29	BcDNA:GH22993;anon-WO0118547.381;Dmel\CG31522	-0.722633	0.669869	13.8844
6_DILP1_7_MELT	M9PET3;M9PF79;Q0E8G1;Q960V1	simj	-1.19416	0.669869	11.4201
6_DILP1_7_MELT	Q9VZ57	Dmel\CG1637	1.65252	0.669869	15.8092
6_DILP1_7_MELT	Q9W3W9	LP06294.5prime	0.862876	0.669869	15.9194
6_DILP1_7_MELT	P40797	pnut	-1.31638	0.669869	13.9085
6_DILP1_7_MELT	Q9VTC3	Dmel\CG6409	-2.19594	0.669869	13.8427
6_DILP1_7_MELT	Q9VVZ6;Q9VVZ7	Dmel\CG12519;Dmel\CG18294	-1.53529	0.669869	13.765
6_DILP1_7_MELT	Q9VH09	Dmel\CG3999	-0.317189	0.669869	20.3782
6_DILP1_7_MELT	A1Z7J7	Sec31	-0.294218	0.669869	16.9249
6_DILP1_7_MELT	Q9VB46	Hmu	-0.302808	0.669869	19.1242
6_DILP1_7_MELT	Q8MLS2	Rpi	-0.475616	0.669869	15.7844
6_DILP1_7_MELT	C4NYP8;E2QD63;Q86DS1	HIP;HIP-R;HIP-R	-0.312463	0.669869	17.8171
6_DILP1_7_MELT	B7YZT2;B7YZT2-2	Fis1	-0.422206	0.669869	14.6774
6_DILP1_7_MELT	Q9VUL8	Pex3	-0.379148	0.669869	15.8974
6_DILP1_7_MELT	Q9W247	Dmel\CG4752	0.420058	0.669869	19.5868
6_DILP1_7_MELT	Q9VG42	Gnmt	-0.425533	0.669869	20.9769
6_DILP1_7_MELT	Q9VS79	Cyp4d8	0.637099	0.669869	12.313
6_DILP1_7_MELT	Q9VMY1	mRpL24	-0.477782	0.669869	16.1615
6_DILP1_7_MELT	Q9VWI2	Naa15-16	-0.469559	0.669869	17.9425
6_DILP1_7_MELT	Q9VQM2	ND-B14.5B	-0.604248	0.669869	16.4344
6_DILP1_7_MELT	A0A0B4LHF7;Q9VD51	pit	-0.70414	0.669869	15.1973
6_DILP1_7_MELT	Q7KN62	TER94	-0.289447	0.669869	20.6978
6_DILP1_7_MELT	M9PIG4;Q9VP27	Glg1	-0.338809	0.669869	15.0575
6_DILP1_7_MELT	A1A703;Q7JQX9;Q8SXT8;Q9VDD2	SNF4Agamma	0.478533	0.669869	14.1976
6_DILP1_7_MELT	Q9VLR5	Ssb-c31a	-0.560292	0.669869	16.4151
6_DILP1_7_MELT	A1ZBE9	MetRS	-0.309247	0.669869	17.3809
6_DILP1_7_MELT	Q9VM69	nop5	-0.416946	0.669869	16.3054
6_DILP1_7_MELT	Q0E9B6	RpS11	-0.535554	0.669869	21.0388
6_DILP1_7_MELT	P05990;X2JFG0	r	-0.312184	0.669869	17.5857
6_DILP1_7_MELT	Q7KY04	Rab4	0.461502	0.669869	17.7384
6_DILP1_7_MELT	Q9VTP0	CT18701	-0.923241	0.669869	12.1591
6_DILP1_7_MELT	P80455	RpS12	-1.50447	0.669869	15.6027
6_DILP1_7_MELT	E1JHA4;P48809	Hrb27C	-0.510058	0.669869	17.9237
6_DILP1_7_MELT	Q9XZ58	CSN5	-0.368969	0.669869	16.8278
6_DILP1_7_MELT	Q9VDC2	Idi	-0.655581	0.669869	15.2709
6_DILP1_7_MELT	A0A0B4LFL2;A1ZAX1	eIF3c	-0.310549	0.669869	18.1363
6_DILP1_7_MELT	Q7K1W5	Dmel\CG8187	-0.302082	0.669869	14.3446
6_DILP1_7_MELT	Q9W3K9	Ldsdh1	-0.343255	0.669869	18.5806
6_DILP1_7_MELT	Q9VRI0	Hlc	-0.678713	0.669869	13.127
6_DILP1_7_MELT	Q9V4N3	Cyt-b5	0.310013	0.669869	20.7795
6_DILP1_7_MELT	Q9VLS4	Acbp1	-0.349962	0.669869	18.1329
6_DILP1_7_MELT	P41094	RpS18	-0.409573	0.669869	20.2675
6_DILP1_7_MELT	Q9VRU2	loj	-0.374823	0.669869	15.6326
6_DILP1_7_MELT	Q9I7H9	sud1	-0.602425	0.669869	13.3704
6_DILP1_7_MELT	Q9V3Q4	Jafrac2	-0.373111	0.669869	16.7976
6_DILP1_7_MELT	Q7K8X7	GstE9	-0.382367	0.669869	18.1462
6_DILP1_7_MELT	Q9V4S8	CSN7	-0.342481	0.669869	16.0979
6_DILP1_7_MELT	A0A0B4LGT4;Q9VHV5	Arl8	-0.559784	0.669869	15.6848
6_DILP1_7_MELT	P16620;P16620-2	Ptp69D	0.545009	0.669869	14.1947
6_DILP1_7_MELT	Q9VTU4	eIF3l	-0.315625	0.669869	18.304
6_DILP1_7_MELT	Q9VRP2	BEST:CK00496	-0.294084	0.669869	19.5724
6_DILP1_7_MELT	A1ZAA5;Q7K221	Got1	-0.341306	0.669869	20.0764
6_DILP1_7_MELT	Q9VEQ0	Dmel\CG3534	-0.447872	0.669869	17.2247
6_DILP1_7_MELT	A4V3W8;Q9U1M2	CG2716;CG32795	0.327617	0.669869	14.9697
6_DILP1_7_MELT	M9PDS3;M9PDZ6;M9PDZ9;M9PEA0	sls	0.852332	0.669869	14.5246
6_DILP1_7_MELT	E1JI46;M9PIA6;O97159;Q59E34	Mi-2	-0.76285	0.669869	12.9938
6_DILP1_7_MELT	Q94516	ATPsynB	-0.412027	0.669869	17.9586
6_DILP1_7_MELT	Q9VY79	Dmel\CG11095	-1.42762	0.669869	12.2288
6_DILP1_7_MELT	Q8SYG2	CSN3	-0.358435	0.669869	16.1373
6_DILP1_7_MELT	Q9VKY3	ClpP	-0.454173	0.669869	16.2806
6_DILP1_7_MELT	A1Z9W2	CG10220	-0.372936	0.669869	15.7329
6_DILP1_7_MELT	Q9VHB1	Dmel\CG9399	0.675488	0.669869	15.9508
6_DILP1_7_MELT	A4V391;P12613	CCT1	-0.358345	0.669869	17.6699
6_DILP1_7_MELT	A0A0B4LHG2;Q0KI28	Muted	1.19441	0.669869	12.9176
6_DILP1_7_MELT	Q9W469	AgmNAT	0.942617	0.669869	16.436
6_DILP1_7_MELT	A0A0B4LGH8;Q9W1D9	Dmel\CG3860	-0.751714	0.669869	15.2433
6_DILP1_7_MELT	M9NE68;P02516	Hsp23	0.907562	0.669869	18.4986
6_DILP1_7_MELT	Q8SXQ8	meep	-0.8142	0.669869	15.581
6_DILP1_7_MELT	Q03042	Pkg21D	0.825428	0.669869	13.0618
6_DILP1_7_MELT	Q8T0I9;Q9VM97	Tsp	0.736115	0.669869	9.1133
6_DILP1_7_MELT	Q961K6	Dmel\CG3829	-0.759645	0.669869	15.9568
6_DILP1_7_MELT	Q9VS57	Sec63	-0.302359	0.669869	17.4388
6_DILP1_7_MELT	A0A0B4LGQ8;Q9VN19	Dmel\CG9853;CG9853	0.808939	0.669869	13.408
6_DILP1_7_MELT	A0A0B4KFD1	LRP1	-0.915255	0.669869	13.976
6_DILP1_7_MELT	Q960D3;Q9VBX3	vig2	-0.449902	0.669869	17.2834
6_DILP1_7_MELT	D3DML3;M9NEC0;M9PF42;Q9VLT9	Cka	-0.464988	0.669869	15.6686
6_DILP1_7_MELT	Q4V4P2	CG12825-RA	0.435203	0.669869	14.2562
6_DILP1_7_MELT	P45437	betaCOP	-0.288949	0.669869	16.7658
6_DILP1_7_MELT	P22465-2	AnxB10	-0.730937	0.669869	12.5715
6_DILP1_7_MELT	Q9VF89	mRpL9	-0.514616	0.669869	15.1925
6_DILP1_7_MELT	Q9VKG4	Dmel\CG31705	0.474386	0.669869	13.5906
6_DILP1_7_MELT	E2QD65;P39018	RpS19a	-0.290892	0.669869	20.935
6_DILP1_7_MELT	P39205	cin	-0.451767	0.669869	15.9205
6_DILP1_7_MELT	Q9VM75	l(2)k09022	-0.63083	0.669869	14.4975
6_DILP1_7_MELT	Q70VI1;Q9VFC7	Mf	-2.64659	0.669869	14.247
6_DILP1_7_MELT	Q9VIH9	BcDNA:GH07967	1.09386	0.669869	14.4183
6_DILP1_7_MELT	Q9VPV7	Dmel\CG4415	-1.75454	0.669869	13.2338
6_DILP1_7_MELT	A0A0C4DHF6;A1ZA89;Q8STB9;Q8WR08	Dg	0.434163	0.669869	13.7255
6_DILP1_7_MELT	Q9VIE1	Atg18b	-0.691227	0.669869	13.6187
6_DILP1_7_MELT	P54397	FK506-bp1	-0.477745	0.669869	17.1077
6_DILP1_7_MELT	A4V4I0;P26308	Gbeta13F	-0.337303	0.669869	14.9749
6_DILP1_7_MELT	Q5BI50	Cul4	-0.63254	0.669869	13.9671
6_DILP1_7_MELT	Q95029;Q95029-2	Cp1	-0.54759	0.669869	16.1028
6_DILP1_7_MELT	Q8T3X9	MagR	-0.416609	0.669869	15.0624
6_DILP1_7_MELT	Q9VQ86	Dmel\CG15385	-0.714355	0.669869	14.8446
6_DILP1_7_MELT	Q9VMS9	Cyp4ac1	-0.318767	0.669869	15.5395
6_DILP1_7_MELT	Q9VG79	Dip-C	0.362674	0.669869	15.9735
6_DILP1_7_MELT	Q8MR45	CG1827	-0.295177	0.669869	13.0858
6_DILP1_7_MELT	Q9U616	ppl	-0.59894	0.669869	19.4874
6_DILP1_7_MELT	Q9VRG6	anox	-0.711324	0.669869	12.0901
6_DILP1_7_MELT	E1JIT4;Q9VCZ8	Pfdn5	-0.404778	0.669869	16.7227
6_DILP1_7_MELT	E0R7Q5;Q9VQP9	CG9662-RA;CG9662	-1.77084	0.669869	11.3865
6_DILP1_7_MELT	Q9VY48	mRpL38	-0.489468	0.669869	17.3579
6_DILP1_7_MELT	Q04047;Q04047-2;Q8IR16;X2JFR1	nonA	-0.392112	0.669869	16.0132
6_DILP1_7_MELT	Q9VFC2	Spn88Ea	-0.704197	0.669869	11.33
6_DILP1_7_MELT	A0A0B4K7K6;Q9VBG6	Dmel\CG6073;CG6073	-0.289236	0.669869	14.9667
6_DILP1_7_MELT	Q9V3D2;X2J9R2	Coprox	0.530131	0.669869	17.005
6_DILP1_7_MELT	Q7KK51;Q8MLR7;Q9W1Q6	Mtmr6	0.905361	0.669869	12.3632
6_DILP1_7_MELT	Q9W4N6	CG-6428	-0.608853	0.669869	14.2675
6_DILP1_7_MELT	Q7JV70	Arc2	-0.555033	0.669869	14.8097
6_DILP1_7_MELT	A0A0B4K7G4;P13469	mod	-0.344569	0.669869	19.1015
6_DILP1_7_MELT	A0A0B4LHY1;Q7KRS7;Q8WR53	heph	-1.2671	0.669869	15.4024
6_DILP1_7_MELT	Q9VVU6	Prp6	-0.811518	0.669869	13.0392
6_DILP1_7_MELT	Q9W2W8	Dmel\CG12643	-0.69523	0.669869	16.9345
6_DILP1_7_MELT	A0A0B4KF82;A0A0B4KFK9;A0A0B4KG43;A0A0B4KGI6;Q8IPP3;Q8IPP4;Q9VN82	cno	-1.03973	0.669869	10.6443
6_DILP1_7_MELT	A4V449;Q94511	ND-75	-0.343329	0.669869	19.5133
6_DILP1_7_MELT	Q95SK3	CG30291	-0.286707	0.669869	16.3882
6_DILP1_7_MELT	Q9VXG0;X2JKP3	CDC50	0.601366	0.669869	15.5838
6_DILP1_7_MELT	Q9VQI5	Ifrd1	-0.293874	0.669869	16.8314
6_DILP1_7_MELT	Q9VJG2	cg12288	-0.672134	0.669869	14.3517
6_DILP1_7_MELT	M9PFR6;Q9XZ03	mbf1	-0.492014	0.669869	17.8078
6_DILP1_7_MELT	Q9VDQ7	psidin	-0.377722	0.669869	17.2034
6_DILP1_7_MELT	P24785;P24785-2	mle	-0.828131	0.669869	14.6785
6_DILP1_7_MELT	Q9VLM9	15010468	1.20233	0.669869	13.8587
6_DILP1_7_MELT	Q9VP06	Alg11	-0.420733	0.669869	14.7703
6_DILP1_7_MELT	L0MNA8;P40945	Arf102F	-0.335865	0.669869	16.8222
6_DILP1_7_MELT	A1ZBW0;A1ZBW1;E1JGN7	HnRNP-K	-0.334867	0.669869	16.7957
6_DILP1_7_MELT	O18336;Q86BK8	Rab14	-1.24389	0.669869	14.9386
6_DILP1_7_MELT	M9NFF8;P40793	Cdc42	-0.373627	0.669869	15.3882
6_DILP1_7_MELT	A1Z7K2	CG2396	-0.515536	0.669869	14.103
6_DILP1_7_MELT	Q7KVL7;Q9W277	Vps35	-0.318427	0.669869	16.4233
6_DILP1_7_MELT	Q9V595	Urod	-0.338244	0.669869	17.2546
6_DILP1_7_MELT	Q9VS44	Dmel\CG8607	-0.469418	0.669869	16.3012
6_DILP1_7_MELT	A0A0B4LFB3;Q7JVI3	eIF3m	-0.307676	0.669869	19.4513
6_DILP1_7_MELT	Q9VLM7	Dmel\CG13392	-0.341953	0.669869	14.4319
6_DILP1_7_MELT	Q24319	Ost48	-0.291754	0.669869	18.153
6_DILP1_7_MELT	Q9VBS9	Dmel\CG13659	0.590868	0.669869	16.0255
6_DILP1_7_MELT	Q9VMW7	CG8891	-0.38308	0.669869	16.049
6_DILP1_7_MELT	Q02427;Q02427-1	Rbp1	-0.513259	0.669869	17.9633
6_DILP1_7_MELT	E2QCS8;M9PE28;Q9VQ76	tho2	-0.360159	0.669869	13.4874
6_DILP1_7_MELT	Q9V9Q4	Dmel\CG1416	-0.45037	0.669869	16.2893
6_DILP1_7_MELT	Q9V3N6	TM9SF4	-0.466277	0.669869	15.3557
6_DILP1_7_MELT	B7Z002;M9NCY5;M9NDB7;M9NEL3;Q9VPL9	kis	0.862174	0.669869	12.729
6_DILP1_7_MELT	Q9VFC8	GlyS	-0.342475	0.669869	17.5332
6_DILP1_7_MELT	Q9W1R3	Golgin245	-0.270285	0.669869	15.2627
6_DILP1_7_MELT	Q7KTL9;Q9VM96	AkhR	-0.879323	0.669869	15.3284
6_DILP1_7_MELT	M9PFF1;Q9VTX5	ArfGAP1	-0.396446	0.669869	17.3798
6_DILP1_7_MELT	Q7K4Z4	imd	-0.449232	0.669869	14.8921
6_DILP1_7_MELT	Q9VAC4	Nph	-0.346569	0.669869	19.0034
6_DILP1_7_MELT	Q9VCH8	tst	-0.865132	0.669869	14.3046
6_DILP1_7_MELT	Q9VUW4	IMP	0.58553	0.669869	16.8596
6_DILP1_7_MELT	B7Z155;Q9Y115;X2JFT8	Dmel\CG4928;CG4928;Dmel\CG4928	0.79762	0.669869	17.5133
6_DILP1_7_MELT	Q9VSS1	pix	-0.286346	0.669869	17.709
6_DILP1_7_MELT	E1JJI5;P54367	CkIalpha	-0.289849	0.669869	15.4653
6_DILP1_7_MELT	Q9VLR3	Dmel\CG8360	-0.605619	0.669869	15.6281
6_DILP1_7_MELT	P38979	sta	-0.601491	0.669869	20.9148
6_DILP1_7_MELT	A0A126GUQ5;Q9Y0Y6	Madm	-0.740604	0.669869	13.7086
6_DILP1_7_MELT	Q7JXC6	Dmel\CG8237	-0.624348	0.669869	16.6227
6_DILP1_7_MELT	Q9VLS7	PAPLA1	-0.286961	0.669869	16.1869
6_DILP1_7_MELT	Q7K010	Tsp42Ef	2.11371	0.669869	14.7831
6_DILP1_7_MELT	Q08012	drk	-0.603206	0.669869	15.7179
6_DILP1_7_MELT	Q9VYD5	Dmel\CG1673	-0.566443	0.669869	16.9789
6_DILP1_7_MELT	C0HK95	fau	1.11374	0.669869	13.335
6_DILP1_7_MELT	F0JAP7;Q9W3F3	CG15347-RB;Dmel\CG15347	2.34492	0.669869	17.6672
6_DILP1_7_MELT	Q9VRJ6	Tcs5	-0.899326	0.669869	12.9293
6_DILP1_7_MELT	Q9VW13	Dmel\CG9330	-0.400536	0.669869	15.1952
6_DILP1_7_MELT	A0A0B4K762;A0A0B4K7D0;Q6NPB2	Lst	1.07983	0.669869	13.4329
6_DILP1_7_MELT	A0A0B4KG56;A0A0B4KGJ5;Q9NIV1	PEK	1.65207	0.669869	11.4567
6_DILP1_7_MELT	P50882;X2JDU0	RpL9	-0.302124	0.669869	19.8149
6_DILP1_7_MELT	Q9W3B3	Uros1	-0.864361	0.669869	14.2888
6_DILP1_7_MELT	Q9VYX7;X2JEI8	PGRP-SA	0.752324	0.669869	13.381
6_DILP1_7_MELT	Q04448	Nmdmc	-0.445428	0.669869	14.4493
6_DILP1_7_MELT	Q7KSM5	Aos1	-0.299739	0.669869	16.0636
6_DILP1_7_MELT	Q8T060;Q9VUR3	AIMP2	-0.296575	0.669869	16.4294
6_DILP1_7_MELT	Q9VIN9	mRpS18B	-0.477568	0.669869	16.2259
6_DILP1_7_MELT	Q9VTP4	RpL10Ab	-0.291563	0.669869	21.2866
6_DILP1_7_MELT	P92177-1	14-3-3epsilon	-0.823496	0.669869	14.9484
6_DILP1_7_MELT	A0A0B4LFT2;Q27606	Cyp4e2	0.294172	0.669869	19.1964
6_DILP1_7_MELT	Q9VB14	RpS10a	-0.99851	0.669869	14.0242
6_DILP1_7_MELT	Q9VRV8	Tnpo	-0.381443	0.669869	15.2031
6_DILP1_7_MELT	Q9VEI6	Sgs5bis	-2.17301	0.669869	16.5248
6_DILP1_7_MELT	Q8IRB2	Dmel\CG32249	1.82581	0.669869	12.8781
6_DILP1_7_MELT	Q9VJJ1	Dmel\CG17996	-0.779537	0.669869	14.8817
6_DILP1_7_MELT	A0A0B4LFP4;A8DYH2	Ufm1	-0.367655	0.669869	17.5747
6_DILP1_7_MELT	Q9VZ32;Q9VZ33	CG1961	0.987945	0.669869	12.9124
6_DILP1_7_MELT	Q9VSI1	Dmel\CG7182	-0.40731	0.669869	15.3882
6_DILP1_7_MELT	Q9VZD9	PMP34	-0.385778	0.669869	14.6722
6_DILP1_7_MELT	Q9VHD3	GstZ1	-0.895856	0.669869	15.0376
6_DILP1_7_MELT	A0A4D6K5D6;A4VCL2;A4VCL2-2	Dmel\CG31145;CG31145;CG31145	-0.810217	0.669869	14.7452
6_DILP1_7_MELT	O77410	eIF3e	-0.32208	0.669869	17.7342
6_DILP1_7_MELT	A0A0C4DHA1;Q2M1E6	Cdep	-0.322642	0.669869	21.1155
6_DILP1_7_MELT	M9PG47;P13008	RpS26	-0.338317	0.669869	20.4681
6_DILP1_7_MELT	Q9VUM3	Dmel\CG7011	0.618376	0.669869	14.9237
6_DILP1_7_MELT	Q8IRE3	gry	-0.721243	0.669869	12.3529
6_DILP1_7_MELT	A0A0B4LGF8;P53777	Mlp60A	0.808762	0.669869	13.2524
6_DILP1_7_MELT	Q7K025	Dmel\CG11892	0.639943	0.669869	16.9471
6_DILP1_7_MELT	M9PCE7;M9PCT0;M9PEZ6;Q0E8S5	BcDNA:SD10385	0.800697	0.669869	15.3466
6_DILP1_7_MELT	O77477	LD24471	-0.468737	0.669869	15.7063
6_DILP1_7_MELT	A8DZ26;L0MLL1;Q7KQN3;Q8IMA6	anne	-0.943641	0.669869	13.2074
6_DILP1_7_MELT	Q9VPC1	Dmel\CG4042	-0.359322	0.669869	14.6387
6_DILP1_7_MELT	Q9W1L1	mRpL43	-0.95658	0.669869	15.0888
6_DILP1_7_MELT	A1ZAS3;Q8MQK4	l(2)k01209	-0.564479	0.669869	14.1892
6_DILP1_7_MELT	Q9VBI3	Vps2	0.337926	0.669869	15.5821
6_DILP1_7_MELT	H1UUF3;M9MRY3;M9MS37;M9MS72;M9MS76	Pka-R1	0.69555	0.669869	14.2055
6_DILP1_7_MELT	P29413;Q53YH3	Calr	-0.307766	0.669869	21.5554
6_DILP1_7_MELT	Q7JWQ7	Swim	0.63576	0.669869	14.4561
6_DILP1_7_MELT	Q9VYH4	Dmel\CG12715	1.11367	0.669869	14.0347
6_DILP1_7_MELT	A4V3G9;A4V3H1;Q02926;Q02926-2;Q59DT6	Rb97D	-1.02413	0.669869	15.4116
6_DILP1_7_MELT	A8JV00;M9PDW8;M9PGT0;X2JDY1	CG3950;CG3950;CG3960;CG3950	-0.34338	0.669869	18.4409
6_DILP1_7_MELT	Q7KQM6;Q7KQM6-2	Gyf	-0.312951	0.669869	14.5056
6_DILP1_7_MELT	Q9W1B0	gek	-0.922934	0.669869	12.9308
6_DILP1_7_MELT	Q9VL61	Dmel\CG5853	-0.303063	0.669869	13.4827
6_DILP1_7_MELT	Q9VFM9	twf	-1.02859	0.669869	14.4547
6_DILP1_7_MELT	Q9W374	su(r)	-0.294464	0.669869	20.4601
6_DILP1_7_MELT	Q9VPR3	Dmel\CG2794	-0.525817	0.669869	13.4535
6_DILP1_7_MELT	P00408	mt:CoII	-0.443309	0.669869	20.4222
6_DILP1_7_MELT	Q9W389	Arfrp1	-0.614297	0.669869	14.6273
6_DILP1_7_MELT	Q9V7N5-2	Vha44	0.655771	0.669869	19.0341
6_DILP1_7_MELT	Q9VGF1	Dmel\CG3397	-0.517785	0.669869	17.3492
6_DILP1_7_MELT	Q86BM5	Akap200	0.442027	0.669869	14.0008
6_DILP1_7_MELT	A0A0B4JD11;Q9NJH0	eEF1gamma	-0.28735	0.669869	20.2909
6_DILP1_7_MELT	P92177-4	14-3-3epsilon	-0.924637	0.669869	15.6616
6_DILP1_7_MELT	A1ZAK3;A1ZAK4;Q8T0D3	Dek	-0.345506	0.669869	15.663
6_DILP1_7_MELT	D1Z3A1;Q9VZS5	RpL28	-0.350461	0.669869	20.2024
6_DILP1_7_MELT	A0A0B4KGR5;Q8T045	rumi	0.396971	0.669869	14.1236
6_DILP1_7_MELT	Q8IRE5	BcDNA:GM08588	0.576281	0.669869	12.8069
6_DILP1_7_MELT	Q8SXP8;Q9W1I0	TBPH	-1.40499	0.669869	14.1163
6_DILP1_7_MELT	Q86B46;Q9VX51	Dmel\CG5613	1.16777	0.669869	13.8386
6_DILP1_7_MELT	Q7JZE8	Dmel\CG8323	0.688198	0.669869	17.1873
6_DILP1_7_MELT	Q9V3L7	NP15.6	-0.459674	0.669869	16.7111
6_DILP1_7_MELT	Q9V3T2	Dmel\CG5254	0.349312	0.669869	18.4525
6_DILP1_7_MELT	Q8MPN5	Spn42Da	-0.518067	0.669869	14.386
6_DILP1_7_MELT	A0A0B4KHX3;O76324	dco	0.463344	0.669869	13.8854
6_DILP1_7_MELT	B7Z0W8;B7Z0X3;Q0KHV9;Q9W4E2;Q9W4E2-6;X2JAH8;X2JE60	rg	2.1547	0.669869	12.2457
6_DILP1_7_MELT	A0A0B4K623;O96553;O96553-2	pug	-0.264942	0.669869	21.1653
6_DILP1_7_MELT	M9PGT6;Q9W2U4	PPP4R2r	-0.33451	0.669869	13.3754
6_DILP1_7_MELT	Q9W4I3	mRpL30	-0.689983	0.669869	18.2243
6_DILP1_7_MELT	Q9W592	Lrpprc2	-0.38152	0.669869	15.3951
6_DILP1_7_MELT	A1ZBU8	Bbd	-2.04631	0.669869	14.5729
6_DILP1_7_MELT	Q9VHA8	P58IPK	-0.333665	0.669869	16.8929
6_DILP1_7_MELT	Q7JQR3	Qsox1	-0.482425	0.669869	16.145
6_DILP1_7_MELT	Q9VH07	pont	-0.493364	0.669869	16.9878
6_DILP1_7_MELT	Q7K4B3	Elp2	-0.333468	0.669869	16.3498
6_DILP1_7_MELT	Q9VN44	Karybeta3	-0.282146	0.669869	19.2103
6_DILP1_7_MELT	Q9W401-2	kdn	-0.515994	0.669869	21.8328
6_DILP1_7_MELT	A0A0B4LHH8;A0A0B4LHQ0;A0A0B4LIF6;Q9VDB7	R5_3R:17143989..17145881;R5_3R:17143989..17145881;Dmel\CG16791;R5_3R:17143989..17145881	0.90898	0.669869	15.2377
6_DILP1_7_MELT	P48610-2	Argk	0.822383	0.669869	19.4189
6_DILP1_7_MELT	Q8T3L1	Acsl	-0.331624	0.669869	18.8882
6_DILP1_7_MELT	M9PFV9;P20232	TfIIS	-0.515397	0.669869	15.1715
6_DILP1_7_MELT	P40304	Prosbeta6	-0.299122	0.669869	18.2652
6_DILP1_7_MELT	E1JHP9;E1JHQ0;M9NCX9;Q9VPI6	galectin	-1.33445	0.669869	16.654
6_DILP1_7_MELT	Q7KKI0	CCT5	-0.341895	0.669869	19.0523
6_DILP1_7_MELT	P12646	Zw	-0.441291	0.669869	19.1827
6_DILP1_7_MELT	Q9VEC2	Dmel\CG12321	-0.298168	0.669869	17.7365
6_DILP1_7_MELT	P55830	RpS3A	-0.258344	0.669869	21.1678
6_DILP1_7_MELT	Q9VP52	Dmel\CG11309	-0.371557	0.669869	17.1176
6_DILP1_7_MELT	P04052	RpII215	-0.772445	0.669869	14.2387
6_DILP1_7_MELT	M9PDM4;Q9W4X4	Pi4KIIIalpha	0.774327	0.669869	13.6906
6_DILP1_7_MELT	A1ZAB5	clu	-0.349336	0.669869	18.8194
6_DILP1_7_MELT	X2JBD0	Muc11A	0.789594	0.669869	15.9801
6_DILP1_7_MELT	Q9VMB6	Ent2	-0.465631	0.669869	15.5899
6_DILP1_7_MELT	A1Z7X7	GstT2	-0.52166	0.669869	14.1295
6_DILP1_7_MELT	O96651;X2JEB4	Top3beta	0.884827	0.669869	12.5108
6_DILP1_7_MELT	Q9VMI9	mtm	0.635188	0.669869	14.3082
6_DILP1_7_MELT	Q9VDZ4	Nsun5	0.811527	0.669869	12.8074
6_DILP1_7_MELT	A1Z7P1	Pgm2a	-0.30444	0.669869	17.8965
6_DILP1_7_MELT	Q95SS8	CG7506	0.392328	0.669869	17.0724
6_DILP1_7_MELT	Q9W330	Hex-A	-0.346918	0.669869	17.5085
6_DILP1_7_MELT	A1ZA34	Dmel\CG30091	-0.767602	0.669869	14.8925
6_DILP1_7_MELT	Q9VUQ5;Q9VUQ5-2	AGO2	-0.325347	0.669869	14.1728
6_DILP1_7_MELT	Q9VCY3	CSN6	-0.37253	0.669869	14.5608
6_DILP1_7_MELT	P41375	eIF2beta	-0.328554	0.669869	18.1093
6_DILP1_7_MELT	Q7JZB1	Daao1	0.321208	0.669869	15.6398
6_DILP1_7_MELT	O16129	PheRS-m	-0.351863	0.669869	14.8982
6_DILP1_7_MELT	P18935	mt:Cyt-b	1.11929	0.669869	14.9683
6_DILP1_7_MELT	Q9VXZ8	pdgy	0.259217	0.669869	16.332
6_DILP1_7_MELT	Q9VMV9	Rtnl1	1.58594	0.669869	10.8632
6_DILP1_7_MELT	Q95RX5	Kcmf1	-0.467262	0.669869	12.5941
6_DILP1_7_MELT	Q9V466	Nup107	-0.885801	0.669869	14.4827
6_DILP1_7_MELT	Q9XYU1;X2JAI4	Mcm3	-0.814223	0.669869	13.725
6_DILP1_7_MELT	M9NFZ9;Q9VV43	ringer	0.381671	0.669869	16.245
6_DILP1_7_MELT	Q9VRH6	waw	0.552796	0.669869	15.1167
6_DILP1_7_MELT	M9NF15;M9NFN0;M9PBP8;M9PE65;Q9VZ96	axo	-0.45643	0.669869	15.7036
6_DILP1_7_MELT	A1Z7B8	Dmel\CG30373	-0.731428	0.669869	16.1295
6_DILP1_7_MELT	A4V133;A4V134;D1YSG7;D1YSG8;Q00168;Q00168-2;Q00168-3;Q00168-4	CaMKII	-1.0431	0.669869	14.155
6_DILP1_7_MELT	Q9VDV3	Nup58	-0.416641	0.669869	14.6861
6_DILP1_7_MELT	Q9W379	Zpr1	-0.287609	0.669869	16.1599
6_DILP1_7_MELT	A0A0B4LFH2;Q7JUP3	casp	-0.275348	0.669869	16.1407
6_DILP1_7_MELT	Q9VPL5	Tbc1d15-17	-0.599916	0.669869	13.6065
6_DILP1_7_MELT	Q9VCR2	Dmel\CG6726	0.457118	0.669869	19.6533
6_DILP1_7_MELT	Q9VT61	Ciz1	-0.41277	0.669869	14.6738
6_DILP1_7_MELT	Q8T0J5;Q9VE80	Dmel\CG7675	0.573782	0.669869	13.6499
6_DILP1_7_MELT	Q9VJ60	Dmel\CG10343	-0.394061	0.669869	14.9236
6_DILP1_7_MELT	A0A0B4LEY9;Q9V411	Non1	-0.560146	0.669869	15.9396
6_DILP1_7_MELT	A1ZAU4;Q7K5N8	BEST:GH19547	-0.9193	0.669869	14.2069
6_DILP1_7_MELT	O77430	SkpA	-0.307667	0.669869	16.8687
6_DILP1_7_MELT	M9MRX8;P37193	Fdx1	1.12181	0.669869	14.8945
6_DILP1_7_MELT	Q7KVQ8;Q9W2T2	Dmel\CG1628	0.490343	0.669869	14.9011
6_DILP1_7_MELT	Q7K4W1	CG6550	-0.445567	0.669869	13.5417
6_DILP1_7_MELT	Q24311	Cul1	-0.41842	0.669869	14.7518
6_DILP1_7_MELT	A1ZB71	GstE6	0.619158	0.669869	15.9488
6_DILP1_7_MELT	P20348-2	janA	-0.72761	0.669869	16.3309
6_DILP1_7_MELT	Q9W293	Plekhm1	1.57156	0.669869	10.777
6_DILP1_7_MELT	M9PEB1;Q9VRV1	fmt	-0.37692	0.669869	14.7136
6_DILP1_7_MELT	P38040	Ggamma1	-0.379453	0.669869	16.8203
6_DILP1_7_MELT	Q9VE85	Nup43	-0.443702	0.669869	13.8988
6_DILP1_7_MELT	Q9W385	fh	-1.18832	0.669869	13.1276
6_DILP1_7_MELT	A0A4D6K4F6;E6PBV6;Q8SWU7	Dmel\CG1354;CG1354-RA;CG1354	-0.266801	0.669869	17.9957
6_DILP1_7_MELT	D5SHN1;Q86BQ3;Q8IGQ3	CG13284-RB;Dmel\CG13284;Dmel\CG13284	1.01569	0.669869	14.3076
6_DILP1_7_MELT	Q86PD3	CG30022;CG30023	0.337218	0.669869	18.8403
6_DILP1_7_MELT	Q9VBY8	stac	-0.784457	0.669869	14.7926
6_DILP1_7_MELT	Q9VSU7;Q9VSU7-2	Use1	-0.349277	0.669869	14.2604
6_DILP1_7_MELT	Q0E9N4	Rpp25	0.321065	0.669869	10.9268
6_DILP1_7_MELT	Q9V415	Hrd3	-0.577167	0.669869	15.9421
6_DILP1_7_MELT	M9PG22;P61209	Arf79F	-0.276407	0.669869	20.1338
6_DILP1_7_MELT	Q9VWP2	Dmel\CG7322	-0.29893	0.669869	21.8379
6_DILP1_7_MELT	Q8MSV2-2;Q8MSV2-4;Q8MSV2-6;Q8MSV2-7	shep	-0.622632	0.669869	14.6887
6_DILP1_7_MELT	Q7JZW2	RpS15	-0.552842	0.669869	18.9433
6_DILP1_7_MELT	I0DHK3;P12881	Prosalpha6	-0.25048	0.669869	19.0234
6_DILP1_7_MELT	B7Z098;Q9VNX8	anon-WO0118547.243;CG7414	-0.277439	0.669869	17.1603
6_DILP1_7_MELT	A0A0B4LFR4;Q7K110	OstDelta	-0.248901	0.669869	19.0175
6_DILP1_7_MELT	Q9VDD1	CG5862	-0.341142	0.669869	16.5807
6_DILP1_7_MELT	Q9V9U7	Dmel\CG1890	-0.589588	0.669869	14.4868
6_DILP1_7_MELT	Q9W5W8	Ech1	-0.320153	0.669869	18.2151
6_DILP1_7_MELT	Q961B9	LD24073p	-1.41633	0.669869	16.0426
6_DILP1_7_MELT	Q9VN25	eIF3a	-0.30726	0.669869	18.983
6_DILP1_7_MELT	A1Z784	ACC	-0.330691	0.669869	21.5869
6_DILP1_7_MELT	Q9VZX7	Atg2	-0.459718	0.669869	13.1444
6_DILP1_7_MELT	A8JNT7	Hsc20	-1.415	0.669869	14.1922
6_DILP1_7_MELT	Q9VTV9	Pbgs	0.272498	0.669869	17.0787
6_DILP1_7_MELT	A4V4S5;M9PF72;Q9Y1I2	car	-0.762763	0.669869	14.3361
6_DILP1_7_MELT	Q08473-2	sqd	-0.331004	0.669869	18.7449
6_DILP1_7_MELT	Q9VHN7	anon-WO0118547.344	-0.31708	0.669869	21.7882
6_DILP1_7_MELT	M9PFN0;M9PFN0-2	hzg	-0.694795	0.669869	14.4408
6_DILP1_7_MELT	Q8IRD5;Q9VZQ9	Strip	0.512902	0.669869	12.4712
6_DILP1_7_MELT	M9PB21;Q9VQL6	FASN2	-0.31237	0.669869	21.5607
6_DILP1_7_MELT	A1ZAZ2	Sardh	-0.316351	0.669869	18.419
6_DILP1_7_MELT	Q9VXQ0	mRpL3	-0.395181	0.669869	15.8085
6_DILP1_7_MELT	Q9I7I7;R4HZM7	Sirt2	-0.296918	0.669869	14.1525
6_DILP1_7_MELT	Q9VSD6	msk	-0.260161	0.669869	17.5942
6_DILP1_7_MELT	M9PBQ0;M9PE73;M9PHG8;P37276-2	Dhc64C	-0.52653	0.669869	14.5842
6_DILP1_7_MELT	Q9VZY9	ProRS-m	0.287483	0.669869	14.7357
6_DILP1_7_MELT	Q7JV69	Spn55B	-0.440766	0.669869	16.8849
6_DILP1_7_MELT	Q7K511	D2hgdh	0.332647	0.669869	20.5202
6_DILP1_7_MELT	Q9VC63	Cftr	-0.862835	0.669869	14.1471
6_DILP1_7_MELT	M9PB59;M9PB60;M9PC92;Q8IPI3;Q9VM31	Ndae1	0.527881	0.669869	15.5101
6_DILP1_7_MELT	Q9VC93	Dis3	-0.467816	0.669869	15.0905
6_DILP1_7_MELT	Q9W3M4	l(1)G0193	-0.518369	0.669869	12.6153
6_DILP1_7_MELT	Q9I7W2	Dmel\CG12106	0.419676	0.669869	11.4884
6_DILP1_7_MELT	O44226	EloB	-0.29644	0.669869	18.1074
6_DILP1_7_MELT	M9PJP0;Q9VXK0	Nipsnap	-0.290748	0.669869	17.8187
6_DILP1_7_MELT	Q8SYP9	mRpS5	-0.566655	0.669869	15.2737
6_DILP1_7_MELT	M9PBL3;P02828	Hsp83	-0.29831	0.669869	22.1155
6_DILP1_7_MELT	A0A0B4JD23;A0A0B4JDE3;Q7KRU0;Q8IMI0;Q961V3;Q9VA53	Dmel\CG2246	-0.456435	0.669869	17.2204
6_DILP1_7_MELT	Q9VXQ5	CCT6	-0.298954	0.669869	18.694
6_DILP1_7_MELT	Q9W438	Mipp2	-0.561652	0.669869	13.062
6_DILP1_7_MELT	Q8IQG9;Q9VTV3	Ak1	0.582834	0.669869	14.9025
6_DILP1_7_MELT	Q9VCI0	CG10214	-0.459472	0.669869	13.0905
6_DILP1_7_MELT	C9QPE7;Q9VM19	CG5171-RC;Dmel\CG5171	-0.329965	0.669869	16.5683
6_DILP1_7_MELT	P40796	La	-0.296171	0.669869	18.103
6_DILP1_7_MELT	Q9XYN7	Prosbeta3	-0.341939	0.669869	17.3148
6_DILP1_7_MELT	Q6IGW6	Dmel\CG34200	-0.457057	0.669869	16.133
6_DILP1_7_MELT	Q8SX37;Q8SX37-2	Pis	0.654072	0.669869	14.4324
6_DILP1_7_MELT	A0A0B4LHX6;A0A0B4LJ12;P08879	awd	-0.303705	0.669869	22.1955
6_DILP1_7_MELT	Q9VXP4	Paf-AHalpha	-0.538071	0.669869	14.9079
6_DILP1_7_MELT	A0A0B4KHD3;Q7KSC4	Mpc1	0.626367	0.669869	16.6458
6_DILP1_7_MELT	Q107I8	CHKov1	-1.49837	0.669869	12.8359
6_DILP1_7_MELT	Q7KPG8	Mat1	-0.326207	0.669869	13.7042
6_DILP1_7_MELT	M9PEC1;M9PEJ2;M9PES8;M9PHL4;Q9VRY6	Ist1	-0.251055	0.669869	14.5106
6_DILP1_7_MELT	Q9VDC9	Oga	-0.377954	0.669869	15.0071
6_DILP1_7_MELT	Q9VSL4	GstO2	0.303401	0.669869	17.9716
6_DILP1_7_MELT	Q9V558	Cyp4p1	0.245208	0.669869	15.9516
6_DILP1_7_MELT	Q9VM33	mEFG1	-0.361806	0.669869	16.9738
6_DILP1_7_MELT	Q9VBU0	CG33091	3.17892	0.669869	15.3319
6_DILP1_7_MELT	Q9VS46	Rint1	-0.501066	0.669869	13.9578
6_DILP1_7_MELT	E1JHX5;Q7K0L4	Dmel\CG7611;CG7611	-1.93952	0.669869	14.6692
6_DILP1_7_MELT	Q7JYZ0	l(2)k04810	-1.28972	0.669869	13.4398
6_DILP1_7_MELT	Q9VWL3	Dmel\CG7453	-0.33239	0.669869	15.2954
6_DILP1_7_MELT	Q9VPD7;Q9VPE1	CG5100;CG15869	-1.28091	0.669869	12.3551
6_DILP1_7_MELT	Q9VP47	Tsr1	-0.382321	0.669869	14.2189
6_DILP1_7_MELT	Q86BM8	mRpL27	-0.440676	0.669869	16.781
6_DILP1_7_MELT	A0A0B4LEK8;A1Z813	Sec24AB	-0.631607	0.669869	15.8254
6_DILP1_7_MELT	A0A0B4K652;P36958	Polr2I;RpII15	0.430461	0.669869	15.9707
6_DILP1_7_MELT	Q9VYA1	Dmel\CG12177	-0.890363	0.669869	12.1908
6_DILP1_7_MELT	X2JED9	Pfrx	0.761373	0.669869	13.6787
6_DILP1_7_MELT	Q9VN93;Q9VN93-2	CG12163	0.575268	0.669869	17.3265
6_DILP1_7_MELT	A0A0B4JCY1;A0A0B4KGH4;Q8IN71;Q9VDV4	subdued	-0.370612	0.669869	15.2692
6_DILP1_7_MELT	A1Z843	Dmel\CG1371	-0.290911	0.669869	18.0736
6_DILP1_7_MELT	P32392	Arp3	0.414243	0.669869	15.819
6_DILP1_7_MELT	Q9VQL1	SerRS	-0.255993	0.669869	18.6908
6_DILP1_7_MELT	A0A0B4LEV3;Q7JWR9	Dmel\CG8635;CG8635	-0.282797	0.669869	17.0599
6_DILP1_7_MELT	Q9VQZ0	Dmel\CG3652	-0.600848	0.669869	14.4958
6_DILP1_7_MELT	Q9W0M5	Dmel\CG13901	-1.49851	0.669869	13.6131
6_DILP1_7_MELT	Q9VSC3	RNaseX25	-0.896824	0.669869	11.8948
6_DILP1_7_MELT	Q7PLB8	FASN3	1.67609	0.669869	14.5119
6_DILP1_7_MELT	Q00449	Mdr49	0.820266	0.669869	14.6151
6_DILP1_7_MELT	M9NDL7;Q8MQS4	Reps	-0.734206	0.669869	14.2013
6_DILP1_7_MELT	Q9VKC7	Dmel\CG6766	-0.240332	0.669869	15.5175
6_DILP1_7_MELT	Q7JRH5	Dmel\CG5726	-0.807493	0.669869	13.6966
6_DILP1_7_MELT	Q8SZY4	NT5E-2	0.347337	0.669869	15.4433
6_DILP1_7_MELT	Q03334;X2J950	RpS13	-0.323763	0.669869	21.293
6_DILP1_7_MELT	A0A0B4LGH1	betaTub60D	0.417724	0.669869	14.212
6_DILP1_7_MELT	A1Z6H6	Dmel\CG7791	-0.441074	0.669869	15.5373
6_DILP1_7_MELT	Q9VVH3	QIL1	-0.312585	0.669869	17.1516
6_DILP1_7_MELT	Q0E9F9	Dmel\CG2915	0.379968	0.669869	18.4863
6_DILP1_7_MELT	Q7JVG6	TTLL12	-0.319137	0.669869	14.9831
6_DILP1_7_MELT	P20240	Ote	-0.683514	0.669869	12.8965
6_DILP1_7_MELT	A0A0B4KHY4;P08953	Tl	-0.355389	0.669869	15.4377
6_DILP1_7_MELT	Q9VVW3	Sfxn2	0.670975	0.669869	16.2959
6_DILP1_7_MELT	Q9W2J4	Ugt49B1	0.376926	0.669869	19.2243
6_DILP1_7_MELT	A0A0B4KFT0;Q94514	COX5A	-0.378498	0.669869	19.7371
6_DILP1_7_MELT	P91638;Q9VS62	smid	-0.27287	0.669869	14.2757
6_DILP1_7_MELT	Q8T0S3;X2J9T3	cpt;Dmel\CG7149	-0.982308	0.669869	11.8194
6_DILP1_7_MELT	A0A0B4KHC3;Q9VE91	PKD	-0.307369	0.669869	13.5147
6_DILP1_7_MELT	M9PFZ1;Q9VNX6	Nopp140	-0.323564	0.669869	14.4729
6_DILP1_7_MELT	A0A0B4LEZ3;A8DY80;A8DY81;A8DY82;E2QCN4	Not1	-0.488439	0.669869	15.9755
6_DILP1_7_MELT	Q9VQG4	colt	-0.300747	0.669869	17.3184
6_DILP1_7_MELT	E1JJR9;Q9VR81;X2JFY0	Dmel\CG17065;CG17065;Dmel\CG17065	0.295101	0.669869	16.362
6_DILP1_7_MELT	Q9W0X1	cg2736	-0.328414	0.669869	18.9891
6_DILP1_7_MELT	A0A0B4LI86;P08266	Polr2B;RpII140	-0.610946	0.669869	15.0644
6_DILP1_7_MELT	A1Z9L9	Dmel\CG18327	1.08352	0.669869	15.0368
6_DILP1_7_MELT	M9PHI7;Q9VRQ1	kri	-0.330846	0.669869	14.0952
6_DILP1_7_MELT	Q9VA95	Bet5	2.59105	0.669869	12.6558
6_DILP1_7_MELT	O96880	TfIIEalpha	1.75226	0.669869	12.8797
6_DILP1_7_MELT	Q9VEP1	CG5220	-0.362622	0.669869	14.1706
6_DILP1_7_MELT	Q9VDC3	AP-2sigma	-0.491804	0.669869	16.1831
6_DILP1_7_MELT	Q9W5E4	Mybbp1A	-0.741714	0.669869	14.085
6_DILP1_7_MELT	Q9VJD0	Dmel\CG5131	-0.86591	0.669869	16.1657
6_DILP1_7_MELT	A1Z910	Nepl10	-0.616549	0.669869	15.4416
6_DILP1_7_MELT	A0A126GUW2;Q9VEJ2	l(3)07882	-0.780602	0.669869	13.3419
6_DILP1_7_MELT	Q9VTW1;X2JB05	Sms	-0.537634	0.669869	15.144
6_DILP1_7_MELT	Q9VYK7	Dmel\CG2540	0.356462	0.669869	13.8962
6_DILP1_7_MELT	Q961N0	alpha-Est2	0.335656	0.669869	18.1588
6_DILP1_7_MELT	Q95RN0;Q95RN0-2	CG10038	-0.439347	0.669869	15.1592
6_DILP1_7_MELT	Q9VHC8	Dmel\CG8149	-0.292888	0.669869	15.663
6_DILP1_7_MELT	Q9VYJ1	Nep6	0.635346	0.669869	12.493
6_DILP1_7_MELT	E1JGR3	Dmel\CG42497	-0.881366	0.669869	10.3217
6_DILP1_7_MELT	F3YDH0;P29844	Hsc70-3	-0.2656	0.669869	22.2107
6_DILP1_7_MELT	Q9VD68	Dmel\CG6656	0.639075	0.669869	15.5005
6_DILP1_7_MELT	Q9VWI0	ND-18	-0.386398	0.669869	17.7678
6_DILP1_7_MELT	A1ZAT5	Tes	-0.704637	0.669869	12.0495
6_DILP1_7_MELT	A0A0B4KGZ1;A0A0B4KHA3;Q9VG09;Q9VG09-2	yellow-f	-2.51503	0.669869	15.0616
6_DILP1_7_MELT	B7Z134;Q6IDE0;Q9W391	Dmel\CG7766;Dmel\CG7766;CG7766	-0.415933	0.669869	14.5692
6_DILP1_7_MELT	A0A0B4LHV8;Q9VC57	atl	-0.254867	0.669869	17.9623
6_DILP1_7_MELT	Q9V4U7	Cyp6a14	1.29398	0.669869	15.2019
6_DILP1_7_MELT	P12080;P12080-2	if	-0.552519	0.669869	16.1199
6_DILP1_7_MELT	Q9W2S1	Tango5	-0.347354	0.669869	15.441
6_DILP1_7_MELT	Q9VD64	dnd	0.622134	0.669869	15.0511
6_DILP1_7_MELT	Q9V435	yuri	-0.312525	0.669869	17.2078
6_DILP1_7_MELT	O01382	Drice	-0.724096	0.669869	12.8082
6_DILP1_7_MELT	Q59DP9	PMCA	0.521869	0.669869	17.3088
6_DILP1_7_MELT	A0A0B4KGN1;A0A126GUT4;Q95V55;Q95V55-2;Q95V55-3;Q95V55-4	foxo	0.815795	0.669869	13.1776
6_DILP1_7_MELT	Q9VGP4	Ranbp9	-0.423411	0.669869	15.4217
6_DILP1_7_MELT	P61851	Sod1	-0.289053	0.669869	20.482
6_DILP1_7_MELT	Q9W1Q5	Dmel\CG3520	-0.244056	0.669869	14.6986
6_DILP1_7_MELT	Q7KRR5	Pngl	-0.335008	0.669869	14.3685
6_DILP1_7_MELT	Q9VUQ7	Dmel\CG7739	-0.280827	0.669869	15.2167
6_DILP1_7_MELT	A1Z8U0	Prp8	-0.681947	0.669869	14.7516
6_DILP1_7_MELT	Q9V3Y0	Ankrd49	-0.261384	0.669869	15.0542
6_DILP1_7_MELT	Q9V3D4	Idgf2	0.30317	0.669869	16.5243
6_DILP1_7_MELT	Q9VP57	pzg	-0.398149	0.669869	15.9944
6_DILP1_7_MELT	Q8MT06	Ns1	-0.505967	0.669869	15.1144
6_DILP1_7_MELT	O62621	beta'COP	-0.239238	0.669869	18.7911
6_DILP1_7_MELT	Q9VBS3	Dmel\CG10560	0.765424	0.669869	18.025
6_DILP1_7_MELT	Q9W3C3	Dmel\CG2004	-0.333408	0.669869	16.5333
6_DILP1_7_MELT	Q9XZ63	Manf	-0.234368	0.669869	17.7229
6_DILP1_7_MELT	H8F4T3;Q9VFG5	smp-30	-0.231647	0.669869	21.0048
6_DILP1_7_MELT	M9NH07;P19351-5	up	0.986257	0.669869	16.8736
6_DILP1_7_MELT	Q9VV41	Tcs3	-0.47164	0.669869	15.0838
6_DILP1_7_MELT	A1ZA77	Dmel\CG8320	-0.277984	0.669869	15.3139
6_DILP1_7_MELT	Q9VN50	eIF3f1	-0.453851	0.669869	19.1601
6_DILP1_7_MELT	A0A0B4K7Y4;A0A0B4KFL2;A1Z9D9;A1Z9E0	bbc	-0.269611	0.669869	17.057
6_DILP1_7_MELT	Q9VLT7	RpL36A	-1.10466	0.669869	16.8561
6_DILP1_7_MELT	Q9VDU3	Dmel\CG11659	0.761549	0.669869	19.5832
6_DILP1_7_MELT	Q9W5R8;R9Q794	RpL5	-0.24942	0.669869	21.3282
6_DILP1_7_MELT	Q7JXF5	Nup62	-0.404083	0.669869	14.3805
6_DILP1_7_MELT	A1Z7K6	SMAP	-1.72618	0.669869	14.9177
6_DILP1_7_MELT	Q8T9G7;Q9VIW1	Dmel\CG10026	-0.364927	0.669869	16.3785
6_DILP1_7_MELT	Q9VKU2	Dmel\CG7384	0.408592	0.669869	14.4477
6_DILP1_7_MELT	Q9VJ26;X2J6X1	Swip-1	0.960491	0.669869	12.637
6_DILP1_7_MELT	Q9VGX6	CG6529	0.862738	0.669869	14.737
6_DILP1_7_MELT	Q9VCC0	mora	-0.280925	0.669869	15.1773
6_DILP1_7_MELT	Q9VXK6	eIF5	-0.236907	0.669869	16.9902
6_DILP1_7_MELT	M9PDP6;Q9VPJ0	CT31762	0.47272	0.669869	10.9497
6_DILP1_7_MELT	A0A0B4LFS2;Q9V818	mthl3	-0.890809	0.669869	13.9681
6_DILP1_7_MELT	Q9VXB5	mRpL22	-0.621884	0.669869	13.3728
6_DILP1_7_MELT	A0A0B4K833;Q24214	CanB2	1.4305	0.669869	14.3683
6_DILP1_7_MELT	Q9W087	l(3)neo7	-0.459792	0.669869	13.9373
6_DILP1_7_MELT	Q9VSJ8	Exo70	0.547586	0.669869	12.7074
6_DILP1_7_MELT	Q9VUV9	l(3)72Ab	-0.36075	0.669869	17.3836
6_DILP1_7_MELT	Q059A4	Dmel\CG4627	0.763922	0.669869	13.9587
6_DILP1_7_MELT	M9NCV1;Q9VJD3	fws	-0.699615	0.669869	14.547
6_DILP1_7_MELT	Q9VHL2	CCT7	-0.318686	0.669869	18.4425
6_DILP1_7_MELT	Q9VZW7	CPT2	-0.245878	0.669869	19.3874
6_DILP1_7_MELT	Q8IP97	Pex19	-0.296441	0.669869	15.5167
6_DILP1_7_MELT	Q9V426	vig	-0.321346	0.669869	15.5511
6_DILP1_7_MELT	Q9VHX4	Dmel\CG2767	-0.320194	0.669869	20.9203
6_DILP1_7_MELT	E2QCY2;M9PCX4;Q9VVT8	ACSL1	-0.442599	0.669869	18.8001
6_DILP1_7_MELT	Q7K7G0;Q9W555	deltaCOP	-0.352678	0.669869	17.7284
6_DILP1_7_MELT	Q9VGF3	Dmel\CG18547	0.279337	0.669869	18.4028
6_DILP1_7_MELT	Q7K0L5	veil	0.455187	0.669869	17.6342
6_DILP1_7_MELT	A0A0B4LGZ8;Q8SY61	Obp56d	0.631933	0.669869	14.5188
6_DILP1_7_MELT	Q95RE4	yps	-0.343003	0.669869	16.9293
6_DILP1_7_MELT	Q9VND7	Dmel\CG2931	-0.605439	0.669869	15.1303
6_DILP1_7_MELT	Q59DX2;Q6XK20	btsz	-0.349497	0.669869	14.0172
6_DILP1_7_MELT	M9PJM7;P54362	g	-0.549131	0.669869	14.5157
6_DILP1_7_MELT	Q9VJ33;X2J935	Nedd8	-0.498446	0.669869	16.6439
6_DILP1_7_MELT	Q9VL06	Ufd4	-0.644537	0.669869	14.1572
6_DILP1_7_MELT	Q9VN03	Suv3	-0.695359	0.669869	12.4355
6_DILP1_7_MELT	A0A0B4KHV0;A0A0B4KI15;P26016;P26016-2;P26016-3;P30430	Fur1	-0.412753	0.669869	14.2724
6_DILP1_7_MELT	Q9V3A8	ergic53	-0.231303	0.669869	19.1731
6_DILP1_7_MELT	Q9VNV2	Dmel\CG11523	-0.384554	0.669869	13.7851
6_DILP1_7_MELT	Q9VVX6	Bet1	-0.435394	0.669869	15.2144
6_DILP1_7_MELT	Q9VNY3	Dmel\CG14564	-1.94815	0.669869	15.264
6_DILP1_7_MELT	Q9VJ59	Jwa	-0.346368	0.669869	18.0336
6_DILP1_7_MELT	P91931	SamDC	-0.303896	0.669869	16.4599
6_DILP1_7_MELT	Q9VFN9	dHYPK	-0.340326	0.669869	15.8078
6_DILP1_7_MELT	Q8MRN5	CG5839	1.2753	0.669869	15.4562
6_DILP1_7_MELT	Q9W3V3	Dmel\CG14435	0.453859	0.669869	13.6127
6_DILP1_7_MELT	A1Z6S6;A1Z6S7	vimar	-0.379943	0.669869	14.8319
6_DILP1_7_MELT	Q9V3D9	Srp54k	-0.228363	0.669869	17.009
6_DILP1_7_MELT	A1Z9J6	mRpL53	-0.441825	0.669869	15.5039
6_DILP1_7_MELT	Q7K112;Q8IMX1;Q9VCB6	twin	-0.500032	0.669869	13.784
6_DILP1_7_MELT	Q9W2D9	eIF3k	-0.361023	0.669869	17.4041
6_DILP1_7_MELT	Q9TW27	DIP1	-0.894213	0.669869	14.2208
6_DILP1_7_MELT	Q7JRC9	CG30493;CG30496;l(2)08492	-0.432949	0.669869	12.2731
6_DILP1_7_MELT	Q9VZI3	Fit1	-0.472397	0.669869	16.0638
6_DILP1_7_MELT	Q9VZU4	ND-30	-0.323294	0.669869	17.1425
6_DILP1_7_MELT	C6SUW3;P55935	RpS9	-0.262942	0.669869	22.1383
6_DILP1_7_MELT	Q9VMI0	Dmel\CG9147	-0.6898	0.669869	13.3901
6_DILP1_7_MELT	Q9VH39	CG11722	-0.272838	0.669869	16.2012
6_DILP1_7_MELT	Q7KTG4;Q9VLB3	Oatp30B	-0.936948	0.669869	13.7572
6_DILP1_7_MELT	Q4QPR8	Dmel\CG14483	-0.543614	0.669869	14.6128
6_DILP1_7_MELT	Q9W1Y1	EMC8-9	-0.487238	0.669869	15.329
6_DILP1_7_MELT	Q9W3G0	PIG-T	0.580972	0.669869	14.5321
6_DILP1_7_MELT	Q9VL89	und	-0.288239	0.669869	17.8806
6_DILP1_7_MELT	Q7JZK1	ND-B14	-0.478546	0.669869	16.7386
6_DILP1_7_MELT	D1FYH5;Q9VAJ4	Obp99a	-0.48817	0.669869	15.9896
6_DILP1_7_MELT	M9PB90;Q9VKY2	Cand1	-0.27018	0.669869	16.9208
6_DILP1_7_MELT	Q1RL12;Q24048-2	nrv2	-0.418387	0.669869	15.6131
6_DILP1_7_MELT	A8DYC5	ND-MWFE	-0.529595	0.669869	14.6609
6_DILP1_7_MELT	Q9VQI6	DmCG8814	0.359076	0.669869	14.7907
6_DILP1_7_MELT	Q9VXP3	mRpS30	-0.249693	0.669869	16.7888
6_DILP1_7_MELT	P02517;X2JGG6	Hsp26	-0.931153	0.669869	17.8844
6_DILP1_7_MELT	Q8SYL1	l(2)09851	-0.565777	0.669869	15.851
6_DILP1_7_MELT	Q9W3G8	Dmel\CG15343	-0.305894	0.669869	16.5683
6_DILP1_7_MELT	Q9VU95	CG8745	-0.361788	0.669869	15.6222
6_DILP1_7_MELT	Q9VVX4	mRpL21	-0.485412	0.669869	15.0813
6_DILP1_7_MELT	Q9VGW9	mRpL37	-0.323358	0.669869	16.3343
6_DILP1_7_MELT	M9PEJ8;Q9VSL8	rhea	-0.234369	0.669869	16.3476
6_DILP1_7_MELT	A4V3Q6;P05303	eEF1alpha2	-0.969867	0.669869	20.7844
6_DILP1_7_MELT	Q9VF51	AOX3	-0.319786	0.669869	16.3119
6_DILP1_7_MELT	Q9VQT8	IM33	-1.87097	0.669869	14.9767
6_DILP1_7_MELT	Q8SX35	Rnf11	-0.296809	0.673682	13.5851
6_DILP1_7_MELT	Q9W265	T3dh	-0.254498	0.669869	18.6229
6_DILP1_7_MELT	Q9VZ82	LeuRS-m	-0.33847	0.669869	15.0996
6_DILP1_7_MELT	Q7KV35	Dmel\CG33235	-0.958565	0.669869	16.2611
6_DILP1_7_MELT	Q9VNE2	kra	-0.276005	0.669869	17.3256
6_DILP1_7_MELT	Q9VHV3	Dmel\CG7800	-0.303679	0.669869	13.6678
6_DILP1_7_MELT	A0A0S0WNN6;Q9TVM2	emb	-0.247893	0.669869	15.6544
6_DILP1_7_MELT	F3YDM8;Q9VYI3	mRpL49	-0.90316	0.673682	14.9564
6_DILP1_7_MELT	Q9NHD5	san	-0.322485	0.669869	15.9523
6_DILP1_7_MELT	Q9VQI7	Prx6005	-0.251759	0.669869	16.5916
6_DILP1_7_MELT	Q29QE1;X2J9V9;X2JC00	RhoGAP1A	-0.466856	0.669869	13.4867
6_DILP1_7_MELT	O18335	Rab11	-0.231785	0.669869	19.2765
6_DILP1_7_MELT	C7LA75;P11147	Hsc70-4	-0.26696	0.669869	22.915
6_DILP1_7_MELT	A0A0B4LG26;A8DYJ3;Q11002	CalpA	-0.466533	0.669869	15.6174
6_DILP1_7_MELT	Q8IQU7	825-Oak	-1.18656	0.673824	14.7315
6_DILP1_7_MELT	A0A0B4K6K7;Q9VI55	Ufl1	-0.242087	0.669869	16.6993
6_DILP1_7_MELT	Q8SYJ2	ND-MLRQ	-0.480281	0.669869	19.6408
6_DILP1_7_MELT	Q9VI84	Dmel\CG1227	-0.372387	0.669869	15.7505
6_DILP1_7_MELT	E1JJR3;Q9VWI1	pcm	-0.424034	0.669869	12.2049
6_DILP1_7_MELT	Q7K4Q9	Hmgs	-0.467935	0.669869	15.8616
6_DILP1_7_MELT	Q7K3D4	zda	-0.246687	0.669869	17.149
6_DILP1_7_MELT	E1JGN9;P28750	exu	-0.933957	0.669869	15.1132
6_DILP1_7_MELT	Q9V597	RpL31	-0.333995	0.669869	20.9805
6_DILP1_7_MELT	Q9VG93	GstD7	-0.412112	0.669869	19.6969
6_DILP1_7_MELT	Q9VS22	Acbp3	1.33725	0.669869	15.0132
6_DILP1_7_MELT	H5V864;M9ND28;M9NDX8;M9NEY3;M9NEY5;M9NFI2;M9NFI9;Q9W003;X2JC06	Spn	0.595843	0.673824	12.0152
6_DILP1_7_MELT	Q9VZU7	Usp5	-0.275933	0.669869	17.4824
6_DILP1_7_MELT	P19109	Rm62	-0.293705	0.669869	19.0071
6_DILP1_7_MELT	Q9W0Y1	Tina-1	1.29336	0.669869	18.8871
6_DILP1_7_MELT	Q8SYL0	PGS1	-0.384703	0.673824	13.785
6_DILP1_7_MELT	Q9VEP8	Irc	-0.336563	0.669869	14.4117
6_DILP1_7_MELT	Q9VHW4	unc-45	-0.266124	0.669869	14.4162
6_DILP1_7_MELT	Q9VMS1	cype	-0.36661	0.669869	19.4162
6_DILP1_7_MELT	Q9V8W3	Rep	-0.770876	0.669869	14.8145
6_DILP1_7_MELT	A0A0B4LGN1	Itpr	0.381348	0.673824	14.7827
6_DILP1_7_MELT	Q24175	dah	-0.673199	0.673824	19.3182
6_DILP1_7_MELT	Q9VL96	CG4364	-0.450953	0.669869	14.1646
6_DILP1_7_MELT	B7Z001	FASN1	-0.253712	0.669869	23.5754
6_DILP1_7_MELT	Q9W4C3	Usp16-45	-1.22481	0.669869	14.3807
6_DILP1_7_MELT	Q9VCX3	mRpL45	-0.575435	0.669869	14.166
6_DILP1_7_MELT	Q9VMW4	Rtnl1	-0.259166	0.669869	18.2795
6_DILP1_7_MELT	P09180	RpL4	-0.230057	0.669869	22.1938
6_DILP1_7_MELT	Q9VF77	Trax	0.505259	0.683074	12.5619
6_DILP1_7_MELT	A0A0B4KGP8;Q24208	eIF2gamma	-0.242165	0.669869	18.0859
6_DILP1_7_MELT	Q9V9U3	anon-WO0118547.398	-0.322117	0.669869	16.8483
6_DILP1_7_MELT	Q9W3U0	Dmel\CG4586	-0.262745	0.669869	18.3309
6_DILP1_7_MELT	Q9VG59	Dmel\CG5608	-0.43073	0.669869	14.3301
6_DILP1_7_MELT	M9PCI5;Q9VLS1	Dmel\CG8475;CG8475	-0.387329	0.669869	14.7871
6_DILP1_7_MELT	Q8SZ23	Dmel\CG8160	0.50374	0.689989	12.5018
6_DILP1_7_MELT	Q8INK7;Q9VGQ2	Dmel\CG17734;BcDNA:RH54117	-0.501692	0.669869	18.1173
6_DILP1_7_MELT	Q9V3Y8	IKKepsilon	1.76108	0.677058	12.7191
6_DILP1_7_MELT	M9MRM4;Q9W0I6	Sac1	-0.540679	0.669869	15.1368
6_DILP1_7_MELT	A0A0B4KF46	Uba1	-0.220926	0.669869	18.3411
6_DILP1_7_MELT	Q9VSZ2	Dmel\CG3448	-0.588022	0.669869	13.9352
6_DILP1_7_MELT	Q9VUR0	CG16979	-0.23601	0.669869	16.7117
6_DILP1_7_MELT	Q9VDD8	Usp8	-1.36667	0.669869	13.6132
6_DILP1_7_MELT	Q9W047	LD30049	-0.222101	0.669869	16.4287
6_DILP1_7_MELT	Q9I7J0	Dmel\CG5023	-0.671353	0.669869	15.8288
6_DILP1_7_MELT	Q9VNI4	PSMG1	-0.463922	0.669869	14.5757
6_DILP1_7_MELT	Q9VVM1	Dmel\CG7408	0.724238	0.669869	15.3131
6_DILP1_7_MELT	B5RIR1;Q24046	nrv1	0.423432	0.669869	18.4305
6_DILP1_7_MELT	Q9W3V1	Cht11	0.732447	0.678833	13.6795
6_DILP1_7_MELT	Q9W303;X2JEB6	Idgf4	0.310447	0.669869	19.5782
6_DILP1_7_MELT	Q8SZK9	slf	0.450175	0.68491	15.2081
6_DILP1_7_MELT	Q9VZ05	CG15197	-0.299043	0.669869	16.1264
6_DILP1_7_MELT	Q9VN21	lost	-0.265887	0.669869	20.8416
6_DILP1_7_MELT	Q9W228	Ugt317A1	-0.346046	0.669869	17.0642
6_DILP1_7_MELT	E1JIL1;Q7KSI9	CG4196;CG31303	0.468712	0.669869	14.7887
6_DILP1_7_MELT	Q9VLM8	AlaRS	-0.228011	0.669869	18.7662
6_DILP1_7_MELT	M9PF14;M9PF20	tral	-0.349697	0.669869	14.1782
6_DILP1_7_MELT	Q9VE26	Dmel\CG14292	0.619919	0.669869	18.2079
6_DILP1_7_MELT	Q9VTB4	ND-13B	1.21378	0.669869	14.1437
6_DILP1_7_MELT	A0A0B4LF26;Q7K550	eIF3j	-0.218737	0.669869	17.4538
6_DILP1_7_MELT	Q8IMX4;Q9VCE3	Rox8	-2.4727	0.669869	16.9333
6_DILP1_7_MELT	Q0KI15	Dmel\CG34150	-0.391286	0.669869	15.3473
6_DILP1_7_MELT	P02572	Act42A	0.49449	0.669869	20.477
6_DILP1_7_MELT	Q8IPJ5	CG13770	0.291988	0.669869	14.9949
6_DILP1_7_MELT	M9PG98;Q7JUF8	Edem1	-0.893888	0.669869	12.1268
6_DILP1_7_MELT	Q7K148	Prosbeta5	0.269477	0.669869	17.9752
6_DILP1_7_MELT	Q9VIQ4	Hf	0.683135	0.669869	16.3586
6_DILP1_7_MELT	Q7K3J0	CCT8	-0.258133	0.669869	18.0942
6_DILP1_7_MELT	Q9VU84	Abp1	0.249862	0.67002	15.1802
6_DILP1_7_MELT	Q9VCA5	beta-PheRS	-0.228867	0.670075	16.9525
6_DILP1_7_MELT	Q7PLL6	l(3)80Fj	-0.239101	0.671901	17.4305
6_DILP1_7_MELT	P23779	Cys	1.12494	0.682303	15.4145
6_DILP1_7_MELT	Q7KJA9	sxc	-1.19769	0.682303	14.9317
6_DILP1_7_MELT	Q9U6M0	ECSIT	-0.271552	0.671901	14.7301
6_DILP1_7_MELT	Q9VJ63	Dmel\CG10338	0.590497	0.682303	13.4198
6_DILP1_7_MELT	G2J5Z0	CG8446-RE	0.293683	0.671901	17.806
6_DILP1_7_MELT	Q95WY3	Nop56	-0.271099	0.671901	17.1357
6_DILP1_7_MELT	O77436	EG:34F3.5	-0.312357	0.671901	18.3246
6_DILP1_7_MELT	Q7KRW8;Q7KRW8-3	CG1646	-0.397427	0.671901	15.273
6_DILP1_7_MELT	A1Z6M6	Dpit47	0.51222	0.683074	14.3599
6_DILP1_7_MELT	A0A0B4JCT9;A1ZBJ8	fest	-0.937979	0.67256	15.5886
6_DILP1_7_MELT	M9PC74;Q7K1W8	CG9112	0.456298	0.67256	12.699
6_DILP1_7_MELT	A0A0B4LFK0;Q9V7S5;Q9V7S5-2	Picot	0.948029	0.673598	14.4831
6_DILP1_7_MELT	P55841	RpL14	-0.316938	0.673682	22.0837
6_DILP1_7_MELT	Q9XYZ5	pic	-0.231909	0.673682	15.4764
6_DILP1_7_MELT	A0A0B4K7U5;A0A0B4KFC5;A0A126GUM8;E1JH02;Q86S05;Q86S05-2;Q86S05-3	lig	-0.249185	0.673682	16.7543
6_DILP1_7_MELT	M9NEQ9;Q9VWG3	RpS10b	-0.503437	0.673682	21.7151
6_DILP1_7_MELT	Q7K1L4	Dmel\CG8468	0.535412	0.673682	14.3799
6_DILP1_7_MELT	A0A0B4KGQ0;Q9VCI7	RanBP3	-1.34002	0.673682	14.7063
6_DILP1_7_MELT	Q9VVA6	nudC	-0.272753	0.673682	17.9542
6_DILP1_7_MELT	A0A0B4KGY6-7	ps	-0.273845	0.673682	17.4962
6_DILP1_7_MELT	Q9VUJ8	BcDNA:RE02926	1.34254	0.6985	16.925
6_DILP1_7_MELT	A1Z7Q8	alc	-0.680497	0.673824	13.4474
6_DILP1_7_MELT	P55828	RpS20	-0.418593	0.673824	18.9246
6_DILP1_7_MELT	A8DZ29;O61380	eIF4G1	-0.261472	0.673824	19.0183
6_DILP1_7_MELT	Q7PLE6	Dmel\CG17691	-0.526029	0.673824	15.7032
6_DILP1_7_MELT	Q9VP29	Dmel\CG7519	-0.406144	0.673824	15.1512
6_DILP1_7_MELT	Q9VXT2	CG7872	-0.28973	0.673824	15.7638
6_DILP1_7_MELT	Q9VFW4	poly	-0.322018	0.673824	17.0945
6_DILP1_7_MELT	Q9VPY2	Plap	-0.239254	0.673824	16.43
6_DILP1_7_MELT	M9PC89;P17133	snRNP-U1-70K	-0.424041	0.683074	13.7021
6_DILP1_7_MELT	Q9V3W9	Rad23	-0.244036	0.673824	17.846
6_DILP1_7_MELT	A0A0B4KEY5;P82147	l(2)efl	0.96269	0.673824	15.8306
6_DILP1_7_MELT	Q8SY53	Ostgamma	-0.246309	0.673824	17.8473
6_DILP1_7_MELT	Q24388;X2JCV2	Lsp2	-0.218058	0.673824	19.6225
6_DILP1_7_MELT	M9PF40;Q9VTE5	Pfdn2	-0.266191	0.673824	17.2259
6_DILP1_7_MELT	Q9VID7	l(2)k14505	-0.555021	0.673824	14.8932
6_DILP1_7_MELT	A0A0B4LHR8;Q8IMP2	CG14261	-0.3322	0.673824	12.9958
6_DILP1_7_MELT	Q961H2	CG8054	0.369392	0.673824	14.2619
6_DILP1_7_MELT	A0A0B4LIM4;Q9VBW1	Dmel\CG13654	-0.365835	0.673824	15.7897
6_DILP1_7_MELT	O46037;X2JAB9	Vinc	-0.22126	0.673824	18.7466
6_DILP1_7_MELT	A0A0B4KGR4;Q7KS38	RpS19b	-0.883902	0.673824	15.5491
6_DILP1_7_MELT	Q9VCH7	Dmel\CG10208	0.829722	0.683074	13.2897
6_DILP1_7_MELT	Q9VMA7	Tango1	-0.217777	0.673824	16.0534
6_DILP1_7_MELT	Q86BP3;Q9VI58	Tailor	-0.549749	0.673824	14.8364
6_DILP1_7_MELT	Q9VXV4	Dmel\CG11655	-1.15189	0.673824	15.4398
6_DILP1_7_MELT	Q7JY89	BEST:HL05962	0.309902	0.683074	12.7686
6_DILP1_7_MELT	Q9VTJ4	Fuca	0.601641	0.683074	13.2979
6_DILP1_7_MELT	Q9TVQ5	spt4	1.28123	0.683074	13.3454
6_DILP1_7_MELT	Q86BS6;Q86BS6-2;Q86BS6-3	metl	-0.811853	0.675549	17.8792
6_DILP1_7_MELT	Q9VHB6	CG9393	0.239397	0.675635	15.2356
6_DILP1_7_MELT	Q8IPZ3	Dmel\CG17221	-0.303296	0.676302	15.2189
6_DILP1_7_MELT	M9MS26;M9MSN2;Q95UN8	slpr	-0.507035	0.683131	13.9528
6_DILP1_7_MELT	Q868Z9;Q868Z9-2	Ppn	-0.213677	0.676939	16.8237
6_DILP1_7_MELT	Q9W4M7	tyf	-0.334248	0.676939	13.3541
6_DILP1_7_MELT	Q9VBU6	Dmel\CG11857	-0.216134	0.676939	18.6325
6_DILP1_7_MELT	Q9VRL2	Membrin	-0.651055	0.677058	14.9089
6_DILP1_7_MELT	B7Z0C9	Dmel\CG42307	-0.352222	0.678833	16.8053
6_DILP1_7_MELT	A0A0B4LH64;Q8SWR8;Q8SWR8-2;Q8SWR8-3	Atx2	-0.691003	0.678833	15.3158
6_DILP1_7_MELT	Q9VDC0	FOHSDR	0.39064	0.678833	14.6413
6_DILP1_7_MELT	Q9VZ55	Dmel\CG1582	-0.392952	0.678833	14.4422
6_DILP1_7_MELT	Q9U4F8	Ube4A	-0.368161	0.678833	14.5838
6_DILP1_7_MELT	Q9VP69	CG10167	-0.337181	0.688001	13.5955
6_DILP1_7_MELT	N0D8I3;Q9W420	Spt6	-0.681754	0.680238	13.4386
6_DILP1_7_MELT	Q9V9S8	FeCh	0.231283	0.680238	16.9191
6_DILP1_7_MELT	A0A0B4KFQ0;A0A0B4KG50;A0A0B4KGR9;A0A0B4KH36;Q9VH01	Bruce	-0.921081	0.680392	13.5306
6_DILP1_7_MELT	Q9VJI1	Dmel\CG17928	-0.431127	0.680392	14.4448
6_DILP1_7_MELT	Q7KUT2	Lon	-0.28672	0.680392	17.068
6_DILP1_7_MELT	Q9W2U8	Neb-cGP	-0.39717	0.680854	18.3162
6_DILP1_7_MELT	Q86BQ4;Q8STA5	HINT1	-0.471666	0.681353	18.868
6_DILP1_7_MELT	Q9W254	qkr58E-2	-1.64487	0.693047	12.5288
6_DILP1_7_MELT	Q9VJ43	ScpX	-0.229512	0.681353	20.0843
6_DILP1_7_MELT	Q9VKW1	Wdfy2	-0.378699	0.681353	16.1491
6_DILP1_7_MELT	P56079;X2JC55	Cds	-1.24826	0.681353	15.561
6_DILP1_7_MELT	Q9GU68	eEF5	-0.23442	0.681353	21.0814
6_DILP1_7_MELT	M9MRN7	Dmel\CG42846	0.599972	0.681353	15.972
6_DILP1_7_MELT	Q8IP48;Q9V471	ZnT35C	0.985514	0.694944	13.6403
6_DILP1_7_MELT	P54352-2	eas	-0.367875	0.682303	14.2314
6_DILP1_7_MELT	A0A0B4K702;A0A0B4K7U0;A0A0B4K7U2;A1Z719;A1Z721;A8DY53;G4LU21	M7BP	0.293221	0.695204	14.1925
6_DILP1_7_MELT	Q9W269	Oatp58Dc	0.994336	0.682303	15.8758
6_DILP1_7_MELT	Q9VZI5	SPH97	-1.30178	0.682303	14.3779
6_DILP1_7_MELT	Q9VE11	CG14286	1.69021	0.682303	16.3381
6_DILP1_7_MELT	A0A0B4KF86;Q7JQL5	Atg9	-0.666994	0.682303	14.0114
6_DILP1_7_MELT	Q9W4X9	Zw10	-0.654218	0.69649	13.8987
6_DILP1_7_MELT	Q7JXA2	PRAS40	-0.675366	0.682303	14.7679
6_DILP1_7_MELT	M9PEX2;M9PF36;Q9VSZ1	DmTOM1	0.411309	0.682303	15.3847
6_DILP1_7_MELT	Q4V4H7	Dmel\CG13323	0.712679	0.682303	17.0972
6_DILP1_7_MELT	M9ND19;Q9W0P5	Gale	-0.22996	0.682303	19.1975
6_DILP1_7_MELT	Q9VK85	eRF3	-0.391252	0.683074	20.0305
6_DILP1_7_MELT	Q9VWV4	Nt5b	0.328599	0.683074	18.4348
6_DILP1_7_MELT	Q8MKJ6	cg11777	0.722203	0.6985	12.7365
6_DILP1_7_MELT	Q4QPU3	Dmel\CG15908	0.797466	0.683074	14.4278
6_DILP1_7_MELT	Q9W4K8	Dmel\CG3626	-0.640224	0.683074	15.1875
6_DILP1_7_MELT	F0JAI1;Q9VH48	Art4	1.40854	0.698555	13.3764
6_DILP1_7_MELT	Q7JXC4	P32	-0.28347	0.683074	19.2054
6_DILP1_7_MELT	Q8IMT4	CG13665	0.441867	0.683074	17.0927
6_DILP1_7_MELT	M9PBK5;P08570	RpLP1	-0.423762	0.683074	21.1056
6_DILP1_7_MELT	A4V164;A4V166;H5V8B9;Q9W0V1;Q9W0V1-1;Q9W0V1-2;Q9W0V1-3	Pdk1	-0.415742	0.699901	12.0828
6_DILP1_7_MELT	O18645	AMPKalpha	0.672729	0.683074	13.8298
6_DILP1_7_MELT	Q9VD40	Dmel\CG7084	1.03663	0.683074	15.2679
6_DILP1_7_MELT	Q9VJ71	Cyp310a1	-0.276835	0.683074	15.5016
6_DILP1_7_MELT	Q9VK04;Q9VK06;X2J9M9;X2JDZ6	Dmel\CG31729;CG6263;P4-ATPase;DmCG31729	-0.283011	0.683074	14.8543
6_DILP1_7_MELT	Q8IQH6;Q9VU17	nebu	-0.343342	0.683074	18.2119
6_DILP1_7_MELT	M9PHS8;Q9VXE7	Dmel\CG9784	0.277845	0.683074	15.5473
6_DILP1_7_MELT	Q7JUX9	trmt10c	-0.625151	0.683074	17.6102
	swl (CG5190, FBgn0034351). It is a SO0000010:protein_coding_gene from Drosophila melanogaster. It has one annotated transcript and one polypeptide. Gene sequence location is 2R:18451284..18452736. It has the cytological map location 55C9. Protein features are: tRNA (guanine-N1-)-methyltransferase, eukaryotic; tRNA methyltransferase 10 homologue C; tRNA methyltransferase TRM10-type domain; tRNA me…		2R
6_DILP1_7_MELT	Q9VP50	Dmel\CG7632	-0.569862	0.683074	17.6778
6_DILP1_7_MELT	Q9W3R8	Dmel\CG2059	0.518964	0.683074	13.3675
6_DILP1_7_MELT	Q8IRH0;Q8IRH1;Q9W0E4	Psa	-0.204403	0.683074	19.4908
6_DILP1_7_MELT	A0A0B4KHI4	Syp	1.06233	0.683074	17.4701
6_DILP1_7_MELT	A0A0B4KFH4;A0A0B4KGE6;P26270	Rpn8	-0.245397	0.683074	16.9649
6_DILP1_7_MELT	Q9VNF8	Sec23	-0.284318	0.683074	16.4548
6_DILP1_7_MELT	Q9VCQ9	Dmel\CG6733	0.760474	0.683074	17.2372
6_DILP1_7_MELT	O61613	Nmt	-0.234737	0.683074	16.6256
6_DILP1_7_MELT	Q7JZR4	NaPi-T	0.607212	0.683074	15.8607
6_DILP1_7_MELT	Q9VZG7	VhaM9.7-c	0.332724	0.710135	15.4208
6_DILP1_7_MELT	A0A0B4KFE9;A1Z8P9	Mtor	-0.283213	0.683074	15.0563
6_DILP1_7_MELT	Q9VE49	Dmel\CG7702	-0.471126	0.720361	12.1028
6_DILP1_7_MELT	Q9VD22	Dmel\CG18596	-0.373057	0.683074	14.1546
6_DILP1_7_MELT	Q9XYF4	Dronc	0.629197	0.699901	12.3623
6_DILP1_7_MELT	Q9VI25	Neurochondrin	0.954609	0.69998	11.9196
6_DILP1_7_MELT	Q7JXF7	sel	-0.243514	0.683074	19.293
6_DILP1_7_MELT	Q8SXB3	eap	-4.19777	0.69998	9.11831
6_DILP1_7_MELT	Q8SX54	Dmel\CG3505	-0.568859	0.683074	13.8546
6_DILP1_7_MELT	P11584;X2JAU0;X2JE30	mys	-1.01956	0.683074	15.5584
6_DILP1_7_MELT	A8DYC4	ND-MWFE	-0.323082	0.683074	18.4137
6_DILP1_7_MELT	Q9W3J5	alpha-PheRS	-0.201956	0.683074	17.3836
6_DILP1_7_MELT	Q9VUW2	IMP	0.630052	0.683074	15.4601
6_DILP1_7_MELT	B7Z0Q4	CG8966	1.44173	0.683074	15.3646
6_DILP1_7_MELT	P29993;P29993-2	Itpr	-0.452751	0.683074	12.9884
6_DILP1_7_MELT	Q7K0S5	Gint3	-0.888958	0.683074	14.268
6_DILP1_7_MELT	Q9W329	Gga	0.465632	0.683074	14.7213
6_DILP1_7_MELT	Q9VMB9	COX5B	-0.361246	0.683074	19.9083
6_DILP1_7_MELT	Q9VTB3	Dmel\CG11811	-0.232627	0.683074	16.6447
6_DILP1_7_MELT	Q8MKW7	RNaseZ	-0.295522	0.683074	13.5156
6_DILP1_7_MELT	Q9VHX2	Dmel\CG3223	-0.329132	0.683074	13.8768
6_DILP1_7_MELT	A8JUU1;X2JEY9;X2JJP5	Sec16	-0.226055	0.683074	16.2674
6_DILP1_7_MELT	Q9VG33	Dmel\CG12279	-0.244535	0.683074	16.3072
6_DILP1_7_MELT	Q9W1G7	Nap1	-0.253845	0.683074	18.4244
6_DILP1_7_MELT	A0A0B4KHC7;Q9VE71	Dmel\CG7685	-0.938979	0.702975	12.3029
6_DILP1_7_MELT	Q9XZU1	Cse1	-0.240081	0.683074	17.2941
6_DILP1_7_MELT	Q9VG98	GstD2	0.413148	0.683074	18.9062
6_DILP1_7_MELT	M9PEX7;Q9VT05	CT11439	-0.451425	0.683074	14.4515
6_DILP1_7_MELT	Q9VQT5	CT37177	-0.466252	0.703744	15.1659
6_DILP1_7_MELT	Q95RA9	GILT1	-0.42462	0.683074	14.3972
6_DILP1_7_MELT	A0A0B4LFH8	ATPCL	-0.263925	0.683074	22.0627
6_DILP1_7_MELT	Q9VJY6;X2JE06	RpL24	-0.349761	0.683074	19.8428
6_DILP1_7_MELT	Q8SZM2	Vajk2	-1.03275	0.715712	13.7096
6_DILP1_7_MELT	O18405	Surf4	-0.22489	0.683074	17.5262
6_DILP1_7_MELT	A4UZL5;P41043	GstS1	-0.301821	0.683074	20.8432
6_DILP1_7_MELT	Q9VDI5	Dmel\CG17271	0.435937	0.683074	16.1031
6_DILP1_7_MELT	Q86B82	CG5340	0.448665	0.683074	15.4858
6_DILP1_7_MELT	Q9W3W8;X2JIQ5	RpL17	-0.651479	0.683074	19.1755
6_DILP1_7_MELT	Q9VKJ6	Dmel\CG6230	-0.328585	0.683074	16.8395
6_DILP1_7_MELT	M9NEV7;Q9VII1	BcDNA:RE71975;Dmel\CG9336	1.05119	0.704928	13.4228
6_DILP1_7_MELT	A0A6M3Q6V5;E1JHY7;Q8I0I5;Q9VTS4;X2JCC3	Pop2	-0.442152	0.683687	14.5578
6_DILP1_7_MELT	A0A0B4KI69;P32866	Gprk2	-0.395212	0.705867	13.2849
6_DILP1_7_MELT	Q7KVF6	l(2)SH0542	-0.314021	0.705867	13.4695
6_DILP1_7_MELT	Q9XZ10	Vha100-1	-0.442846	0.688001	16.0907
6_DILP1_7_MELT	P52029	Pgi	-0.266151	0.688001	20.0374
6_DILP1_7_MELT	A0A0B4JD07;A0A0B4K6U3;A0A0B4K727;A0A0B4LFX2;A1Z7T0-2	Pkn	-0.888773	0.688001	13.9525
6_DILP1_7_MELT	X2J986	Fbp2	1.29253	0.688001	17.927
6_DILP1_7_MELT	Q9VQQ0	Ptpa	-0.379082	0.705867	14.548
6_DILP1_7_MELT	Q8IMU4	CG31115	-0.889403	0.705867	22.496
6_DILP1_7_MELT	A0A4D6K2Q0;Q9VBX8	CG11935	-0.262524	0.706907	12.9573
6_DILP1_7_MELT	Q9VXE8	Ubc7	-0.414994	0.706907	16.1687
6_DILP1_7_MELT	Q9VU87	Vps36	-0.370192	0.706907	13.4772
6_DILP1_7_MELT	Q8IPZ9	CG15407	1.23993	0.692112	14.3383
6_DILP1_7_MELT	Q9W495	PGAP1	-0.944547	0.693047	12.7795
6_DILP1_7_MELT	Q99323;Q99323-1	zip	-0.380848	0.707091	15.4751
6_DILP1_7_MELT	M9PDQ9;Q9VPK3	Dmel\CG31974	0.286112	0.694475	17.2053
6_DILP1_7_MELT	Q9U9Q4	eIF3h	-0.338005	0.694999	17.5839
6_DILP1_7_MELT	A0A0B4KFA6;A0A0B4KGE4;Q9VHX9	CD98hc	-0.271361	0.695204	17.5389
6_DILP1_7_MELT	M9PHF9;Q9VZ88	cg12493	-0.733167	0.695755	16.6061
6_DILP1_7_MELT	E1JJS1;Q9VRA4	GstT3	-0.350192	0.695755	15.632
6_DILP1_7_MELT	Q8MSS1;X2JAF1	lva	-0.201144	0.696314	16.5836
6_DILP1_7_MELT	A0A0B4KG81;A1ZBE8	Dmel\CG15099;CG15099	0.980064	0.707091	11.5018
6_DILP1_7_MELT	Q9VC66	Dmel\CG6607	0.392556	0.707091	12.2569
6_DILP1_7_MELT	Q7K9H6	Sara	0.322854	0.69649	13.144
6_DILP1_7_MELT	A0A0B4LFD9;Q8T3U2	RpS23	-0.272595	0.69649	19.9802
6_DILP1_7_MELT	Q7K105	Myd88	0.299225	0.707091	12.684
6_DILP1_7_MELT	A0A0B4KHH2;Q95SP2	sip3	-0.604716	0.707091	14.0332
6_DILP1_7_MELT	Q9W253	mRpS29	-0.414045	0.697232	15.9973
6_DILP1_7_MELT	Q9VM12	Dmel\CG5958	-0.288881	0.697232	21.4247
6_DILP1_7_MELT	Q9VPY7	Dmel\CG5126	0.206988	0.697967	15.5066
6_DILP1_7_MELT	Q7JUZ6	mrj	-3.90393	0.707091	8.55845
6_DILP1_7_MELT	Q9W1E9	Fmo-1	-0.285892	0.6985	15.8791
6_DILP1_7_MELT	Q9VK69	CCT4	-0.228801	0.6985	18.3599
6_DILP1_7_MELT	C0PDF4;M9PEW1;Q9I7R0	Apt1	-0.242223	0.6985	19.2961
6_DILP1_7_MELT	Q9VL78;X2J5E8	Fkbp59	-0.272819	0.6985	17.7063
6_DILP1_7_MELT	Q9VIH1	RPA2	-0.312045	0.6985	14.0413
6_DILP1_7_MELT	Q9VPC2	Dmel\CG4186	-0.35276	0.70814	15.264
6_DILP1_7_MELT	Q9VBU8	Nup37	-0.313864	0.70814	13.0528
6_DILP1_7_MELT	A1Z8H0	CG7738	-0.728685	0.737134	16.0501
6_DILP1_7_MELT	Q9VKK1	Ge-1	-0.628322	0.699901	14.6195
6_DILP1_7_MELT	E1JGV6;O44081	Nop60B	-0.335417	0.699901	16.7116
6_DILP1_7_MELT	A0A0B4K618;A0A126GUS7;Q9NFU0-2;Q9NFU0-3	Fmr1	-0.326414	0.699901	15.0427
6_DILP1_7_MELT	A0A0B4LIE8;Q9VDL7	DPCoAC	0.533331	0.710135	13.6551
6_DILP1_7_MELT	Q24324	Dsor1	-0.62465	0.699901	16.5689
6_DILP1_7_MELT	Q9W2B3	Dmel\CG9304	0.355611	0.710135	13.6003
6_DILP1_7_MELT	A0A0B4K875	Dmel\CG30187	0.480191	0.699901	13.8125
6_DILP1_7_MELT	Q9I7R3	Dmel\CG18814	0.490385	0.699901	14.8199
6_DILP1_7_MELT	Q9VF83	CG12258	-0.261161	0.699901	14.6199
6_DILP1_7_MELT	Q0E8X7	roh	-0.37311	0.699901	19.5703
6_DILP1_7_MELT	M9MRC9;P41092	RpL27A	-0.500642	0.699901	20.9271
6_DILP1_7_MELT	Q9VZZ1	Dmel\CG1143	-1.36714	0.710135	15.5586
6_DILP1_7_MELT	A0A0B4K765;A0A0B4LF82;A0A0B4LF93;A0A126GUN9;A1Z927;A1Z928;Q5U0Y0	Sin3A	-0.67981	0.699901	13.6478
6_DILP1_7_MELT	O77263	CG4045	-0.42795	0.699901	14.0504
6_DILP1_7_MELT	Q9VAG9	Dmel\CG7789	-0.28165	0.699901	15.658
6_DILP1_7_MELT	A0A0B4KHF0;Q9VA83	Fer2LCH	0.255686	0.699901	20.1454
6_DILP1_7_MELT	X2JDY8;X2JDY8-2	Graf	0.619226	0.699901	14.3302
6_DILP1_7_MELT	Q24492	RpA-70	-0.299993	0.699901	14.6713
6_DILP1_7_MELT	Q9VEG5;Q9W2S2	Atg8b;Atg8a	0.342776	0.699901	16.7793
6_DILP1_7_MELT	Q9VUC1	Hsc70Cb	-0.269307	0.699901	19.7247
6_DILP1_7_MELT	M9PFN1;Q9V3K3	rept	-0.517814	0.699901	16.2211
6_DILP1_7_MELT	Q8IP62	mRpS23	-0.478728	0.699901	17.2061
6_DILP1_7_MELT	Q7JY94	Atg7	-0.528456	0.699901	13.6569
6_DILP1_7_MELT	Q9VJ86	bsf	-0.233369	0.699901	18.702
6_DILP1_7_MELT	Q7K4J7	Dmel\CG17985	-0.353628	0.699901	14.4393
6_DILP1_7_MELT	B7Z0D3;B7Z0D4;M9ND57;M9PBU3;M9PEE7;M9PHN9;Q9VS82;Q9VS83	clone 2.45	-0.312816	0.69998	14.2952
6_DILP1_7_MELT	Q8IMV6	Saf-B	-0.402952	0.700494	14.2318
6_DILP1_7_MELT	Q961J0	sprt	0.529014	0.700494	17.6183
6_DILP1_7_MELT	Q9VPP7	BcDNA:AT13539	-1.29666	0.700494	14.5073
6_DILP1_7_MELT	O62619-2	PyK	-0.201969	0.700494	21.3663
6_DILP1_7_MELT	Q9Y0Y5	epsilonCOP	-0.196585	0.702313	17.7652
6_DILP1_7_MELT	Q7KTG2	Apoltp	-0.22484	0.702313	18.233
6_DILP1_7_MELT	P48611	pr	-0.206868	0.702628	17.2144
6_DILP1_7_MELT	A0A0B4KHH7;Q7KS06;Q8T405;Q9VC03	Nmnat	0.582287	0.717093	13.9995
6_DILP1_7_MELT	Q9VXN2;Q9VXN2-2	sun	1.47696	0.702851	19.4776
6_DILP1_7_MELT	Q7KTI1;Q8MSR2;Q9VLM3;Q9VLM4	Dmel\CG13384	-3.74988	0.717709	8.21286
6_DILP1_7_MELT	O02373	sgl	0.509432	0.702975	14.8222
6_DILP1_7_MELT	A0A0B4LHS1;P06742	Mlc1	1.03063	0.702975	15.1377
6_DILP1_7_MELT	M9PIG8;P55035	Rpn10	-0.235095	0.702975	16.8974
6_DILP1_7_MELT	Q9VQT0	Ugt36A1	0.484372	0.717804	14.0664
6_DILP1_7_MELT	Q9VZX6	mRpS35	-0.254635	0.703253	16.9213
6_DILP1_7_MELT	A1Z9J3	shot	-0.265411	0.703848	17.1928
6_DILP1_7_MELT	Q8MLZ7	Idgf3	0.279745	0.703848	16.2043
6_DILP1_7_MELT	Q9VJU5	NimC1	-0.557087	0.760446	13.4035
6_DILP1_7_MELT	P91659	Dmel\CG2187	0.952411	0.704807	14.5678
6_DILP1_7_MELT	Q7KSB7;Q9VDS9	Ask1	-0.33628	0.733825	13.802
6_DILP1_7_MELT	Q7KMP8	Rpn9	-0.221166	0.704928	18.3518
6_DILP1_7_MELT	E1JJ89;Q9VHV2	CT41336	-0.569348	0.704928	14.9928
6_DILP1_7_MELT	Q9VT38	Dmel\CG18178	-0.2936	0.705412	15.4072
6_DILP1_7_MELT	Q95RR6;Q9V4D9	Pur-alpha	0.619945	0.71966	12.4361
6_DILP1_7_MELT	Q9U5L1	SrpRalpha	-0.224826	0.705453	17.4559
6_DILP1_7_MELT	Q9VLN1	Wdr82	-0.426755	0.705481	15.2152
6_DILP1_7_MELT	B4F5U4;Q9VYY2	Spase25	-0.287455	0.705867	18.9724
6_DILP1_7_MELT	Q9VSJ5	Dmel\CG13667	-0.488158	0.705867	13.6584
6_DILP1_7_MELT	Q8T0N5	Dmel\CG8768	0.291395	0.705867	15.0072
6_DILP1_7_MELT	Q9V492	CG11077	-0.72522	0.720361	12.9289
6_DILP1_7_MELT	Q9VSY8	Bet3	-0.246068	0.705867	15.7754
6_DILP1_7_MELT	P40417	rl	-0.251099	0.705867	14.5708
6_DILP1_7_MELT	Q2PDU0	NimB3	0.623861	0.705867	15.5811
6_DILP1_7_MELT	B8A403	AP-1sigma	-0.325958	0.705867	14.4968
6_DILP1_7_MELT	Q9VJQ6	DCTN5-p25	0.260939	0.720361	14.6839
6_DILP1_7_MELT	F0JAQ9;M9PF27;M9PFH0;Q95SE8;Q9VU19	Wbp2	-0.560885	0.720361	15.5472
6_DILP1_7_MELT	P32234	128up	-0.220748	0.705867	18.0493
6_DILP1_7_MELT	Q9VBT0	CG13665	-0.927912	0.72063	12.5126
6_DILP1_7_MELT	Q8IQB7	BcDNA:RH42907	-0.323103	0.705867	15.3684
6_DILP1_7_MELT	C0HL66;C0HL67;P02299	His3.3A;His3.3B;His3	-0.295821	0.705867	17.9944
6_DILP1_7_MELT	Q8SXY6	bai	-0.216916	0.705867	18.4839
6_DILP1_7_MELT	O16158	Scp2	0.553567	0.705867	18.3627
6_DILP1_7_MELT	Q9VJ81	Ugt301D1	0.248372	0.705867	15.8156
6_DILP1_7_MELT	Q9VJ11	anon-37B-2	-0.362268	0.707024	18.1754
6_DILP1_7_MELT	Q9VBT6	Dmel\CG10514	0.439065	0.707091	17.9721
6_DILP1_7_MELT	A0A0B4K6X1	Dmel\CG43060	-0.732876	0.737824	10.8767
6_DILP1_7_MELT	Q8I0D4;Q9VFR2	Dmel\CG9297	-1.3705	0.72238	14.1
6_DILP1_7_MELT	Q9VQF4	Dmel\CG9961	0.613877	0.707091	15.6558
6_DILP1_7_MELT	Q5U117	Egm	-0.260358	0.707091	16.7196
6_DILP1_7_MELT	Q9VYV4	Amun	-0.87209	0.707091	14.4994
6_DILP1_7_MELT	Q9VVZ4	Dmel\CG14095	-0.889381	0.707091	14.1473
6_DILP1_7_MELT	A8JNX0;M9PG88;M9PGG0;M9PIL3;Q9VNS2	ArfGAP3	-0.21127	0.707091	17.1696
6_DILP1_7_MELT	M9PJQ5;P36188-3	wupA	0.850159	0.707091	14.5279
6_DILP1_7_MELT	Q7K2N0	Lnpk	-0.245322	0.707091	16.85
6_DILP1_7_MELT	F6J1D0;P40423	sqh	0.280092	0.707091	15.7086
6_DILP1_7_MELT	A0A0B4LG43;Q7KVM7	Dmel\CG33225	-1.96754	0.76868	15.6219
6_DILP1_7_MELT	M9PD75;Q94920	porin	0.39388	0.707091	22.3481
6_DILP1_7_MELT	P15348	Top2	-0.333586	0.707091	14.9579
6_DILP1_7_MELT	Q9VXR3;X2JC16;X2JDY2;X2JF73;X2JF83;X2JFK0;X2JKH9	HUWE1	-0.369861	0.707091	13.4275
6_DILP1_7_MELT	Q86BI3	Zn72D	-0.291767	0.707091	14.6515
6_DILP1_7_MELT	A0A4D6K557;Q9U3V9	xmas;xmas-2	0.9554	0.707091	16.9582
6_DILP1_7_MELT	Q6IKC0	Dmel\CG42394	-0.311497	0.728775	13.5871
6_DILP1_7_MELT	Q9V3E7	Ref1	-0.238584	0.707091	16.8149
6_DILP1_7_MELT	Q9VE04	mRpL55	-0.325015	0.707091	15.006
6_DILP1_7_MELT	P48588	RpS25	-0.257912	0.707091	22.0184
6_DILP1_7_MELT	Q9VTC4	galla-2	-0.662679	0.707091	15.0354
6_DILP1_7_MELT	Q9VQQ6	Snx1	-0.319434	0.707091	15.6337
6_DILP1_7_MELT	Q9W2P5	Dmel\CG9344	-1.09161	0.707091	16.1821
6_DILP1_7_MELT	Q9VHE4	Dmel\CG8132	0.232408	0.707091	17.6504
6_DILP1_7_MELT	Q8I0T1	BcDNA:RE40923	-0.515891	0.707091	13.0911
6_DILP1_7_MELT	Q9VPX5	Vps29	-0.256221	0.707091	16.6411
6_DILP1_7_MELT	H9XVM6;Q9XYM0	Crk	-0.279041	0.707091	17.209
6_DILP1_7_MELT	Q9VVL0	Cln3	1.19695	0.707091	12.7569
6_DILP1_7_MELT	Q9VD00	Dmel\CG5377	-0.332326	0.707091	18.9384
6_DILP1_7_MELT	M9MRT6;P08645	Rap1	-0.344312	0.707091	17.1005
6_DILP1_7_MELT	Q9VAV2	mIF2	-0.259602	0.707091	13.8195
6_DILP1_7_MELT	Q59E09;Q9VP61	AcCoAS	-0.22241	0.707091	20.828
6_DILP1_7_MELT	Q9W045	BcDNA:SD08776	-0.334394	0.707091	15.8415
6_DILP1_7_MELT	Q9VEP6	AdSL	-0.21809	0.707091	16.3845
6_DILP1_7_MELT	Q7KMJ6	nito	-0.470459	0.707091	14.061
6_DILP1_7_MELT	Q9VZL1	mge	-0.441712	0.707091	16.3106
6_DILP1_7_MELT	M9PBM4;Q9VZL6	Lamtor4;CG14977	-0.402782	0.707091	14.718
6_DILP1_7_MELT	Q9W266	wdp	-0.232228	0.707091	17.5895
6_DILP1_7_MELT	Q95T19	Slimp	1.18363	0.743761	12.4176
6_DILP1_7_MELT	Q86B59;Q9W388	AP-1gamma	-0.249663	0.70814	13.8059
6_DILP1_7_MELT	Q9W0E2	Dmel\CG12091	-0.313287	0.743978	12.019
6_DILP1_7_MELT	Q9W464	GAA1	-0.304234	0.70814	13.3965
6_DILP1_7_MELT	Q9VDF4	Cortactin	-0.75532	0.710135	13.9562
6_DILP1_7_MELT	B7Z0X7	Dmel\CG42308	-0.408194	0.729961	15.0915
6_DILP1_7_MELT	Q9VZ04	GCS1	-0.289067	0.710135	15.7983
6_DILP1_7_MELT	Q9VKQ9	Dpy-30L1	-0.474523	0.729961	14.2967
6_DILP1_7_MELT	A0A0B4JD57;Q59E58	zip	0.187995	0.710135	17.6676
6_DILP1_7_MELT	Q9V3H2	Rpn11	-0.280341	0.710135	17.3369
6_DILP1_7_MELT	Q9VFF0	UQCR-C1	-0.263028	0.710135	20.8818
6_DILP1_7_MELT	Q9VLX0	LKRSDH	-0.238916	0.710135	20.0486
6_DILP1_7_MELT	A0A0B4KGD1;A0A0B4KHB1;E1JIN6;Q7KSE8;Q8IN94	osa	-0.957154	0.710135	14.1645
6_DILP1_7_MELT	Q9V4Q8	U2A	-0.771445	0.710135	15.3027
6_DILP1_7_MELT	Q9VZF6	Dmel\CG14997	-0.19587	0.710135	17.9772
6_DILP1_7_MELT	M9PB06;Q9VQ83	Dmel\CG10874;FBgn 31395	-0.33826	0.710135	13.5653
6_DILP1_7_MELT	Q9W2Y4	Dmel\CG2972	-0.336668	0.731753	14.6085
6_DILP1_7_MELT	Q7K1C3	Dmel\CG6984	0.267253	0.710135	17.0435
6_DILP1_7_MELT	M9PEY6;Q9VM71	Rat1	-0.384816	0.710135	15.808
6_DILP1_7_MELT	Q9VE52	CstF64	-0.315298	0.710135	15.1918
6_DILP1_7_MELT	Q9V3J5	EG:BACR7A4.13	0.758763	0.710135	15.3532
6_DILP1_7_MELT	Q9V9Z0	Dmel\CG1750	-0.434877	0.732952	11.9133
6_DILP1_7_MELT	Q9VFS1	Adgf-D	-0.334903	0.710424	14.5276
6_DILP1_7_MELT	A0A0B4KED0;Q9W5N2	RpL38	-0.299043	0.710424	21.1527
6_DILP1_7_MELT	X2JCX4	Dmel\CG45089	-0.547728	0.710424	16.1984
6_DILP1_7_MELT	Q94533	S6k	-0.204646	0.710424	15.3993
6_DILP1_7_MELT	Q9VXK5	dSpb1	-0.428416	0.733057	14.5684
6_DILP1_7_MELT	M9PDK5;Q9V3J1	VhaSFD	0.496366	0.711225	20.1023
6_DILP1_7_MELT	Q9VGL0	Dmel\CG14712	-0.378255	0.712917	14.4552
6_DILP1_7_MELT	Q9VKW5	Dmel\CG5355	-0.186354	0.713635	18.838
6_DILP1_7_MELT	Q9VW40	TORIP	-1.75704	0.715712	16.0842
6_DILP1_7_MELT	X2JAP0	Gdap1	1.27891	0.733825	12.4816
6_DILP1_7_MELT	Q8IP67;Q9V3D1;X2JAD3	Dmel\CG9008;BG:DS00797.2;BG:DS00797.2	-0.264411	0.733825	14.4438
6_DILP1_7_MELT	Q8MRC9;Q8MRC9-2	Pgant9	0.634341	0.733825	12.9167
6_DILP1_7_MELT	Q9U6Y9;Q9U6Y9-2	csul	-0.781649	0.717093	16.959
6_DILP1_7_MELT	Q9VBT8	CT33083	-0.596427	0.717093	14.7749
6_DILP1_7_MELT	O18413	Rpt6	-0.258262	0.717093	17.5478
6_DILP1_7_MELT	Q9VVW7	CNPYb	-0.340779	0.733825	15.2631
6_DILP1_7_MELT	Q7K3N4	Dmel\CG8888	1.37412	0.733825	10.9343
6_DILP1_7_MELT	Q9VD09	pinta	-0.429632	0.717786	14.808
6_DILP1_7_MELT	Q9VX98	DENR	-0.315381	0.718075	14.8309
6_DILP1_7_MELT	A0A0B4LF45;P82712	Cyp12d1-p	0.189045	0.718075	17.6262
6_DILP1_7_MELT	Q9VYG3	Dmel\CG4332	-0.580287	0.718075	13.6231
6_DILP1_7_MELT	Q7KN85	ATPCL	-0.25524	0.718075	17.4374
6_DILP1_7_MELT	Q7K5J8	Cpr57A	-1.09614	0.783157	15.5434
6_DILP1_7_MELT	Q9VW54	Rpn1	-0.199051	0.718402	18.9377
6_DILP1_7_MELT	Q9VJ12	Acn	-0.253422	0.719091	14.4997
6_DILP1_7_MELT	O97477	Inos	0.27071	0.719091	20.3507
6_DILP1_7_MELT	Q9W4Z9	Dmel\CG3071	-0.306766	0.719091	14.2126
6_DILP1_7_MELT	Q9VGP6	mgr	-0.334695	0.71966	16.5643
6_DILP1_7_MELT	Q9XZ61	Uch-L5	-0.211645	0.71966	17.4777
6_DILP1_7_MELT	Q8SXF0	mRpS9	-0.335838	0.71966	14.8303
6_DILP1_7_MELT	Q9VMH4	Dmel\CG9175	-0.361979	0.71966	14.9947
6_DILP1_7_MELT	Q8IRG6;Q8IRG6-2	dre4	-0.210373	0.720051	15.4185
6_DILP1_7_MELT	Q9VGK3	Dmel\CG14715	0.263511	0.720208	20.0661
6_DILP1_7_MELT	Q86B87	mod(mdg4)	-0.348651	0.736518	13.0708
6_DILP1_7_MELT	Q7JRE1	dibeta3GnT2	0.586136	0.737005	11.9729
6_DILP1_7_MELT	Q9VPN5	Stip1	-0.304533	0.720361	18.3653
6_DILP1_7_MELT	Q9W3F6	Dmel\CG1440	0.27662	0.720361	16.7095
6_DILP1_7_MELT	O96539;O96539-2	Ate1	-0.917538	0.720361	15.2405
6_DILP1_7_MELT	Q9VY78	Clic	0.44438	0.720361	15.5384
6_DILP1_7_MELT	Q9VIE7	bur	-0.204691	0.720361	17.1067
6_DILP1_7_MELT	Q7K1Y4	Ciao1	0.273015	0.720361	15.236
6_DILP1_7_MELT	A0A0B4KH64;Q7KRX5;Q9VB04	btz	-0.921196	0.720361	12.4933
6_DILP1_7_MELT	Q9VVN2	mRpS26	-0.404321	0.720361	16.314
6_DILP1_7_MELT	Q9VCB9	Dmel\CG5515	-0.221816	0.720361	16.5875
6_DILP1_7_MELT	A0A0B4LGL2;D6W4U0;Q8MLP3;Q9W188	aSMase;CG3376-RA;Dmel\CG3376;Dmel\CG3376	0.316187	0.772198	12.6029
6_DILP1_7_MELT	Q9Y1A3;X2JB87	Tim8	-0.352665	0.721182	16.6851
6_DILP1_7_MELT	Q9VLW1	lectin-28C	-0.980475	0.721345	17.1256
6_DILP1_7_MELT	Q7JXZ2	Eip55E	-0.254058	0.721345	20.3318
6_DILP1_7_MELT	Q9VTY2	anon-WO0172774.89	0.204639	0.721345	19.1409
6_DILP1_7_MELT	Q9VPX6;Q9VPX7	capt	0.236469	0.721345	16.8764
6_DILP1_7_MELT	Q9I7T7;Q9I7T7-2	Larp4B	-0.266734	0.72206	14.1844
6_DILP1_7_MELT	Q24583	Vha14-1	-1.30832	0.72238	20.0021
6_DILP1_7_MELT	M9PCL5;Q9VKX4	mRpS7	-0.3822	0.742155	15.147
6_DILP1_7_MELT	Q8MS99	BcDNA:LP02725	1.78909	0.742155	13.8939
6_DILP1_7_MELT	P23572	Cdk1	-1.36369	0.72238	14.068
6_DILP1_7_MELT	Q9I7S2	Dmel\CG11158	-0.365408	0.72238	15.0154
6_DILP1_7_MELT	Q9V6H1	Cyp9h1	-1.34732	0.72238	12.1099
6_DILP1_7_MELT	Q9VL10	Mulk	-0.276431	0.72238	15.6787
6_DILP1_7_MELT	Q9XZ06	Nup93-1	-0.315751	0.722498	17.4075
6_DILP1_7_MELT	Q8MLV1;Q8MLV1-2	LBR	-0.968128	0.723245	14.0314
6_DILP1_7_MELT	Q9W384	Bap111	0.453417	0.74235	13.2452
6_DILP1_7_MELT	Q8IMQ4	Dmel\CG31076	-0.824526	0.774732	13.782
6_DILP1_7_MELT	Q9VKQ6	CG6729	-0.461359	0.760446	11.7731
6_DILP1_7_MELT	Q9VFT3	Rbp4	-0.86563	0.743376	14.3286
6_DILP1_7_MELT	Q8IRJ9;Q9W0U0	Gk1	-0.192806	0.728775	16.2539
6_DILP1_7_MELT	Q9W4K1	rb	-0.556073	0.728775	15.9757
6_DILP1_7_MELT	A0A0B4K6Q4;Q8SZF4	Spn42De	-0.449966	0.743589	13.4339
6_DILP1_7_MELT	Q9VH64	Dmel\CG8507	-0.183688	0.72982	17.4614
6_DILP1_7_MELT	Q9VGV8	Dmel\CG4511	-0.560168	0.72982	12.3671
6_DILP1_7_MELT	Q9VDH8	RpS30	-0.72009	0.729961	22.8164
6_DILP1_7_MELT	Q9VTB0	Dmel\CG8003	-0.266161	0.729961	17.162
6_DILP1_7_MELT	Q95RF6	Tom20	-0.1981	0.729961	17.0652
6_DILP1_7_MELT	M9PDU4;Q94519;Q94519-2	ND-ACP	-1.27157	0.729961	17.2334
6_DILP1_7_MELT	Q95TN4	Cog4	-0.449321	0.729961	14.8261
6_DILP1_7_MELT	E1JHD6;P92208	bsk	-0.825757	0.729961	14.93
6_DILP1_7_MELT	O97428	cib	0.258992	0.729961	17.5709
6_DILP1_7_MELT	A0A0B4KET4;A0A0B4KFD6;A0A0B4KFN8;A0A0B4LG55;F3YDC9;Q9V5Z7	Drip	0.506227	0.745499	14.1885
6_DILP1_7_MELT	Q9VUY9	Pgm1	-0.186995	0.729961	19.5811
6_DILP1_7_MELT	Q9VXI6	UQCR-14	-0.676391	0.729961	19.2085
6_DILP1_7_MELT	Q9V559	Cyp4p3	0.346047	0.729961	15.3657
6_DILP1_7_MELT	A0A0B4K7S0;P55824	faf	-0.256144	0.729961	15.7121
6_DILP1_7_MELT	Q7KMQ0	Rpt1	-0.205597	0.729961	18.3937
6_DILP1_7_MELT	Q7JW03	UbcE2H	-0.421294	0.729961	16.1081
6_DILP1_7_MELT	Q9VDE4	Bdbt	-0.443398	0.745499	14.0688
6_DILP1_7_MELT	O46084;X2JC94	Pgam5	0.892306	0.745499	15.687
6_DILP1_7_MELT	Q9VZW1	scramb2	-0.208573	0.729961	14.5633
6_DILP1_7_MELT	E1JHR5;P15007;P15007-2	Eno	-0.293763	0.729961	22.5311
6_DILP1_7_MELT	Q960U8	mdy	-0.204081	0.729961	16.5207
6_DILP1_7_MELT	Q9W430	Btnd	0.56901	0.729961	16.0717
6_DILP1_7_MELT	Q9VHB8	Dmel\CG8199	0.679854	0.729961	17.1954
6_DILP1_7_MELT	P33269-2	Cyp4d1	-0.305361	0.729961	18.7798
6_DILP1_7_MELT	M9PCW9;Q8IQT0	Dmel\CG32196	1.03876	0.745499	15.2257
6_DILP1_7_MELT	Q9V3G1	RpL8	-0.213641	0.729961	21.4715
6_DILP1_7_MELT	O61345	peng	-0.321891	0.729961	17.1016
6_DILP1_7_MELT	Q9W3C8	CAH3	-0.240169	0.729961	17.1385
6_DILP1_7_MELT	Q9VBI2	Cmpk	-0.219805	0.729961	19.222
6_DILP1_7_MELT	Q9VD14	Dmel\CG13850	-0.218978	0.729961	15.7724
6_DILP1_7_MELT	Q9VKX2	Mdh1	-0.231879	0.729961	21.6751
6_DILP1_7_MELT	Q9VV60	TyrRS	-0.173639	0.729961	18.4623
6_DILP1_7_MELT	Q09332	Uggt	-0.196829	0.729961	17.2569
6_DILP1_7_MELT	A0A126GUQ4;Q0KIA8;Q9VI16	CRAT	-0.20027	0.729961	18.7159
6_DILP1_7_MELT	Q7KNA0	CG8230	-0.290682	0.729961	14.4474
6_DILP1_7_MELT	A0A0B4KHJ9;P09491-2	Tm2	0.699026	0.729961	14.7225
6_DILP1_7_MELT	M9PGI3;Q27884	PpV	0.265095	0.729961	15.4227
6_DILP1_7_MELT	Q9U1L2	EG:BACR7A4.14	0.291735	0.729961	19.796
6_DILP1_7_MELT	Q9VCU9	Dcr-1	-0.464363	0.729961	12.8188
6_DILP1_7_MELT	Q9XZ11	Dmel\CG7139	0.62507	0.764865	12.5203
6_DILP1_7_MELT	A0A0B4K7X5;A0A0B4LFW5	Gyg	-0.227046	0.729961	16.2057
6_DILP1_7_MELT	Q9VYS5;X2JJK8	sicily	0.804755	0.729961	15.1456
6_DILP1_7_MELT	Q9VB02	CROT	0.332743	0.729961	16.5565
6_DILP1_7_MELT	Q9W289	GM130	-0.196219	0.729961	19.0437
6_DILP1_7_MELT	Q9W452	Dmel\CG6067	-0.281254	0.730059	14.3435
6_DILP1_7_MELT	Q6II06	Dmel\CG33635	-0.362672	0.731422	15.2187
6_DILP1_7_MELT	M9PEF6;Q9VQX4-2	Naprt	-0.232031	0.73144	16.0061
6_DILP1_7_MELT	A8JNJ6;M9PBL6;Q7KV70	kst	0.226982	0.73144	16.6111
6_DILP1_7_MELT	M9PBN2;Q8SXR1	NLaz	1.55284	0.748715	10.7851
6_DILP1_7_MELT	A0A0B4LIJ0;P48601	Rpt2	-0.203517	0.731753	19.3336
6_DILP1_7_MELT	A1Z850;E1JH26	Ccs	0.241313	0.731753	16.0459
6_DILP1_7_MELT	P48148	Rho1	-0.219303	0.731753	17.9452
6_DILP1_7_MELT	Q7JRD4	Pex13	-0.196976	0.732896	13.716
6_DILP1_7_MELT	Q9V6Y3	mRpS16	-0.349791	0.732896	15.4177
6_DILP1_7_MELT	A4UZR3;Q9W2M2;Q9W2M2-2;Q9W2M2-3	Treh	0.4346	0.733057	15.0472
6_DILP1_7_MELT	Q9VX36	ND-24	-0.239018	0.733057	18.4493
6_DILP1_7_MELT	Q8MSC8	Dmel\CG2211	0.305691	0.84547	12.1387
6_DILP1_7_MELT	P00850	mt:ATPase6	-0.598654	0.748715	15.1707
6_DILP1_7_MELT	P02283	His2B	-0.271381	0.733712	19.9582
6_DILP1_7_MELT	Q9VN39	Dmel\CG9775	-0.934827	0.733825	13.4074
6_DILP1_7_MELT	Q9VN14	Cont	0.692696	0.749918	13.1798
6_DILP1_7_MELT	Q9XYW6	STUB1	-0.427618	0.733825	14.0703
6_DILP1_7_MELT	A4V3W0;O01346	egh	0.615398	0.733825	13.5995
6_DILP1_7_MELT	Q8IP94;Q9VKB0	ThrRS	-0.203033	0.733825	19.1888
6_DILP1_7_MELT	Q7K0X3	Ctr9	-0.402783	0.733825	12.9995
6_DILP1_7_MELT	Q9VF85	SerRS-m	-0.283238	0.733825	15.5515
6_DILP1_7_MELT	A1Z8K9;Q7JR71;Q7JR71-2	Sod3	-0.29919	0.733825	15.5401
6_DILP1_7_MELT	P83100	p38c	-0.177354	0.733825	15.9861
6_DILP1_7_MELT	A0A0B4LGQ1;Q00637	Sod2	-0.325601	0.733825	19.8247
6_DILP1_7_MELT	Q6NP69;Q8INS9	gfzf	1.05997	0.770855	9.17977
6_DILP1_7_MELT	A0A0B4K775;A0A0B4K864;Q7K4K7	cbs	-0.437554	0.733825	13.3699
6_DILP1_7_MELT	Q9VWD9	Ubqn	-0.284735	0.733825	16.7534
6_DILP1_7_MELT	Q9VHQ5	Dmel\CG11737	-0.359353	0.733825	14.0696
6_DILP1_7_MELT	M9PCB7;M9PFB2	tral	-0.254386	0.733825	15.9161
6_DILP1_7_MELT	Q8T4E1	PIG-K	-1.12926	0.733825	15.1085
6_DILP1_7_MELT	Q9V3G3	cyp33	-0.309213	0.754259	14.666
6_DILP1_7_MELT	A8Y535	UQCR-11	0.971066	0.733825	16.6657
6_DILP1_7_MELT	P54385-2	Gdh	0.534307	0.733825	20.0867
6_DILP1_7_MELT	Q9VGC5	Dmel\CG4830	-2.19594	0.733825	14.6476
6_DILP1_7_MELT	Q9VEN6	mRpS11	-0.315383	0.733825	14.9041
6_DILP1_7_MELT	Q9VB68;Q9VB68-2	grass	0.279399	0.771433	13.1711
6_DILP1_7_MELT	Q7KT11;Q8SZU0;Q9VIJ0	Dmel\CG9331	0.215305	0.733825	19.8162
6_DILP1_7_MELT	Q9VGF5	Tango9	-0.248994	0.754259	14.1103
6_DILP1_7_MELT	Q9VTZ6	Pmm2	-0.183882	0.733825	18.2018
6_DILP1_7_MELT	G7H806;Q95RI7	Spf30	-0.735507	0.733825	13.1464
6_DILP1_7_MELT	Q9V428	ics	-0.271306	0.733825	15.5519
6_DILP1_7_MELT	Q8IN02	Dph5	-0.488219	0.733825	14.6622
6_DILP1_7_MELT	A1ZBX8;D0IQL1	Lrt	-0.426868	0.772198	9.35948
6_DILP1_7_MELT	O18334;X2J5T3	Rab6	-0.218902	0.733825	16.7577
6_DILP1_7_MELT	Q9VPJ9	CK02656	-0.20332	0.733825	16.5868
6_DILP1_7_MELT	B7Z0Z0;F2FBA6;Q24537;Q24537-2;Q24537-3	Dsp1	0.663519	0.754536	13.9518
6_DILP1_7_MELT	Q9VF91	gi23171351	-1.3088	0.734398	11.8063
6_DILP1_7_MELT	Q0KHY3;Q0KHY3-1	mesh	-0.732504	0.734398	19.7006
6_DILP1_7_MELT	Q8IP45;Q9V475	Cul3	-0.313292	0.734398	14.7797
6_DILP1_7_MELT	P25007	Cyp1	-0.283531	0.734884	21.5479
6_DILP1_7_MELT	O44437	SmD3	-0.497593	0.735063	15.3542
6_DILP1_7_MELT	Q9VGW7	Art1	-0.292667	0.735573	16.4286
6_DILP1_7_MELT	Q7JUN9	Dmel\CG3358	-0.26842	0.735776	15.2185
6_DILP1_7_MELT	O46102	MTPAP	-0.511533	0.799592	13.8283
6_DILP1_7_MELT	Q0KHU5	LPCAT	-0.262649	0.736247	12.9856
6_DILP1_7_MELT	Q24253	AP-1-2beta	-0.238301	0.736247	16.6437
6_DILP1_7_MELT	D0Z756;Q7K2X5	CG14762-RA;Dmel\CG14762	1.55841	0.736247	11.6096
6_DILP1_7_MELT	E1JI22;Q9VWA1	Clc	0.188771	0.736247	17.4967
6_DILP1_7_MELT	Q9W551	EG:63B12.11	-0.275893	0.736247	13.7455
6_DILP1_7_MELT	Q9Y105	GlnRS	-0.242885	0.736247	18.137
6_DILP1_7_MELT	Q9VHA1	SpdS	-0.240611	0.736247	19.9676
6_DILP1_7_MELT	A8DZ09;M9PBC6;M9PG25;Q9VJI6;X2JED0	BuGZ	-0.517341	0.736518	15.0254
6_DILP1_7_MELT	Q9VIZ0	l(2)37Cg	-0.375016	0.736518	15.5066
6_DILP1_7_MELT	Q9VZ35	Vago	0.413174	0.736893	16.0398
6_DILP1_7_MELT	A0A0B4LF54;Q9V770	Cyp6a17	0.30219	0.736893	16.7368
6_DILP1_7_MELT	Q9W1A2;Q9W1A2-2	Naa35	-0.232715	0.75875	14.3689
6_DILP1_7_MELT	Q9VE75	Vha100-2	0.5232	0.737824	19.2005
6_DILP1_7_MELT	Q9VIF1	Nbr	0.336089	0.758961	13.5562
6_DILP1_7_MELT	A1ZBH1;Q7K4M9	anon-EST:fe1H12;Dmel\CG15118	-0.196414	0.738793	15.1574
6_DILP1_7_MELT	Q9W114	Dmel\CG12848	-0.18889	0.738793	15.1002
6_DILP1_7_MELT	A1ZB84	PIG-O	0.439103	0.739064	13.9593
6_DILP1_7_MELT	A0A0B4LFU5;A0A6M3Q6Z1;A0A6M3Q7F3;Q8IGJ0;Q8IGJ0-1;Q8IGJ0-3	stmA	-0.823669	0.739064	15.6627
6_DILP1_7_MELT	M9NEZ0;Q9VKJ9	l(2)gd1	0.366438	0.760446	13.2247
6_DILP1_7_MELT	Q8IML6	Pdhb	-0.375196	0.739179	14.8812
6_DILP1_7_MELT	Q960Y8	alt	-0.170421	0.739179	17.8235
6_DILP1_7_MELT	E2QCF1	ATPCL	-0.301382	0.739693	21.1263
6_DILP1_7_MELT	Q9VMW8	CG3792	-0.421521	0.740984	16.3862
6_DILP1_7_MELT	M9PCY7;Q9VVY3	Gbs-76A	-0.229635	0.742056	13.7838
6_DILP1_7_MELT	M9NE73;Q9VT65	CalpB	-0.470576	0.760446	13.0308
6_DILP1_7_MELT	P48607-5;Q8IG88	spz	-0.41373	0.742155	14.667
6_DILP1_7_MELT	Q9VHB2	dMPC2	0.49067	0.760766	14.3237
6_DILP1_7_MELT	Q7K4T8	FBgn 33734	0.505335	0.74235	13.8065
6_DILP1_7_MELT	Q9VZJ8	Dmel\CG11594	-0.279019	0.74235	19.6376
6_DILP1_7_MELT	Q9VQB4	Dmel\CG3609	-0.301132	0.74235	19.6657
6_DILP1_7_MELT	Q6IIA4	CG34015-RA	0.605042	0.760787	13.3491
6_DILP1_7_MELT	Q9VBS8	Dmel\CG31370	0.263325	0.74235	15.9664
6_DILP1_7_MELT	Q9VKH0	Cog8	-0.440465	0.74235	14.7711
6_DILP1_7_MELT	Q9VFX6	TBC1D5	-0.324324	0.74235	15.2878
6_DILP1_7_MELT	A0A0B4LH50;P10981	Act87E	0.350731	0.74235	21.9424
6_DILP1_7_MELT	Q9VB09	Dmel\CG12883	-0.224932	0.761162	14.3655
6_DILP1_7_MELT	A0A0B4K6N4;A0A0B4K7R6;A0A0B4KHF2;A0A0B4KHW6;A0A6H2EEH6;A8JRH3;Q9VA59	tmod	-0.281874	0.74235	14.9813
6_DILP1_7_MELT	Q9Y119	Tps1	-0.1836	0.74235	20.8107
6_DILP1_7_MELT	Q9VPX2	MFS3	0.45698	0.74235	14.3432
6_DILP1_7_MELT	A1Z7J6	Sec31	-0.258546	0.74235	12.4103
6_DILP1_7_MELT	Q27869	Pcmt	-0.34617	0.74235	15.0278
6_DILP1_7_MELT	A0A0B4K851;A0A0B4KFL0;A0A126GUM4;Q4Z8K6;Q4Z8K6-2;Q4Z8K6-3	RanBPM	-0.248565	0.74235	13.4508
6_DILP1_7_MELT	A1ZBJ2	cg7461	-0.168948	0.74235	20.3873
6_DILP1_7_MELT	Q9VVP2	Dmel\CG7320	-0.356208	0.74235	17.3061
6_DILP1_7_MELT	Q7K172	ste24a	0.266488	0.74235	14.704
6_DILP1_7_MELT	Q9W298	Dmel\CG2921	-0.416298	0.742731	13.0154
6_DILP1_7_MELT	Q9XZ12	Dmel\CG7600	-0.483722	0.763245	12.3003
6_DILP1_7_MELT	Q8T3L6	beg	-0.430297	0.743376	16.1961
6_DILP1_7_MELT	A1Z6X6	Glo1	-0.227082	0.743589	18.434
6_DILP1_7_MELT	A1ZB70	GstE5	0.629362	0.743589	18.5882
6_DILP1_7_MELT	P02518;X2JC82	Hsp27	-0.625964	0.743589	19.0802
6_DILP1_7_MELT	Q7JWI7	hrm	-0.358509	0.764078	13.2677
6_DILP1_7_MELT	B7Z0W3;E1JJ71;Q9VI21	Dmtn	-0.27011	0.764078	14.0035
6_DILP1_7_MELT	P48159	RpL23	-0.171779	0.743594	20.313
6_DILP1_7_MELT	P43332	snf	-0.386288	0.743617	14.1527
6_DILP1_7_MELT	E1JHQ1;P20477	Gs1	0.240259	0.743761	18.5642
6_DILP1_7_MELT	Q27594	Cyp6a9	0.226196	0.811637	12.23
6_DILP1_7_MELT	P13060	eEF2	-0.195197	0.743761	22.792
6_DILP1_7_MELT	Q9VL46	Dmel\CG33301	0.372743	0.743761	16.1808
6_DILP1_7_MELT	M9PBK6;M9PDX6;M9PH44;P82295	promL;promL;promL;prominin-like	0.447566	0.783157	10.9954
6_DILP1_7_MELT	Q00174	LanA	-0.248297	0.743978	16.9584
6_DILP1_7_MELT	Q9VVI2	Edc3	-0.325471	0.743978	14.6239
6_DILP1_7_MELT	A0A0B4KEG0;A0A0B4KEH3;A0A0B4KF27;A0A0B4KFF1;Q7JW73	Dmel\CG8080;CG30346;Dmel\CG8080;CG30346;CG30346	-0.285667	0.743978	17.8034
6_DILP1_7_MELT	A1Z9A8	CG4679	-0.206325	0.743978	15.8761
6_DILP1_7_MELT	Q9VBS0	CHKov2	0.522394	0.764865	13.1127
6_DILP1_7_MELT	Q6NLA3;Q8IML3;Q8IML4	Vha100-1	-0.459105	0.764865	14.2146
6_DILP1_7_MELT	Q9VL11	Dmel\CG4957	-0.27278	0.745499	13.4615
6_DILP1_7_MELT	Q6IGN6	Dmel\CG34228	-0.365106	0.745499	15.8059
6_DILP1_7_MELT	A0A0B4JD82;A0A0B4KF84;A0A0B4KG35;A1ZA72	Strn-Mlck	0.518385	0.765058	18.0171
6_DILP1_7_MELT	Q9VL60	Dmel\CG13126	-0.183152	0.745499	14.5603
6_DILP1_7_MELT	M9PDC1;Q9VJ99	CT35055;Dmel\CG15155	0.581798	0.745499	16.3356
6_DILP1_7_MELT	Q9VYA7;X2JEW2	CG2691;Dmel\CG2691	-0.782811	0.745499	13.9747
6_DILP1_7_MELT	Q9W0Q0	Ppm1	-0.384915	0.745499	19.9322
6_DILP1_7_MELT	M9NFA7;Q9VX91	Ubr1	-0.231228	0.745499	14.8971
6_DILP1_7_MELT	Q9VQU0	Dmel\CG10031	-0.165986	0.745499	12.4148
6_DILP1_7_MELT	O15971	Rab10	-0.222012	0.745499	13.8649
6_DILP1_7_MELT	Q6WV20	Pgant1	0.754915	0.830795	11.5264
6_DILP1_7_MELT	Q9VL69	CK01296	-0.390296	0.745499	18.929
6_DILP1_7_MELT	Q7JWD3	CG1598	-0.183893	0.745499	18.6288
6_DILP1_7_MELT	P50245;Q7KSG0	AhcyL2	1.10724	0.745499	15.2827
6_DILP1_7_MELT	M9PBH7;P40792	Rac1	-0.198063	0.745499	16.937
6_DILP1_7_MELT	Q9VHG6	Ibf2	-0.298804	0.767884	14.2174
6_DILP1_7_MELT	Q9VJ32	Dmel\CG10621	0.338668	0.745499	16.1189
6_DILP1_7_MELT	M9PBQ8;Q9VRJ3	Gdap1	0.793447	0.745499	15.5815
6_DILP1_7_MELT	Q9VN13	Sfxn1-3	-0.177576	0.745499	18.785
6_DILP1_7_MELT	Q94521;Q94521-2	AANAT1	0.44978	0.745499	15.5839
6_DILP1_7_MELT	Q9VFW8;Q9VFW9	Dmel\CG8774	0.937078	0.768249	13.7335
6_DILP1_7_MELT	Q9V4E0	ND-49	-0.2058	0.745499	17.7578
6_DILP1_7_MELT	A0A0B4LGH5;Q9V769	Cyp6a22	0.377236	0.745499	15.0173
6_DILP1_7_MELT	P13607;P13607-4;P13607-5	Atpalpha	0.297336	0.745584	18.6465
6_DILP1_7_MELT	Q9W0C4	GC	0.883299	0.768711	19.314
6_DILP1_7_MELT	A0A0B4K6V8;Q95U30	alpha-Est5	-0.165974	0.745709	16.4885
6_DILP1_7_MELT	Q9VUZ8	PDCD-5	-0.254503	0.745709	15.7663
6_DILP1_7_MELT	Q9VNP5	BoYb	-0.181599	0.746611	19.7769
6_DILP1_7_MELT	E2QCZ9;Q7JZB4	Dmel\CG1129;CG1129	0.574451	0.769021	16.0578
6_DILP1_7_MELT	E1JHK1;P98149	Dif	-0.25394	0.746611	12.908
6_DILP1_7_MELT	A4UZZ4;Q9XTL9	GlyP	-0.176037	0.746611	19.6087
6_DILP1_7_MELT	M9PGA7;P18091-3	Actn	0.345812	0.746611	15.0674
6_DILP1_7_MELT	A1ZB24	Muc55B	0.334666	0.746611	18.3988
6_DILP1_7_MELT	Q9VCI4	udt	0.299642	0.769021	12.1477
6_DILP1_7_MELT	A1Z8I8	BcDNA:AT13707	-0.210684	0.747475	17.3994
6_DILP1_7_MELT	Q9VSV1	Slc45-1	0.465464	0.769021	11.2946
6_DILP1_7_MELT	P35381	blw	-0.204009	0.747724	23.4642
6_DILP1_7_MELT	D1Z367;Q9VEX0	Sulf1	0.545581	0.769021	15.6241
6_DILP1_7_MELT	M9NEQ5;Q9VJD2	Lamtor3;CG5110	0.213659	0.769021	14.5589
6_DILP1_7_MELT	Q500Y7	UQCR-6.4	0.625451	0.747923	17.3064
6_DILP1_7_MELT	A0A0B4KH14;Q9VBF0	Dmel\CG5447	-0.219459	0.886516	14.2118
6_DILP1_7_MELT	Q8MLN4	Dmel\CG9380	0.518427	0.748715	15.5358
6_DILP1_7_MELT	Q9VBY2	Dmel\CG11920	0.489283	0.748715	17.5265
6_DILP1_7_MELT	P45888-2	Arp2	0.351117	0.748715	15.7628
6_DILP1_7_MELT	Q8IPB1;Q9V3I1	dUTPase	-0.303102	0.748715	17.3631
6_DILP1_7_MELT	Q9VS47	mrva	-0.320718	0.748715	13.3481
6_DILP1_7_MELT	Q9W3N1	spidey	-0.248683	0.748715	18.2477
6_DILP1_7_MELT	Q7JZV0	Cpr47Eg	-1.91512	0.818979	13.1647
6_DILP1_7_MELT	P41374;X2JFR6	eIF2alpha	-0.18236	0.748715	19.4554
6_DILP1_7_MELT	Q9VMD9;X2JDD7	Tig	-0.327998	0.748715	17.5121
6_DILP1_7_MELT	P42281	Acbp2	-0.352642	0.748715	20.3455
6_DILP1_7_MELT	P28668	GluProRS	-0.167517	0.748715	18.692
6_DILP1_7_MELT	Q9VV39	mRpS34	-0.245796	0.748715	16.1328
6_DILP1_7_MELT	Q9VZZ6	BcDNA:RE30174	-0.239398	0.748715	16.4922
6_DILP1_7_MELT	Q9VMY9	DhpD	-0.20382	0.748715	17.027
6_DILP1_7_MELT	Q7KUT2-2	Lon	-0.376061	0.771433	15.7872
6_DILP1_7_MELT	Q9VDV2	Dmel\CG6195	-0.169247	0.748715	17.2821
6_DILP1_7_MELT	A0A2U8U1P3	Cyp9f3	-0.735516	0.748715	14.9888
6_DILP1_7_MELT	Q9U9P7	rdgBbeta	0.598285	0.771433	15.6753
6_DILP1_7_MELT	Q8IPJ6;Q9Y0Z0	mmy	0.353172	0.748715	13.7826
6_DILP1_7_MELT	Q9VGH5	glo	-0.223912	0.748715	15.3305
6_DILP1_7_MELT	Q6NP72	Dmel\CG13220	0.758504	0.748715	17.1159
6_DILP1_7_MELT	Q960K3	Dmel\CG1103	0.230097	0.771433	10.5078
6_DILP1_7_MELT	Q7KSW3	sgll	-0.487965	0.74989	15.8079
6_DILP1_7_MELT	Q8IPP8	Dmel\CG31548	0.244742	0.749918	19.6073
6_DILP1_7_MELT	M9PJN8;P07487	Gapdh2	-0.207171	0.749918	22.9399
6_DILP1_7_MELT	Q86B83	CG5340	0.22679	0.750378	17.0487
6_DILP1_7_MELT	Q6NNB2	SKI3	0.256594	0.77227	13.4649
6_DILP1_7_MELT	A4V0N4;Q27331	Vha68-2	0.443627	0.751445	21.9737
6_DILP1_7_MELT	M9MRE5;M9MSG8;M9PB69;M9PCW8;Q8IPG4	Piezo	-0.213769	0.751445	15.3275
6_DILP1_7_MELT	Q9VN86	Sccpdh1	-0.16109	0.751445	16.6391
6_DILP1_7_MELT	A0A6H2EEH5;D8FT05;E1JJB2;M9MSM6;Q01295;Q01295-2;Q01295-3;Q01295-4;Q01295-5;Q24206;Q8IRX4;Q9W572	br	0.604756	0.772679	12.856
6_DILP1_7_MELT	M9PCK7;Q9VLJ8	Uba4	-0.329989	0.75199	14.1504
6_DILP1_7_MELT	Q9VCD9	BcDNA:RE30346	-0.193321	0.752328	16.0261
6_DILP1_7_MELT	Q7JVX3;Q9VCM8	BEST:GH09055;Dmel\CG4408	0.29642	0.844198	12.7193
6_DILP1_7_MELT	M9PBV6;Q9Y109	Nulp1	-0.211891	0.752328	16.2407
6_DILP1_7_MELT	Q9W552	Vps26	-0.271307	0.754217	15.2082
6_DILP1_7_MELT	Q7YTY6	Spn42Dd	0.32335	0.845535	12.6803
6_DILP1_7_MELT	P10351	ry	-0.242619	0.754259	16.9866
6_DILP1_7_MELT	Q9W358;X2JEL4	ric8a	-0.427974	0.773699	12.2823
6_DILP1_7_MELT	Q9VFL5	MetRS-m	-0.620663	0.754259	14.3788
6_DILP1_7_MELT	Q9VG69	Srlp	-0.187035	0.754259	17.0257
6_DILP1_7_MELT	Q9W0M7	Sf3b3	-0.241242	0.754259	15.8058
6_DILP1_7_MELT	Q9VFC9	Dmel\CG3987	0.356699	0.773699	14.7304
6_DILP1_7_MELT	Q7KUX7;Q8IR13;Q9VXF8;X2JC79;X2JE34	eIF4H1	-0.18519	0.754259	18.9015
6_DILP1_7_MELT	Q7JWH5	Roc2	-0.278184	0.754259	13.2933
6_DILP1_7_MELT	Q7JRM5	Dmel\CG11127	0.407356	0.754259	15.3966
6_DILP1_7_MELT	Q8SXX1	PIP4K	0.213554	0.773699	14.1685
6_DILP1_7_MELT	Q9VX77	Chchd2	-0.257466	0.754259	18.318
6_DILP1_7_MELT	Q9VQD7	ND-B17.2	-0.281939	0.754334	16.2699
6_DILP1_7_MELT	M9PC59;M9PCK5;Q9VR35;Q9VR35-2	mxt	-0.193954	0.754536	14.6595
6_DILP1_7_MELT	Q9VW12;X2JGV8	CG9231;Dmel\CG9231	0.203477	0.754536	16.8648
6_DILP1_7_MELT	Q9VQY8	Vps53	-0.475476	0.754536	13.4528
6_DILP1_7_MELT	E1JH67;P45884;Q9V751	AttB;AttA;AttB	0.184678	0.901968	12.3453
6_DILP1_7_MELT	Q9VW57	Grasp65	1.15803	0.754536	15.6704
6_DILP1_7_MELT	M9NEW0	Dmel\CG43346	0.247384	0.754536	13.697
6_DILP1_7_MELT	Q9VZY0	Non2	-0.372519	0.754536	15.0093
6_DILP1_7_MELT	Q9VC53	CG13621	-0.240949	0.754536	18.9737
6_DILP1_7_MELT	Q95RI2	Dmel\CG10973	-0.337044	0.754536	16.1707
6_DILP1_7_MELT	Q9W1N3	levy	0.587015	0.754536	18.4718
6_DILP1_7_MELT	Q9XYU0	Mcm7	0.523366	0.754536	13.4964
6_DILP1_7_MELT	Q9VWE7	Ranbp21	-0.7651	0.754536	14.0076
6_DILP1_7_MELT	M9MRQ6	Sh3beta	-0.312839	0.754756	15.4534
6_DILP1_7_MELT	P36951	Gip	-0.246347	0.755433	17.8546
6_DILP1_7_MELT	Q8SX78	Dmel\CG44243	-0.191506	0.756651	15.416
6_DILP1_7_MELT	Q9VMZ9	Dmel\CG1092	-0.356362	0.829011	13.3863
6_DILP1_7_MELT	A0A0B4LFY2;Q7JW12	Dmel\CG11007;CG11007	-0.176676	0.757477	16.003
6_DILP1_7_MELT	Q9W1X4	Nup214	-0.183358	0.757477	15.1457
6_DILP1_7_MELT	P41093	RpL18A	-0.194207	0.758182	17.212
6_DILP1_7_MELT	H1UUB1;P18489-3;P18489-4	Syb	0.217552	0.778717	11.6336
6_DILP1_7_MELT	Q9VC52	Ppox	-0.243887	0.758272	15.2918
6_DILP1_7_MELT	Q9VUN2	cocoon	-0.430415	0.778717	14.208
6_DILP1_7_MELT	Q8IPQ2;Q9V3N7	CRMP	-0.213504	0.804305	11.6391
6_DILP1_7_MELT	Q9VWP4	shop	-0.162005	0.75875	17.3993
6_DILP1_7_MELT	Q8SYS7;Q8SYS7-2;Q8SYS7-4	CG17683	-0.272564	0.75875	15.1878
6_DILP1_7_MELT	Q9VIJ5	Pomp	-0.381872	0.75875	13.7551
6_DILP1_7_MELT	Q8IQZ1	Gss2	0.531582	0.75875	16.1766
6_DILP1_7_MELT	Q8SZB7	Dmel\CG32147	-0.941601	0.75875	12.5123
6_DILP1_7_MELT	Q9V3L6	Cbp20	0.33188	0.830795	15.1304
6_DILP1_7_MELT	Q9VHR5	Dmel\CG9684	-0.295416	0.75875	13.6242
6_DILP1_7_MELT	Q9GQQ0;Q9GQQ0-3	spin	-0.382385	0.75875	12.2761
6_DILP1_7_MELT	Q9VUV8	Dmel\CG17032	0.222858	0.779712	11.3948
6_DILP1_7_MELT	Q9VUJ1	Prosbeta2	0.1684	0.759378	17.0785
6_DILP1_7_MELT	B7Z0Q5	CG31090	0.389648	0.779744	17.0746
6_DILP1_7_MELT	Q9VBN7;Q9VBN7-2	CG4743	0.528397	0.779996	11.9222
6_DILP1_7_MELT	Q9VSU3	Dmel\CG13315	0.771228	0.779996	12.8142
6_DILP1_7_MELT	Q9VQF9	Snapin	0.480795	0.805138	12.3087
6_DILP1_7_MELT	Q9VKI8	GH26	0.186993	0.760446	19.8638
6_DILP1_7_MELT	Q9W4P5	VhaAC39-1	0.397696	0.760446	17.1703
6_DILP1_7_MELT	Q9VPD3;Q9VPD3-2	Pss	-0.408332	0.760446	15.5698
6_DILP1_7_MELT	A4V0S1;Q24509	Syx5	-0.34896	0.760446	14.866
6_DILP1_7_MELT	Q9V3P0;X2JF59	Jafrac1	0.196207	0.760446	21.628
6_DILP1_7_MELT	Q9VJZ4	ND-B22	-0.238067	0.760446	16.9771
6_DILP1_7_MELT	A1ZBB4;A8E6M1;E1JGL8	hnRNP U;CG5477;Dmel\CG30122	-0.241673	0.760446	14.4606
6_DILP1_7_MELT	Q9VIM5;X2JAI2	Arpc2	-0.673577	0.760446	15.9359
6_DILP1_7_MELT	Q9NCC3	SH3PX1	-0.435799	0.760446	13.8803
6_DILP1_7_MELT	Q9W2I2	Dmel\CG9752	0.9197	0.760446	13.6249
6_DILP1_7_MELT	P40301	Prosalpha2	-0.21008	0.760446	18.4745
6_DILP1_7_MELT	Q9VBH7	Dmel\CG14544	-0.199971	0.781849	13.6789
6_DILP1_7_MELT	Q9VHL6	Pif1B	0.57192	0.760446	14.771
6_DILP1_7_MELT	Q9VYT5	HSP20	0.17924	0.760446	15.0314
6_DILP1_7_MELT	Q7KSQ0	sea	-0.224702	0.760446	20.5979
6_DILP1_7_MELT	Q9VB17	Dmel\CG5611	-0.335035	0.760446	15.0139
6_DILP1_7_MELT	Q9W4X6	Tsp3A	0.206343	0.781977	12.1478
6_DILP1_7_MELT	A0A0B4LFK8;A1ZAW0	Dcr-2	-0.213122	0.760446	22.4703
6_DILP1_7_MELT	Q9W1H6	Dmel\CG5597	-2.73569	0.760446	21.8045
6_DILP1_7_MELT	A0A0B4KGX1;Q01989-2	jar	0.261164	0.760446	16.4012
6_DILP1_7_MELT	Q9VY87	CtsB	0.216957	0.760446	15.7744
6_DILP1_7_MELT	Q8SWV5	dSLC5A3	1.57109	0.809506	10.8412
6_DILP1_7_MELT	Q7K0W1	Dmel\CG8531	-0.246863	0.760766	15.9305
6_DILP1_7_MELT	Q7K130	DCTN4-p62	0.220902	0.760766	15.4736
6_DILP1_7_MELT	Q9VHF2	CG18473	0.397579	0.760787	17.1271
6_DILP1_7_MELT	Q7K0P0	JhI-26	0.198182	0.760787	17.9268
6_DILP1_7_MELT	E1JIK0;P48810	Hrb87F	-0.193889	0.760797	17.9908
6_DILP1_7_MELT	P07486	Gapdh1	-0.178193	0.760797	24.1873
[truncated: 45,137 more rows]

## Sheet: Brain
comparison	PG.ProteinGroups	Symbol	logFC	adj.P.Val	AveExpr
6_DILP1_7_MELT	Q9VGE7	Ect3	2.0529	0.0618685	18.1679
6_DILP1_7_MELT	Q8IR01	Dmel\CG32564	-1.4289	0.124044	16.679
6_DILP1_7_MELT	M9PFK6;Q04691;Q04691-2	Fbp1	5.79981	0.124044	19.1173
6_DILP1_7_MELT	Q9VS22	Acbp3	-1.66107	0.124044	16.2854
6_DILP1_7_MELT	Q7JVR7	CG17059	-1.21463	0.124044	16.8018
6_DILP1_7_MELT	A1ZB69	GstE4	-0.937296	0.160981	17.44
6_DILP1_7_MELT	A0A0B4K7U3;Q9V333	Kdm4A	1.27401	0.153772	13.9415
6_DILP1_7_MELT	Q7KU09;Q9VQ30	chinmo	-1.6241	0.173594	16.1313
6_DILP1_7_MELT	A0A0B4KHT5	Syp	-1.09431	0.173594	19.4942
6_DILP1_7_MELT	B7YZQ9	Nplp1	-0.966972	0.173594	19.3718
6_DILP1_7_MELT	Q86PF4;Q9VG23	Dmel\CG10126;CT28495	0.999115	0.173594	19.9995
6_DILP1_7_MELT	A8JQW3;Q9VH84	Pnn	0.750072	0.178726	17.0662
6_DILP1_7_MELT	Q9VL61	Dmel\CG5853	1.13052	0.178726	14.6094
6_DILP1_7_MELT	P49630;X2JC35	RpL36	1.00687	0.178726	19.8072
6_DILP1_7_MELT	Q9VB76	CAH9	-1.6043	0.178726	14.8798
6_DILP1_7_MELT	Q9VP13	CRIF	-0.692081	0.178726	15.1126
6_DILP1_7_MELT	Q7K2N3	MFS9	-0.67325	0.178726	21.7021
6_DILP1_7_MELT	Q9VIK1	TM9SF2	-0.81698	0.178726	16.0113
6_DILP1_7_MELT	Q9VTI8;X2JAZ6	chrb	-0.942607	0.178726	15.2322
6_DILP1_7_MELT	Q9VG28	beat-Vc	-1.6874	0.178726	13.8846
6_DILP1_7_MELT	Q9VFR3	Cht5	1.54726	0.178726	13.3419
6_DILP1_7_MELT	Q9VRJ1	AlaRS-m	-0.659245	0.180687	15.899
6_DILP1_7_MELT	Q27607	tam	1.22088	0.180687	13.8482
6_DILP1_7_MELT	Q9W551	EG:63B12.11	-0.854742	0.20226	15.3392
6_DILP1_7_MELT	Q9VND4	Dmel\CG14671	-1.53433	0.20226	16.3391
6_DILP1_7_MELT	Q9VPX2	MFS3	-0.770403	0.20226	21.2983
6_DILP1_7_MELT	Q9VGK3	Dmel\CG14715	1.20464	0.20226	20.545
6_DILP1_7_MELT	Q9VL44	Spn31A	-0.747422	0.20226	15.2158
6_DILP1_7_MELT	Q9VCK1	GILT2	2.07986	0.178726	14.0403
6_DILP1_7_MELT	A0A0B4K8A7;Q9W238	Dmel\CG4294	1.97593	0.20226	12.49
6_DILP1_7_MELT	Q8MT06	Ns1	0.789989	0.212425	17.16
6_DILP1_7_MELT	Q9VSL0	Dmel\CG6683	-1.05296	0.212425	15.8261
6_DILP1_7_MELT	A0A0B4K711;Q7JRF9	dC1GalT2;anon-WO0144478.10	-3.2445	0.212425	15.6123
6_DILP1_7_MELT	Q9VLV9	Proc	-0.637714	0.212425	18.2213
6_DILP1_7_MELT	A1Z9S1	Blos1	-0.642566	0.212425	14.2204
6_DILP1_7_MELT	Q9VDC2	Idi	-0.76812	0.212425	18.0237
6_DILP1_7_MELT	A0A0B4KF61;Q9VN04	Syt14	0.548543	0.212425	17.6394
6_DILP1_7_MELT	P54398	Fbp2	2.94808	0.212425	20.2856
6_DILP1_7_MELT	B7Z0B7	frm	-1.04181	0.212425	12.7523
6_DILP1_7_MELT	Q9VZP2	Dmel\CG14971	0.831244	0.212425	12.8581
6_DILP1_7_MELT	Q9VBA0	Dmel\CG6330	-0.586647	0.212425	18.5965
6_DILP1_7_MELT	Q8MRT7	BcDNA:SD26038	0.701545	0.212425	16.8551
6_DILP1_7_MELT	A1ZAR4	Dmel\CG30457	-2.45297	0.212425	15.2051
6_DILP1_7_MELT	Q9VV98	Dmel\CG9701	-1.55863	0.212425	16.6077
6_DILP1_7_MELT	B7YZZ9;P27864	Rrp1	0.628413	0.212425	18.1503
6_DILP1_7_MELT	Q9VDS0	Dmel\CG4462	-0.67888	0.212425	16.1156
6_DILP1_7_MELT	Q9VEB3	Non3	0.554918	0.212425	17.6061
6_DILP1_7_MELT	Q9VG62	trus	-0.629573	0.212425	15.7871
6_DILP1_7_MELT	Q6IKC0	Dmel\CG42394	0.613676	0.212425	17.9564
6_DILP1_7_MELT	Q7KNF1	drosha	-0.824986	0.212425	13.2554
6_DILP1_7_MELT	Q9NIP6	Capa	-0.731005	0.212425	19.7258
6_DILP1_7_MELT	A0A4D6K616;A0A4D6K784;A4V1P2;Q9VSR3	orb2	-0.659891	0.212425	15.4365
6_DILP1_7_MELT	A4V0B5;Q24048	nrv2	-0.572063	0.212425	22.8971
6_DILP1_7_MELT	Q9VTE1	Dmel\CG32069	0.566353	0.212425	16.3478
6_DILP1_7_MELT	Q8I0K8	He	1.04437	0.212425	15.7463
6_DILP1_7_MELT	Q9W4J7	24639695	-0.633425	0.212425	15.8265
6_DILP1_7_MELT	Q9VF24	cv-d	-0.738479	0.212425	16.2708
6_DILP1_7_MELT	A1Z6Q0	koi	1.15087	0.212425	15.8903
6_DILP1_7_MELT	Q9W308	BcDNA:GH05731	1.63891	0.212425	12.8146
6_DILP1_7_MELT	Q9VJ25	EMC5	-1.02359	0.212425	17.7465
6_DILP1_7_MELT	Q9VKM7	CG6089	0.642953	0.212425	20.2746
6_DILP1_7_MELT	Q0KHS0;X2JKM9	kat80	-3.08258	0.178726	11.0746
6_DILP1_7_MELT	Q9VD55	Cchl	-0.634908	0.212425	16.9933
6_DILP1_7_MELT	Q9VYF8;X2JES4	Coq5	-0.824263	0.212425	16.4964
6_DILP1_7_MELT	Q9VUW2	IMP	-0.723075	0.212425	14.425
6_DILP1_7_MELT	Q9VPL3	mRpL10	-0.733186	0.212425	14.208
6_DILP1_7_MELT	O18680	Alas	-1.1201	0.212425	15.6405
6_DILP1_7_MELT	P04755	nAChRbeta1	-0.530871	0.212425	16.3916
6_DILP1_7_MELT	Q9VYY7	HP5	0.985695	0.212425	16.7034
6_DILP1_7_MELT	M9PDI0;M9PE21;Q9W0S4	miple2	0.948831	0.212425	14.1773
6_DILP1_7_MELT	A0A0B4K716;A0A0B4KHZ4;A8JR94;Q7KS34;Q7KS35;Q9VCF2	Dmel\CG31140;Dmel\CG31140;Dmel\CG31140;Dmel\CG31140;CG5875;CG5875	-0.609212	0.212425	17.6015
6_DILP1_7_MELT	M9PHJ5;M9PJM7;P54362	g	0.627177	0.212425	15.5527
6_DILP1_7_MELT	Q8I930;Q9VR47;Q9Y163	hoe1	-0.696127	0.212425	19.2356
6_DILP1_7_MELT	A8DYW5;B7Z029;D5SHT8;M9PB53;Q8IPJ4;Q9VM99	Nhe3	-1.13036	0.212425	13.7529
6_DILP1_7_MELT	M9NGQ5;Q9W4K2	Dmel\CG3556;CG3556	-0.692638	0.212425	17.201
6_DILP1_7_MELT	Q9VXZ8	pdgy	0.620185	0.212425	18.5548
6_DILP1_7_MELT	Q9VHP3	SLIRP2	-0.566304	0.212425	17.5432
6_DILP1_7_MELT	Q8IMV0	BEST:LD10347	-1.15173	0.215788	12.6524
6_DILP1_7_MELT	Q9VEK7	CREG	0.645934	0.219065	18.3725
6_DILP1_7_MELT	A0A126GV08;A8JPX0;E1JJ00	CG12852;CG12852;CG12425	-0.600589	0.219187	15.6922
6_DILP1_7_MELT	Q9VYA1	Dmel\CG12177	-0.840831	0.219187	16.5774
6_DILP1_7_MELT	Q9VVH3	QIL1	-0.509666	0.219778	18.7645
6_DILP1_7_MELT	Q9VVC6;Q9Y150	Exn	0.575742	0.219778	13.753
6_DILP1_7_MELT	Q9VWJ3	Dmel\CG32536	0.683493	0.219778	13.7475
6_DILP1_7_MELT	Q8IQV0	Csas	-0.845178	0.219778	16.5418
6_DILP1_7_MELT	Q9VKB4	CG6712	0.587325	0.219778	16.1727
6_DILP1_7_MELT	Q9VZZ4	Pxn	1.50177	0.219778	18.4316
6_DILP1_7_MELT	A0A0B4LHW3;Q9VC44	AstA	-0.453558	0.219778	19.4048
6_DILP1_7_MELT	Q7K0L7	Tpc1	0.684317	0.219778	15.2396
6_DILP1_7_MELT	Q9W2P2	Dmel\CG15651	-0.488287	0.219785	14.9229
6_DILP1_7_MELT	A0A0S0WP14;Q0E8F0;Q9VU53	caps	0.697939	0.219785	14.2935
6_DILP1_7_MELT	A0A0B4LGH8;Q9W1D9	Dmel\CG3860	-0.549623	0.219785	17.17
6_DILP1_7_MELT	H0RNN8;Q9VLK2	CG13096-RA;CG13096	0.556375	0.219785	19.0493
6_DILP1_7_MELT	Q9VG92	GstD8	-0.829283	0.222039	16.1996
6_DILP1_7_MELT	I0B8L2;M9PDF9;Q9V3D5	Dyrk2	0.651411	0.222163	13.3957
6_DILP1_7_MELT	A0A0B4KEG7;P07187	Lcp2	-2.2665	0.222163	17.393
6_DILP1_7_MELT	A0A0B4K7V4	Dmel\CG43066	-0.667404	0.222163	16.5406
6_DILP1_7_MELT	Q86B61;X2JIW9	Tbh	-0.848404	0.224614	16.7473
6_DILP1_7_MELT	Q9VBR0	Dmel\CG4553	-0.887833	0.224614	15.0959
6_DILP1_7_MELT	A0A0B4LI09;A8JPQ1	CG5566	-0.53036	0.224614	15.9914
6_DILP1_7_MELT	Q26459;Q8IQ63;Q9VRM5	Msr-110	1.83578	0.224614	19.0541
6_DILP1_7_MELT	L0MPY6;Q8MR31;Q8MR31-2	Slip1	0.762362	0.224614	14.6799
6_DILP1_7_MELT	Q9W0K2	Trh	-0.811227	0.224614	15.6578
6_DILP1_7_MELT	Q9VFS6	omd	-0.624851	0.224614	16.5366
6_DILP1_7_MELT	A0A0B4KFT7	Tk	-0.699753	0.224614	17.328
6_DILP1_7_MELT	Q9VBS8	Dmel\CG31370	0.466694	0.224614	17.0859
6_DILP1_7_MELT	M9MSF0;M9MSF7;Q9VX10	Dmel\CG6762;Dmel\CG6762;CG6762	2.00672	0.224614	14.2358
6_DILP1_7_MELT	A8DYJ6;A8DYJ7;B7YZM1;Q8MYS2	side-VIII	-0.599532	0.224614	16.4125
6_DILP1_7_MELT	A0A2U8U1P3	Cyp9f3	-0.977204	0.224614	16.7478
6_DILP1_7_MELT	A1ZAP8;A1ZAQ0;A1ZAQ1;A8DYH3;B7YZI6;B7YZI7;Q8MRQ9	CG15607;Dmel\CG30460;Dmel\CG30460;Dmel\CG30460;anon-WO0140519.237;anon-WO0140519.237;CG30460-RB	-0.955578	0.224614	13.1671
6_DILP1_7_MELT	A0A0B4KFB9;A1Z741;D1Z396;Q7JUR6	Gdap2	-0.815619	0.224614	15.203
6_DILP1_7_MELT	Q3ZAN1	GPHR	0.481573	0.224614	15.017
6_DILP1_7_MELT	Q95T61;Q9Y164	BcDNA:GH02439;BcDNA.GH02439	-1.05727	0.224614	17.6002
6_DILP1_7_MELT	Q9W259	13506	-0.647645	0.224614	18.4298
6_DILP1_7_MELT	Q9VQF8	HemK2	-0.598849	0.224614	15.0518
6_DILP1_7_MELT	Q9W269	Oatp58Dc	-0.990245	0.224614	15.4529
6_DILP1_7_MELT	F9VMG5	CG31808-RC	-0.790945	0.224614	16.4974
6_DILP1_7_MELT	Q9V998	ubl	-1.31227	0.224614	14.8442
6_DILP1_7_MELT	Q86BJ3-7	pip	-1.09892	0.224614	18.2791
6_DILP1_7_MELT	Q8MRQ1;Q9VL73	Dmel\CG13124	-0.980718	0.224614	14.5905
6_DILP1_7_MELT	F3YD72	CG42806-RB	-1.17425	0.224614	14.2722
6_DILP1_7_MELT	Q9VCL4	Ugt303B1	0.818952	0.224614	20.6501
6_DILP1_7_MELT	M9PBV2;Q9VQI8	NTPase	-0.460982	0.224614	18.2903
6_DILP1_7_MELT	B7Z0B9	frm	-0.690481	0.224614	19.0853
6_DILP1_7_MELT	Q9VVE2;Q9VVE2-2	rogdi	-0.652458	0.224614	16.5414
6_DILP1_7_MELT	Q7YZH1	rno	0.92868	0.224614	12.9094
6_DILP1_7_MELT	A0A0B4K6P5;Q9GPJ1;Q9VGY6	Skeletor	1.03147	0.224614	15.549
6_DILP1_7_MELT	A0A0B4KEF3;P07188	Lcp3	-2.21457	0.224614	16.7839
6_DILP1_7_MELT	A0A0B4KGD0;O61602;Q8MLR4;Q9W1M6	apt	-0.491448	0.224614	16.2609
6_DILP1_7_MELT	Q9VMD9;X2JDD7	Tig	-0.563732	0.224614	18.7698
6_DILP1_7_MELT	Q9VMB4;X2J9P4	Dmel\CG11319	-0.49998	0.224614	16.3022
6_DILP1_7_MELT	Q7K561	SmydA-1	-1.28026	0.224614	12.8823
6_DILP1_7_MELT	Q9VKC3	PLCXD	-0.624203	0.224614	17.9347
6_DILP1_7_MELT	P83097	Wsck	1.14827	0.229762	15.4771
6_DILP1_7_MELT	P25162	nAChRbeta2	-0.696773	0.224614	14.9089
6_DILP1_7_MELT	M9PBH2;Q9W0N1	hng3	0.752639	0.224614	16.2167
6_DILP1_7_MELT	A1Z9B9	Dmel\CG17047	-1.0753	0.224614	15.5695
6_DILP1_7_MELT	Q9W1G0	Taldo	0.708805	0.224614	19.9804
6_DILP1_7_MELT	Q9VYX1	e(y)2	0.870004	0.224614	16.9411
6_DILP1_7_MELT	Q9VVG9	Dmel\CG32176	0.690542	0.224614	14.5816
6_DILP1_7_MELT	M9PEZ2;Q9VM65	Fgop2	0.593003	0.224614	15.4573
6_DILP1_7_MELT	Q9VCJ8	SPE	-1.33478	0.224614	15.4164
6_DILP1_7_MELT	Q9VVV3	Dmel\CG14075	-0.726691	0.224614	17.9061
6_DILP1_7_MELT	Q9VW68	Gabat	-0.512733	0.224614	22.511
6_DILP1_7_MELT	Q8MLV4	Dmel\CG30285	-0.896549	0.224614	15.6532
6_DILP1_7_MELT	Q9VGA3	Dmel\CG4115	-0.900091	0.224614	19.4604
6_DILP1_7_MELT	Q26377	Crz	-0.537531	0.224614	16.8442
6_DILP1_7_MELT	Q9V3Y3;X2J8E8	l(2)34Fc	-2.15404	0.224614	18.0164
6_DILP1_7_MELT	Q9VLU5;X2J7F1	Wwox	0.561255	0.224614	16.0396
6_DILP1_7_MELT	Q9VUK0	Dmel\CG18649	-3.0844	0.242265	13.0631
6_DILP1_7_MELT	Q9VYL5	Dmel\CG1824	-0.601805	0.230342	15.7631
6_DILP1_7_MELT	Q9VXI6	UQCR-14	-0.528654	0.231215	20.5327
6_DILP1_7_MELT	P47949;X2JCI6	TpnC73F	-1.11276	0.231215	18.6725
6_DILP1_7_MELT	M9PCE8;Q9VLJ6	Acer	-0.759861	0.231215	16.9308
6_DILP1_7_MELT	Q9VS97	PGRP-SD	-1.14776	0.231215	14.4888
6_DILP1_7_MELT	Q9VBY6	PQBP1	0.443456	0.231215	16.0469
6_DILP1_7_MELT	D0IQJ8;M9PG83	Csp	-0.680877	0.231215	17.3094
6_DILP1_7_MELT	Q7K1R6	Dmel\CG10916	1.05042	0.2314	16.1685
6_DILP1_7_MELT	Q9VX65	GCR11	-3.31048	0.248334	13.7527
6_DILP1_7_MELT	M9NCR7;M9ND31;M9NE92;Q9VMP9	Oscillin	0.609654	0.236258	16.8385
6_DILP1_7_MELT	Q9VB02	CROT	1.05275	0.237464	15.8014
6_DILP1_7_MELT	Q9I7S8	Paics	0.533131	0.238314	19.4518
6_DILP1_7_MELT	Q9VI75	lap	-0.412427	0.24377	17.8506
6_DILP1_7_MELT	A1Z6N4	Tdc2	-0.388769	0.24377	15.6315
6_DILP1_7_MELT	Q9W330	Hex-A	-0.484747	0.246885	21.2077
6_DILP1_7_MELT	M9PE35;Q9W0N7	RabX6	0.844718	0.248334	15.8758
6_DILP1_7_MELT	Q9VCG0	Dmel\CG13599	-0.690197	0.248334	16.9773
6_DILP1_7_MELT	Q9VK34	Sirt1	0.709564	0.248334	13.6212
6_DILP1_7_MELT	B7Z028;Q9VMD7	Acox3	0.619229	0.248334	14.9466
6_DILP1_7_MELT	Q2PDT6;Q8IP47;Q9V435;Q9VJP8	yuri	-0.881263	0.251264	15.4447
6_DILP1_7_MELT	Q8IMT3	Dmel\CG31436	1.5648	0.2532	12.6173
6_DILP1_7_MELT	M9PC20;M9PCM5;Q59DZ9;Q59E00;Q7KTP6;Q8IPL0;Q9VMU5;Q9VMU5-2;Q9VMU5-4;Q9VMU5-5	qtc	-0.658674	0.2532	15.2623
6_DILP1_7_MELT	Q9VH98	Dh44	-0.45325	0.2532	17.8618
6_DILP1_7_MELT	A0A0B4LHF7;Q9VD51	pit	0.501175	0.2532	18.0725
6_DILP1_7_MELT	Q9VKU5	Dmel\CG6144	-0.98488	0.2532	14.3505
6_DILP1_7_MELT	Q9VYM7	Pripl4	-0.441581	0.2532	18.3712
6_DILP1_7_MELT	Q9VLU4	Spn28Dc	0.753939	0.253216	15.287
6_DILP1_7_MELT	A0A0B4LHR5;Q9VNB7	Dmel\CG14669;Q9VNB7	-0.507602	0.253216	13.1582
6_DILP1_7_MELT	Q9VKC2	JhI-21	-0.488849	0.253216	17.2716
6_DILP1_7_MELT	Q9VPJ0	CT31762	-0.485175	0.253216	15.2174
6_DILP1_7_MELT	M9MSL3	Hsc70Cb	-0.434011	0.253216	17.9507
6_DILP1_7_MELT	A0A0B4KH80;Q9VCR3	Cow	-0.63177	0.253216	15.293
6_DILP1_7_MELT	M9PDV6;M9PE32;Q9VZY3	Fife	-0.669347	0.253216	15.1209
6_DILP1_7_MELT	P07701	Sgs5	4.27021	0.253216	18.075
6_DILP1_7_MELT	Q9VS44	Dmel\CG8607	-0.437839	0.253216	17.7867
6_DILP1_7_MELT	Q8I079	Dmel\CG32640	1.14013	0.253216	15.7774
6_DILP1_7_MELT	Q8MKK3	Ppcdc	-0.622069	0.253778	16.3779
6_DILP1_7_MELT	M9PBH8;Q8IRH5;Q8IRH5-2	FBpp0072605;CG2199;CG2199	0.423919	0.253778	16.4319
6_DILP1_7_MELT	Q8I941	CG2159	-0.718226	0.253778	15.9662
6_DILP1_7_MELT	Q9VW14	CG14100	-0.639815	0.255393	18.114
6_DILP1_7_MELT	B5RIU6;Q8T390	EndoA	-0.457854	0.255393	20.295
6_DILP1_7_MELT	Q9VRS6	Jon65Aiv	1.15976	0.255393	15.2542
6_DILP1_7_MELT	Q9W130	Cyp9c1	-0.550901	0.255393	16.6489
6_DILP1_7_MELT	Q7K579	Dgkepsilon	0.663964	0.256809	13.6772
6_DILP1_7_MELT	Q9VUQ5;Q9VUQ5-2	AGO2	0.464968	0.256809	17.4005
6_DILP1_7_MELT	A1ZBK1	Dmel\CG10051	0.59541	0.256809	20.2105
6_DILP1_7_MELT	A1Z7Q8	alc	-0.509557	0.257653	16.5658
6_DILP1_7_MELT	Q9VH26	CAH7	-0.492842	0.258287	20.2513
6_DILP1_7_MELT	D1YSF9	Eph	1.43944	0.258287	17.3078
6_DILP1_7_MELT	Q9VDH3	Ktl	-0.585236	0.266042	19.7742
6_DILP1_7_MELT	Q9VML5	Dmel\CG9021	2.62181	0.266042	17.7668
6_DILP1_7_MELT	Q9VCJ5	prt	-0.674277	0.266042	13.6563
6_DILP1_7_MELT	M9PGH3;Q9W5U2	Cht10	0.959493	0.266042	17.2955
6_DILP1_7_MELT	Q7KU86	Urm1	-0.641204	0.266042	18.1034
6_DILP1_7_MELT	M9PH99;P20228	Gad1	-0.431089	0.266042	21.267
6_DILP1_7_MELT	A8JR35;Q7KSE9;Q9VEJ5	Dscam3	-0.393191	0.266042	15.4475
6_DILP1_7_MELT	Q9VIV6	Dmel\CG10194	-0.444312	0.266042	15.3565
6_DILP1_7_MELT	Q9VNX2	SLC22A	-0.516512	0.267205	18.1336
6_DILP1_7_MELT	P23779	Cys	-0.79766	0.267205	19.0493
6_DILP1_7_MELT	Q7KS11	Ude	-0.455985	0.267205	17.6094
6_DILP1_7_MELT	Q8MUJ1;Q8MUJ1-2	egr	0.915955	0.267205	15.8639
6_DILP1_7_MELT	Q9VMU6	Nepl3	0.508514	0.267494	15.307
6_DILP1_7_MELT	Q9VLU3;X2JDI9	Dmel\CG12560	-0.643824	0.267494	16.966
6_DILP1_7_MELT	Q9VBQ5	Dmel\CG5112	0.419593	0.267729	17.5375
6_DILP1_7_MELT	A0A0B4K686;A0A0B4K6C8;A0A0B4K760;Q9VE20	CT33918;CT33918;CG31149;CG31149	-0.573992	0.267729	16.7128
6_DILP1_7_MELT	M9ND25;M9NDF0;M9PEK9;Q59E18;Q9VR40	smog	-0.525646	0.267729	16.1482
6_DILP1_7_MELT	A0A0B4LEV8;A1Z7A8	coil	0.395434	0.267729	16.2041
6_DILP1_7_MELT	Q9VH76	Snap24	-0.467114	0.267729	18.6791
6_DILP1_7_MELT	A0A0B4LFK0;Q9V7S5;Q9V7S5-2	Picot	-0.550745	0.268254	18.8616
6_DILP1_7_MELT	Q9W2U8	Neb-cGP	-0.654561	0.268254	19.8221
6_DILP1_7_MELT	Q9VYH4	Dmel\CG12715	1.74849	0.269998	16.8741
6_DILP1_7_MELT	Q9VB96	Dmel\CG31075	0.989889	0.269998	20.4008
6_DILP1_7_MELT	Q8T4D6	mAcon2	-0.909067	0.272241	19.58
6_DILP1_7_MELT	M9PDX2	Dmel\CG4577	-0.51623	0.269998	18.2859
6_DILP1_7_MELT	M9PB84;P31009	RpS2	0.394567	0.269998	21.7268
6_DILP1_7_MELT	Q9VW52	Prp3	0.576069	0.269998	16.5754
6_DILP1_7_MELT	Q00748	Mdr65	-0.449428	0.269998	18.8327
6_DILP1_7_MELT	Q9VJ61	Dmel\CG10376	-0.535075	0.269998	16.2975
6_DILP1_7_MELT	Q8INK7;Q9VGQ2	Dmel\CG17734;BcDNA:RH54117	-0.836746	0.269998	17.638
6_DILP1_7_MELT	Q9VZZ6	BcDNA:RE30174	-0.510335	0.269998	17.9136
6_DILP1_7_MELT	Q7KRY7-10	scrib	-1.17534	0.269998	14.3002
6_DILP1_7_MELT	Q8SY39	CG6994	0.561015	0.269998	15.4129
6_DILP1_7_MELT	Q9VKY3	ClpP	-0.46998	0.269998	19.3408
6_DILP1_7_MELT	Q8IQD7;Q8IQD8;Q9VT88	scramb1	0.650298	0.269998	14.9056
6_DILP1_7_MELT	Q6NR30	BEST:LD13441	-0.901041	0.277127	13.2713
6_DILP1_7_MELT	B5X0J4;P18459;P18459-2	ple	-0.75314	0.269998	17.3347
6_DILP1_7_MELT	Q9VVY7;R9PY60	CG9600;CG14091	-0.382894	0.269998	14.9206
6_DILP1_7_MELT	Q9V3Z9	Vajk3	-1.29195	0.269998	15.2349
6_DILP1_7_MELT	D0Z747;E2QCQ3;M9NDH7;Q960V3;Q960V3-2;Q960V3-4	milt	-0.735067	0.269998	15.059
6_DILP1_7_MELT	Q8SXF0	mRpS9	-0.381234	0.269998	16.6246
6_DILP1_7_MELT	Q9VJ46	Ugt36D1	0.679133	0.269998	15.5119
6_DILP1_7_MELT	Q9W4L1	mRpL33	-0.647346	0.269998	15.7628
6_DILP1_7_MELT	Q9VPT8	Clp	-1.05547	0.269998	16.4599
6_DILP1_7_MELT	Q7KTS4	HDAC3	-0.474053	0.269998	14.553
6_DILP1_7_MELT	Q9W0Y1	Tina-1	-0.437964	0.269998	21.7476
6_DILP1_7_MELT	Q8SYY7	Spn43Ad	-0.471438	0.269998	14.947
6_DILP1_7_MELT	Q9W425	Rbcn-3A	-0.395684	0.269998	17.9722
6_DILP1_7_MELT	A0A0B4K6W0;A0A0B4K7L3;A0A0B4K7W2;A0A0B4KEH7;A0A0B4KEJ6;A0A6M3Q762;A0A6M3Q7N5;A0A6M3Q831;A0A6M3Q951;A0A6M3QH40;A1Z866;A1Z867;A1Z869;A1Z870;B7YZD8;B7YZD9;D3DMM3;Q7JR75;Q86P80	CAP	-0.676587	0.269998	17.8846
6_DILP1_7_MELT	Q9VVK5	Adgf-A	0.451209	0.269998	18.4338
6_DILP1_7_MELT	Q9VYK7	Dmel\CG2540	-0.753133	0.269998	15.9415
6_DILP1_7_MELT	Q8SZY4	NT5E-2	-0.504106	0.269998	16.6494
6_DILP1_7_MELT	A1Z6V5	Spn43Ab	-0.6056	0.269998	16.6332
6_DILP1_7_MELT	M9NE73;Q9VT65	CalpB	-0.458444	0.269998	20.8623
6_DILP1_7_MELT	Q9VQ75	Dmel\CG4259	0.582906	0.269998	13.8722
6_DILP1_7_MELT	Q9Y095	XRCC1	0.761601	0.270492	16.9266
6_DILP1_7_MELT	A0A0B4LHT3;Q9VAS7	Inx3	0.451561	0.271601	18.1993
6_DILP1_7_MELT	Q9VME3	Nepl5	-0.487356	0.271601	19.0599
6_DILP1_7_MELT	Q6IWN7;Q9W581;X2JDW0	Nmdar2	-0.758383	0.271601	15.9295
6_DILP1_7_MELT	Q9VZ40;X2JES6	CG1552;anon-EST:Posey230	-0.896229	0.273806	15.6505
6_DILP1_7_MELT	Q9VX35;X2JFW6	CC4;Dmel\CG8289	1.07116	0.273806	13.8145
6_DILP1_7_MELT	E1JJM0;Q8IR99	Imp	-1.71404	0.273806	14.2213
6_DILP1_7_MELT	A0A0B4KF98;B7YZI9;B7YZJ0	mbl	-0.421398	0.273806	18.1555
6_DILP1_7_MELT	Q9VXY7	Lsd-2	0.65383	0.273806	20.459
6_DILP1_7_MELT	Q9VWF5	Naa20A	-0.353618	0.273806	16.812
6_DILP1_7_MELT	A0A0B4K7R1;Q9VCA9	Spase22-23	0.544537	0.273806	16.9899
6_DILP1_7_MELT	Q9VZL3	Sc2	0.363751	0.277127	19.2335
6_DILP1_7_MELT	Q8IQN1;X2JB47	Dmel\CG32152	-0.565218	0.277127	19.4439
6_DILP1_7_MELT	Q8INA9	Fas1	-0.557937	0.27883	14.772
6_DILP1_7_MELT	Q9VKC1	RpL7-like	0.346239	0.280187	18.321
6_DILP1_7_MELT	M9NFZ9;Q9VV43	ringer	-0.403918	0.280187	19.9874
6_DILP1_7_MELT	Q9U9P7	rdgBbeta	-0.624225	0.281282	17.6234
6_DILP1_7_MELT	Q961B3;X2JCB6	Nt5a	-0.484878	0.282173	17.9254
6_DILP1_7_MELT	A8DY95	Dmel\CG11883	-0.426417	0.283009	17.8978
6_DILP1_7_MELT	Q8MPN5	Spn42Da	-0.642296	0.283009	16.7318
6_DILP1_7_MELT	Q8SZM2	Vajk2	-0.752091	0.283009	15.4265
6_DILP1_7_MELT	C6SV53;Q9V457	bip1	0.347415	0.283184	17.7192
6_DILP1_7_MELT	P02255;Q4AB54	His1;His1:CG33861	0.774542	0.283184	20.5586
6_DILP1_7_MELT	O61345	peng	0.43191	0.283184	18.4551
6_DILP1_7_MELT	Q9VZP5	eIF5B	0.504002	0.283979	18.2069
6_DILP1_7_MELT	Q9VPP7	BcDNA:AT13539	-0.45916	0.283979	18.3292
6_DILP1_7_MELT	Q7JVZ8	GstE11	0.59783	0.284413	19.1779
6_DILP1_7_MELT	Q9VIC9	Dmel\CG8665	1.39301	0.284413	16.703
6_DILP1_7_MELT	Q8SXU5;Q9VEW5	BcDNA:RE20991	-0.632562	0.284413	18.6176
6_DILP1_7_MELT	E8NH13;M9PJI4;P31007-3	dlg1	-0.559241	0.284413	15.0545
6_DILP1_7_MELT	A1Z7X7	GstT2	-0.54429	0.284413	16.0599
6_DILP1_7_MELT	A0A0B4KGY8;Q7JRL9	CG11625;Dmel\CG31221	-0.368254	0.284413	18.6023
6_DILP1_7_MELT	Q8SYC4	Dmel\CG13893	-0.66608	0.28527	14.7627
6_DILP1_7_MELT	Q9VIW9	Alp12	-1.98714	0.286176	12.9507
6_DILP1_7_MELT	A8JNS4;Q9VU82	stv	-0.828661	0.286176	16.6944
6_DILP1_7_MELT	G7H829;Q9V3Z6	ck	0.44148	0.286176	16.189
6_DILP1_7_MELT	A0A0B4K6Z3;Q0E9L6;Q0E9L7;Q0E9L8;Q0E9L9	Dscam1	0.433505	0.286176	20.3831
6_DILP1_7_MELT	Q7JZV0	Cpr47Eg	-0.674173	0.286176	16.1945
6_DILP1_7_MELT	Q8T0P4	BcDNA:GH07269	-0.5928	0.286176	17.7017
6_DILP1_7_MELT	Q9W2W5	Dmel\CG2909	0.519223	0.286176	14.8435
6_DILP1_7_MELT	Q7K485	cathD	0.432644	0.286176	20.1893
6_DILP1_7_MELT	Q9VBP6	Ssadh	-0.400993	0.286176	21.0613
6_DILP1_7_MELT	Q8T3V6	mRpL47	-0.497868	0.286176	16.9333
6_DILP1_7_MELT	Q9VAN8	Dmel\CG11882	0.460174	0.286176	16.9475
6_DILP1_7_MELT	P09040	Dsk	-1.24423	0.286176	17.4118
6_DILP1_7_MELT	A0A0B4KEM6;P07189	Lcp4	-3.18192	0.286176	18.2682
6_DILP1_7_MELT	A0A0B4KFY8;Q0KI76;Q8INH2	Dmel\CG9813	-0.478428	0.286176	16.9232
6_DILP1_7_MELT	A0A0B4K7X5;A0A0B4LFW5	Gyg	-0.460112	0.286176	16.3196
6_DILP1_7_MELT	Q9VB69	Men-b	-0.366781	0.286176	20.2577
6_DILP1_7_MELT	M9PEX7	CT11439	0.549544	0.286176	17.3621
6_DILP1_7_MELT	X2JAT7	Fas3	0.389148	0.286176	19.4809
6_DILP1_7_MELT	Q0KHR5;Q9VX92	RhoGAP15B	0.566092	0.286176	14.7345
6_DILP1_7_MELT	Q9W523	ph-d	0.769523	0.290995	14.9873
6_DILP1_7_MELT	M9PD95;Q03017;Q03017-2	cact	-0.347577	0.286176	16.4138
6_DILP1_7_MELT	Q1RL12;Q24048-2	nrv2	-0.402178	0.286176	19.464
6_DILP1_7_MELT	A0A6M3Q6L8;M9MRT4;M9MRU5;M9MRZ0;M9MS36	bru3	-0.493196	0.286176	16.4454
6_DILP1_7_MELT	A8DYH1	mute	-2.00779	0.286176	17.7714
6_DILP1_7_MELT	Q9W4Y1	AANATL7	-0.444723	0.286176	17.0522
6_DILP1_7_MELT	Q9VM60	CG3430	-0.396316	0.286176	17.3939
6_DILP1_7_MELT	E1JGP2;E1JGP3;E1JGP4;E1JGP5;E1JGP6;E1JGP7;E1JGP8;E1JGP9;E1JGQ0;E1JGQ1;Q058V3;Q9W2N3;Q9W2N4	RIC-3	-0.87316	0.286176	15.3492
6_DILP1_7_MELT	Q9VTN9	Dmel\CG10361	-0.514782	0.286176	19.0979
6_DILP1_7_MELT	Q8WTC1	bonsai	-0.684722	0.286176	15.5589
6_DILP1_7_MELT	Q9VE73	Wdr37	-0.472799	0.286176	16.27
6_DILP1_7_MELT	Q0E9G4;Q961L4	Drat	-0.754957	0.286176	19.5509
6_DILP1_7_MELT	Q9VPM1	Dmel\CG3645	-0.5313	0.286176	16.761
6_DILP1_7_MELT	Q7KTP7	CG5822	-0.41748	0.286176	17.8197
6_DILP1_7_MELT	Q7JXC6	Dmel\CG8237	0.371003	0.286176	17.7552
6_DILP1_7_MELT	E2QCN9	Gs1l	-0.689067	0.286176	17.6918
6_DILP1_7_MELT	Q9VWS3;X2JFP6;X2JL40	Rip11	-0.708156	0.286176	13.937
6_DILP1_7_MELT	Q9VKQ5	Dmel\CG17124	0.434357	0.286176	17.9615
6_DILP1_7_MELT	Q8MV48;X2JEA3	Pgant7	0.776809	0.286176	18.1534
6_DILP1_7_MELT	C0HL62;C0HL63	Lcp65Ab1;Lcp65Ab2	-3.40168	0.286176	17.8745
6_DILP1_7_MELT	Q8IP72;Q9VJY9;X2J5X6;X2JAB1	loqs	-0.463619	0.286176	15.7786
6_DILP1_7_MELT	Q9VVK8	DmRH17	0.507341	0.286176	19.8542
6_DILP1_7_MELT	A0A0B4KEU1;A0A0B4KF54;A1Z6P8;Q7K3Z6	Epac	-0.575421	0.286176	15.3667
6_DILP1_7_MELT	Q9W1N3	levy	-0.581852	0.286176	20.5832
6_DILP1_7_MELT	Q9V424	MBD-like	0.651758	0.286176	14.6598
6_DILP1_7_MELT	Q9VXN2;Q9VXN2-2	sun	-0.360269	0.286176	22.0845
6_DILP1_7_MELT	Q24418	Nmdar1	-0.472861	0.286176	16.1442
6_DILP1_7_MELT	Q5LJN3	ORY	0.534025	0.286176	18.9021
6_DILP1_7_MELT	E2QCY2;M9PCX4;Q9VVT8	ACSL1	1.04815	0.286176	16.1363
6_DILP1_7_MELT	P42787-3;P42787-4	svr	0.609058	0.286176	16.5117
6_DILP1_7_MELT	Q7KT91;X2J9U5;X2JAF7	CG33090;CG7469;CG7469	-0.369318	0.286176	16.3796
6_DILP1_7_MELT	Q9VWQ7	Dmel\CG6891	0.380591	0.286176	19.5478
6_DILP1_7_MELT	Q9VG79	Dip-C	0.440664	0.286176	17.1477
6_DILP1_7_MELT	A0A0B4KF34;Q9VNC4	CG12167	-0.387792	0.286176	16.6255
6_DILP1_7_MELT	Q9VY45	Dmel\CG1434	-0.639363	0.286176	16.244
6_DILP1_7_MELT	Q9VJK9	BG:DS09218.3	0.868408	0.286176	16.358
6_DILP1_7_MELT	M9PGB8;O76896	Dmel\CG4293;EG:65F1.1	0.339604	0.286176	16.462
6_DILP1_7_MELT	Q9W389	Arfrp1	0.50268	0.286176	16.287
6_DILP1_7_MELT	Q9VLX2	Brd7-9	0.513917	0.286176	15.7305
6_DILP1_7_MELT	Q9VHN8	Dmel\CG8032	-0.464746	0.286176	16.165
6_DILP1_7_MELT	Q8T8S1	SCCRO3	-0.97858	0.286176	16.0829
6_DILP1_7_MELT	X2JAW9	Irk3	-0.98508	0.286176	17.4489
6_DILP1_7_MELT	O97428	cib	0.507272	0.286176	23.1683
6_DILP1_7_MELT	Q9VG74	NANS	-0.477392	0.286176	15.972
6_DILP1_7_MELT	A8DYT6	Dmel\CG15387	0.414723	0.286176	16.7982
6_DILP1_7_MELT	A1Z847	Dmel\CG2269	-0.429486	0.286176	20.0189
6_DILP1_7_MELT	P35600	Gnf1	0.52395	0.286548	17.4548
6_DILP1_7_MELT	M9NFJ2;Q04499;Q04499-3	slgA	-0.362787	0.287976	19.9082
6_DILP1_7_MELT	A0A0B4LF14;B6IDN2;Q9V5E1	Pal1	0.58079	0.288916	16.5274
6_DILP1_7_MELT	A0A126GUW2;Q9VEJ2	l(3)07882	0.462311	0.288916	17.0571
6_DILP1_7_MELT	Q9VPT9	Dmel\CG3662	0.890496	0.288916	15.8437
6_DILP1_7_MELT	E1JIP3;E8NH59;Q9VE86	WRNexo	-0.903147	0.288916	17.3356
6_DILP1_7_MELT	Q500Y7	UQCR-6.4	-0.518737	0.288916	18.7065
6_DILP1_7_MELT	Q9V3J1-2	VhaSFD	-0.838313	0.288916	15.5852
6_DILP1_7_MELT	M9MS70;Q9W4E1	CG15785;CG15786	1.23989	0.303423	12.4081
6_DILP1_7_MELT	X2J986	Fbp2	3.15395	0.290594	16.2534
6_DILP1_7_MELT	M9MRK1;M9MSJ0;Q9VJ79;Q9VJ79-2;Q9VJ79-3;X2J6P6;X2J8Z1	Pde11	-0.589165	0.290594	14.0845
6_DILP1_7_MELT	Q9VLM5	Dad1	0.330804	0.290995	19.2375
6_DILP1_7_MELT	Q9VXK5	dSpb1	0.411481	0.290995	17.5092
6_DILP1_7_MELT	Q9VF33	alpha-Man-IIb	-0.336102	0.291346	17.0394
6_DILP1_7_MELT	Q8SX35	Rnf11	-0.326722	0.291346	15.3241
6_DILP1_7_MELT	M9PC57;M9PEU1;Q7KUE9;Q8IQF2;Q9VTD6	CG34239	-0.640412	0.291832	16.0607
6_DILP1_7_MELT	Q95T19	Slimp	-0.424555	0.29236	16.293
6_DILP1_7_MELT	A0A4D6K293;H5V895;P48462;Q8T0U6	flw	-0.379579	0.293726	15.9401
6_DILP1_7_MELT	Q9V396	CAH1	-0.498894	0.293726	19.2393
6_DILP1_7_MELT	Q9VHI4	Sf3b5	-0.330648	0.293726	17.6177
6_DILP1_7_MELT	Q7KUR6	Dmel\CG5535	-1.51547	0.293726	17.6952
6_DILP1_7_MELT	Q9VKI8	GH26	0.575818	0.293726	20.0083
6_DILP1_7_MELT	A0A0B4LF49;A1Z8G0;B7YZF0;Q8T5S9	metro	-0.433013	0.293726	16.4199
6_DILP1_7_MELT	B7YZQ6	Ir60d	0.758407	0.293726	16.9917
6_DILP1_7_MELT	Q9VXT2	CG7872	-0.574798	0.293726	16.6312
6_DILP1_7_MELT	Q7K112;Q8IMX1;Q9VCB6	twin	0.383231	0.294785	17.6547
6_DILP1_7_MELT	A1Z6R7	Dmel\CG30158	-0.372792	0.295918	16.536
6_DILP1_7_MELT	Q9VKK4;X2J7V2	AstCC	0.409753	0.295918	15.1864
6_DILP1_7_MELT	Q9W125	ND-19	-0.490133	0.295918	18.7158
6_DILP1_7_MELT	Q9VPJ9	CK02656	0.75283	0.295918	16.5688
6_DILP1_7_MELT	Q9VE24	Sgsh	0.580174	0.295918	17.8457
6_DILP1_7_MELT	Q9VU95	CG8745	0.73275	0.300988	16.0545
6_DILP1_7_MELT	O77134	ATPsynE	-0.774742	0.300988	19.9879
6_DILP1_7_MELT	E1JGU6	Pde8	-0.499988	0.301878	15.2143
6_DILP1_7_MELT	B5RJQ0;Q95028	Ldh	-0.552183	0.301878	23.6219
6_DILP1_7_MELT	Q9W404	Dmel\CG3842	0.816391	0.302148	14.5984
6_DILP1_7_MELT	M9PCW9;Q8IQT0	Dmel\CG32196	-1.00837	0.303042	16.8037
6_DILP1_7_MELT	Q70VI1	Mf	-1.60227	0.303136	19.0204
6_DILP1_7_MELT	Q8I725	Dmel\CG1236	0.361439	0.303136	20.897
6_DILP1_7_MELT	M9PEE8;Q8IQ13	Dmel\CG31957;CG31957	-0.299375	0.303136	17.125
6_DILP1_7_MELT	Q7K0E6	AspRS	0.345563	0.303136	20.0174
6_DILP1_7_MELT	Q4QQ70	Dmel\CG15602	-0.616828	0.303136	15.8998
6_DILP1_7_MELT	Q9V397	Mtpalpha	0.317519	0.303136	22.1271
6_DILP1_7_MELT	Q7K3W4	qsm	0.420662	0.303136	16.6276
6_DILP1_7_MELT	E1JIY8	Tcs6	0.426815	0.303136	17.6814
6_DILP1_7_MELT	D1Z3A1;Q9VZS5	RpL28	0.517857	0.303136	21.0883
6_DILP1_7_MELT	A0A0B4KEE4	koi	0.427846	0.303136	16.229
6_DILP1_7_MELT	Q9V9X0;Q9VAG2	nyo;neo	2.02835	0.317106	14.9292
6_DILP1_7_MELT	M9PCK7;Q9VLJ8	Uba4	-0.311359	0.303136	17.0664
6_DILP1_7_MELT	A1Z9U2	jef	-0.381581	0.303136	17.7499
6_DILP1_7_MELT	Q7KGH1	wun2	-0.744847	0.303136	14.657
6_DILP1_7_MELT	Q9VB51	Dmel\CG5934	-0.445586	0.303136	16.6719
6_DILP1_7_MELT	M9PHP7;Q9VS89	frac	-0.498995	0.303136	16.8749
6_DILP1_7_MELT	A0A0B4LFA2;A1Z995	seq	-0.483185	0.303136	15.0845
6_DILP1_7_MELT	P00850	mt:ATPase6	-0.797165	0.303136	16.8443
6_DILP1_7_MELT	P12080;P12080-2	if	-0.49248	0.303136	17.3962
6_DILP1_7_MELT	Q9VWP8	CG32543	-0.354056	0.303136	17.693
6_DILP1_7_MELT	Q9VKK2	Wdr59	0.476149	0.303136	14.2958
6_DILP1_7_MELT	Q9VXM5;X2JC54	tay	-0.429706	0.303136	15.6604
6_DILP1_7_MELT	Q8MSS7	mRpS2	-0.415383	0.303136	17.9465
6_DILP1_7_MELT	A1ZAC2	Dmel\CG7786	0.471214	0.303136	17.4243
6_DILP1_7_MELT	Q8SYD0	Ttc19	-0.560394	0.303136	15.3721
6_DILP1_7_MELT	Q9VPC1	Dmel\CG4042	-0.38714	0.303136	16.4886
6_DILP1_7_MELT	P02842	Sgs8	5.20821	0.30872	18.1971
6_DILP1_7_MELT	H9XVM3;L0MN60;Q9V4B2	Arl4	-0.588005	0.303136	15.4088
6_DILP1_7_MELT	P10552	FMRFa	-0.478564	0.303136	16.9935
6_DILP1_7_MELT	Q9VXG4-2	AnxB11	0.971695	0.303136	15.8793
6_DILP1_7_MELT	Q9VDQ4	trem	1.04055	0.303136	14.3528
6_DILP1_7_MELT	Q7KTT0;Q9VNG4	Xe7	0.491583	0.303136	14.6354
6_DILP1_7_MELT	M9PC74;Q7K1W8	CG9112	-0.388815	0.303136	18.761
6_DILP1_7_MELT	Q6IIA4	CG34015-RA	0.946165	0.303136	12.9052
6_DILP1_7_MELT	Q9W5W6	Dmel\CG9578	-0.353455	0.303136	17.9476
6_DILP1_7_MELT	Q8MQP2;Q9VLU9	CG7231-RD;Dmel\CG7231	0.432842	0.303136	16.6067
6_DILP1_7_MELT	Q9VLI4;Q9VLI5;X2J5A2	raw	-0.342284	0.303136	15.4737
6_DILP1_7_MELT	M9MS14	moody	-0.554643	0.303136	15.4039
6_DILP1_7_MELT	Q86BQ4;Q8STA5	HINT1	-0.440731	0.303136	20.5128
6_DILP1_7_MELT	Q86BP6;Q9VUZ2	elg1	0.795674	0.303136	13.6338
6_DILP1_7_MELT	Q8INT6;Q9VID4	Mondo	-0.543533	0.303136	15.12
6_DILP1_7_MELT	Q9W3S4	Dmel\CG4617	1.04713	0.340221	14.129
6_DILP1_7_MELT	Q86B53	Dmel\CG33172	0.467786	0.303136	13.3733
6_DILP1_7_MELT	P54385-2	Gdh	-0.88069	0.303136	20.1684
6_DILP1_7_MELT	Q9VMI3	ND-51	-0.384808	0.303136	19.4001
6_DILP1_7_MELT	P05812	Hsp67Ba	0.69491	0.303136	19.1224
6_DILP1_7_MELT	C0HK95	fau	-1.06578	0.303136	16.4629
6_DILP1_7_MELT	Q9VIQ0	sNPF	-0.580979	0.303136	18.7029
6_DILP1_7_MELT	Q9VQK4	alpha4GT1	-0.371073	0.303136	14.8473
6_DILP1_7_MELT	Q9W0M0	Dci	0.806481	0.303136	16.7883
6_DILP1_7_MELT	Q0KI91	Dmel\CG12817	-0.967616	0.303136	16.3187
6_DILP1_7_MELT	Q7KTY3;Q86PD7	isoQC	-0.431254	0.303136	15.9128
6_DILP1_7_MELT	A0A126GV30;Q9VAS9	Apc	-0.427962	0.303136	15.8998
6_DILP1_7_MELT	Q9VX77	Chchd2	0.494542	0.303136	19.0563
6_DILP1_7_MELT	M9PCL6;M9PI66;P08761;Q7KUM8	MsrA	0.359505	0.303136	17.0091
6_DILP1_7_MELT	Q9VLP2	Dmel\CG7781	-0.327348	0.303136	19.4604
6_DILP1_7_MELT	Q9VGU7	Dmel\CG14696	-0.367652	0.303136	16.9412
6_DILP1_7_MELT	A0A384ZD34;Q4V619	mIF3	-0.501901	0.303136	14.5584
6_DILP1_7_MELT	Q9W3K4	Dmel\CG1575	0.39038	0.303136	16.2741
6_DILP1_7_MELT	Q9VVK7	NUCB1	-0.344877	0.303136	18.4992
6_DILP1_7_MELT	Q9V4I1	Cyp9b2	1.772	0.303136	18.0892
6_DILP1_7_MELT	Q6NQY9	cg9143	0.616762	0.303136	16.0627
6_DILP1_7_MELT	A0A0B4LH71;Q960T2-3;Q960T2-4	Sap47	-0.846359	0.303136	16.4901
6_DILP1_7_MELT	A1ZBK7	cer	0.555283	0.303136	19.2006
6_DILP1_7_MELT	Q8MSQ4;Q9VE37	Mekk1	0.350266	0.303136	15.7373
6_DILP1_7_MELT	Q9VDI1	Synd	-0.474415	0.303136	16.2488
6_DILP1_7_MELT	Q9VLY3;Q9VLY5	Dmel\CG13795;Dmel\CG13793	1.15317	0.303136	17.2633
6_DILP1_7_MELT	P11995	Lsp1alpha	1.49993	0.303136	21.4391
6_DILP1_7_MELT	Q8SY19	Mgstl	0.734269	0.303136	19.627
6_DILP1_7_MELT	Q9VDL0	Srp14	0.503208	0.303136	17.6326
6_DILP1_7_MELT	Q9V3H9	Nab2	1.59567	0.303136	14.1304
6_DILP1_7_MELT	M9PDI2;O97420	EG:63B12.12;CG14818	-0.745039	0.303136	15.4022
6_DILP1_7_MELT	E1JIB4;Q8MRH9;Q9VZW2	anon-EST:Posey170	0.736238	0.303136	13.2152
6_DILP1_7_MELT	Q10714;X2J8C3	Ance	0.673759	0.303136	19.5119
6_DILP1_7_MELT	Q9W0G4	l(3)02640	-0.389047	0.303136	15.4838
6_DILP1_7_MELT	Q8IN81-6;Q8IN81-7	fru	-0.683443	0.303136	15.7317
6_DILP1_7_MELT	Q8IQW2;Q9VWD1	COX6B	-0.465602	0.303136	20.1307
6_DILP1_7_MELT	Q86BM8	mRpL27	-0.388619	0.303136	17.2589
6_DILP1_7_MELT	Q9VXE9	SMC3	0.306737	0.303136	17.1835
6_DILP1_7_MELT	Q9VU34	MICAL-like	-0.478592	0.303136	13.7256
6_DILP1_7_MELT	Q7K2E1	Dmel\CG8839	0.652945	0.303423	19.4062
6_DILP1_7_MELT	Q9VEG8	CG7477	0.314965	0.303423	17.3739
6_DILP1_7_MELT	A8JQX3;A8JQX3-2;A8JQX3-3;A8JQX3-4;A8JQX3-5;A8JQX3-6	cu	-0.671757	0.305209	18.0264
6_DILP1_7_MELT	Q24307	Diap2	-0.346527	0.305423	16.1202
6_DILP1_7_MELT	Q9VRM1	FBgn0035611	-2.17346	0.305423	14.9114
6_DILP1_7_MELT	C0HDP4;Q9I7M6	Sytalpha	-0.518249	0.305423	15.17
6_DILP1_7_MELT	Q09101;Q09101-2;Q09101-3;Q09101-4	hig	-0.483278	0.305739	16.9343
6_DILP1_7_MELT	Q9VJ87	ncm	0.42381	0.305739	16.5896
6_DILP1_7_MELT	D0UGE6	tnc	0.41719	0.306836	17.4028
6_DILP1_7_MELT	P17671	Eip75B	0.506855	0.306836	13.8231
6_DILP1_7_MELT	Q9VV72	Mipp1	-0.427411	0.308731	16.5926
6_DILP1_7_MELT	Q9V420	Su(P)	-0.395884	0.308731	17.6306
6_DILP1_7_MELT	Q7K1S1	Dmel\CG8067	-0.42184	0.309939	16.7485
6_DILP1_7_MELT	A0A0B4KEW6;Q7KLE5	Amph	-0.437847	0.311319	18.5015
6_DILP1_7_MELT	E1JIZ7	Dmel\CG42487	1.17284	0.312981	14.9797
6_DILP1_7_MELT	Q9VRX2	Vps8	-0.473282	0.312981	15.8843
6_DILP1_7_MELT	Q24572	Caf1-55	-0.352585	0.312981	20.7082
6_DILP1_7_MELT	M9PD02;Q24180;Q86LC7	Deaf1	0.437481	0.31353	14.38
6_DILP1_7_MELT	Q9VQV7	Cep97	0.574459	0.31353	14.4933
6_DILP1_7_MELT	A0A0B4K7R5;A0A0B4K807;E1JH79;Q9NKV0;Q9NKV0-2;Q9NKV0-3;Q9NKV0-4	Mlf	-0.647296	0.313841	17.4765
6_DILP1_7_MELT	Q9VKZ9	l(2)SH0834	1.44237	0.313841	10.5015
6_DILP1_7_MELT	Q9VLL3-2	Akap200	0.71084	0.313841	21.2908
6_DILP1_7_MELT	M9PH85;Q9Y0Y7	BcDNA:LD28247;CG2061	0.448025	0.313841	16.721
6_DILP1_7_MELT	Q9W3X7	ND-ASHI	-0.471473	0.313841	16.9867
6_DILP1_7_MELT	A0A0B4KGN2	Mitofilin	-0.490412	0.3152	16.2561
6_DILP1_7_MELT	Q8IFW4;X2JID2	TrxT	0.60869	0.315621	16.9632
6_DILP1_7_MELT	Q9VT00	Jarid2	0.453072	0.315621	15.8017
6_DILP1_7_MELT	Q8INL3	Dmel\CG31373	-1.00533	0.316491	16.1047
6_DILP1_7_MELT	B7YZK1	Dmel\CG42306	-0.742764	0.341938	14.875
6_DILP1_7_MELT	Q9W2E8	ND-B12	-0.385422	0.316491	18.7547
6_DILP1_7_MELT	Q9VVX4	mRpL21	-0.542827	0.316491	16.5927
6_DILP1_7_MELT	A1A714	anon-EST:fe3A8	0.546029	0.340221	14.906
6_DILP1_7_MELT	Q9VLN6	Dme_CG7627	0.479755	0.316491	19.5749
6_DILP1_7_MELT	A0A0B4LFE6;A1Z9W4	Pcf11	-0.359069	0.316491	16.2378
6_DILP1_7_MELT	B7Z0Z7;M9PHX1;Q8IR04;Q9VX90;X2JFI2;X2JKT7	BcDNA:GH06235;CG9059;CG9059;CG34326;Dmel\CG45002;Dmel\CG45002	-0.560103	0.316491	15.2429
6_DILP1_7_MELT	Q9VN31	Fip1	-0.377124	0.316491	17.8654
6_DILP1_7_MELT	Q86B47	CG8611	0.467977	0.316491	16.1601
6_DILP1_7_MELT	E1JJB8;M9PGC1;M9PGJ2;M9PGV0;Q7KVY9;Q9W4Y9;Q9W4Z0	PsGEF	-0.521427	0.316491	14.775
6_DILP1_7_MELT	Q9VYV5	FucT6	-0.28901	0.316491	15.2636
6_DILP1_7_MELT	Q9VMI2	Dmel\CG13994	-0.372642	0.316491	16.6309
6_DILP1_7_MELT	Q8INX1	Dmel\CG31800	-0.677244	0.316491	16.0475
6_DILP1_7_MELT	Q9VSZ3	phol	-0.603213	0.316491	15.3068
6_DILP1_7_MELT	Q8IRD3;Q8IRD4;Q9VZQ8	PHGPx	0.463239	0.316491	19.704
6_DILP1_7_MELT	M9PFT8;Q9VUY0	Dmel\CG5235;CG5235	-0.479671	0.316491	16.6751
6_DILP1_7_MELT	M9PGM1	Dmel\CG13896	-0.622022	0.316491	16.2396
6_DILP1_7_MELT	Q9VX95	wus	1.3545	0.316491	13.9249
6_DILP1_7_MELT	Q9VU94	Hml	0.430902	0.316491	18.2674
6_DILP1_7_MELT	Q9VRV4	D19B	0.286713	0.316491	15.3946
6_DILP1_7_MELT	Q9NDJ2-2	dom	0.422645	0.316491	14.4052
6_DILP1_7_MELT	Q94529	Gs1l	-0.361259	0.317106	19.8993
6_DILP1_7_MELT	Q8IPT9;Q8IPU0;Q9VP68	Dmel\CG10512	-0.614633	0.317106	17.8596
6_DILP1_7_MELT	P54399-2	Pdi	1.27474	0.317106	20.6574
6_DILP1_7_MELT	Q9VYD5	Dmel\CG1673	-1.16593	0.317106	17.5362
6_DILP1_7_MELT	Q9VUJ0	mRpL39	-0.341319	0.317106	18.3815
6_DILP1_7_MELT	Q9VHX4	Dmel\CG2767	0.401019	0.317106	21.7458
6_DILP1_7_MELT	Q9W197	cN-IIIB	-0.323501	0.317106	18.4978
6_DILP1_7_MELT	Q7JZY1	Dmel\CG2310	0.586018	0.317106	15.4003
6_DILP1_7_MELT	A0A0B4KHK1;Q9VDE3	slmb	-0.515638	0.317106	14.2725
6_DILP1_7_MELT	Q8T0J5;Q9VE80	Dmel\CG7675	0.67365	0.317106	17.5903
6_DILP1_7_MELT	Q9VGP3	Dmel\CG6723	-0.340945	0.317106	18.2339
6_DILP1_7_MELT	Q9VGM2	fabp	0.371192	0.317106	24.5976
6_DILP1_7_MELT	Q9VTB4	ND-13B	-0.527707	0.317106	17.8263
6_DILP1_7_MELT	M9NF14	Imp	-0.437823	0.317106	21.6565
6_DILP1_7_MELT	Q8MKN0	Coq9	-0.339925	0.317106	17.2189
6_DILP1_7_MELT	P15348	Top2	0.471925	0.317106	20.062
6_DILP1_7_MELT	Q8SZA8	Fdx2	-0.611078	0.317106	19.8718
6_DILP1_7_MELT	A8JUT4	Ntf-2	-0.990471	0.317494	16.7813
6_DILP1_7_MELT	Q9VRD4	Dmel\CG1532	0.367231	0.317494	19.416
6_DILP1_7_MELT	Q95WY3	Nop56	0.345751	0.319022	20.2093
6_DILP1_7_MELT	A0A0B4KH85;Q9VEW2	BcDNA:AT19233;CG17931	-0.858711	0.319022	16.4307
6_DILP1_7_MELT	Q7K1D7	Dmel\CG1358	-0.376776	0.319535	15.8123
6_DILP1_7_MELT	Q9V771	Cyp6a23	1.79811	0.319535	15.8847
6_DILP1_7_MELT	Q9W019	Dmel\CG15877	0.465163	0.319535	15.5201
6_DILP1_7_MELT	Q9I7S2	Dmel\CG11158	-1.01447	0.319535	16.3715
6_DILP1_7_MELT	Q9GYV9	MED7	-0.47779	0.319535	16.9155
6_DILP1_7_MELT	M9PI47	Sap130	0.279516	0.319535	18.0337
6_DILP1_7_MELT	Q9VJ10	l(2)37Bb	-0.323735	0.31984	19.352
6_DILP1_7_MELT	Q8MR50	Dmel\CG12822	-0.488975	0.31984	17.0906
6_DILP1_7_MELT	Q7JUZ6	mrj	-0.449924	0.31984	15.9347
6_DILP1_7_MELT	Q9VI74	CG10055	-0.499371	0.31984	15.7772
6_DILP1_7_MELT	Q9VBS7	Dmel\CG10550	-0.439749	0.31984	18.3412
6_DILP1_7_MELT	M9NDX3;P30189;Q494M1	Top1	0.440882	0.31984	16.454
6_DILP1_7_MELT	D5A7M1;Q9W1C9	EbpIII	-0.908128	0.31984	18.0006
6_DILP1_7_MELT	Q9VXA9	Q9VXA9	-0.613889	0.31984	15.627
6_DILP1_7_MELT	Q9VBH8;Q9VHE5	RpL34a;RpL34b	0.434234	0.31984	20.2648
6_DILP1_7_MELT	P12426;X2J8L3	Aprt	0.344487	0.31984	15.5218
6_DILP1_7_MELT	B7YZV1;B7YZV2;B7YZV4;M9PDA0;X2BZJ7	Pde1c	-0.431716	0.31984	16.4215
6_DILP1_7_MELT	Q9VCB8	jnj	-0.686102	0.31984	15.6151
6_DILP1_7_MELT	A0A0B4K620	mtd	-0.29084	0.31984	18.7961
6_DILP1_7_MELT	A0A0B4LFI7;A8DWJ8	Nox	1.55398	0.31984	13.2282
6_DILP1_7_MELT	Q8MLV1;Q8MLV1-2	LBR	0.357428	0.31984	18.803
6_DILP1_7_MELT	Q9VP47	Tsr1	0.277179	0.31984	16.7787
6_DILP1_7_MELT	Q9VQU0	Dmel\CG10031	-0.526162	0.31984	14.7039
6_DILP1_7_MELT	Q7PLL6	l(3)80Fj	0.291839	0.31984	19.0742
6_DILP1_7_MELT	Q9VXQ3	Mvd	-0.346105	0.31984	16.8599
6_DILP1_7_MELT	A1ZBU8	Bbd	-0.688523	0.31984	16.4696
6_DILP1_7_MELT	Q9W266	wdp	-0.819301	0.31984	19.3012
6_DILP1_7_MELT	Q8SZ87	Dim1	0.788428	0.31984	13.2722
6_DILP1_7_MELT	A0A0B4K6C3;Q9VHS2	COX7A	-0.32169	0.31984	20.4851
6_DILP1_7_MELT	A0A0C4DHG4;Q7K2K2	CG30474	0.498009	0.320009	13.163
6_DILP1_7_MELT	A0A0B4KFZ0;P81928	140up	-0.442525	0.320009	17.8069
6_DILP1_7_MELT	Q9VE72	koko	-0.323115	0.320009	14.4677
6_DILP1_7_MELT	Q967S0;Q9VRZ1	Prat2	1.68627	0.32012	16.8041
6_DILP1_7_MELT	E1JH43;Q7JUX2	Den1	-0.618736	0.322624	15.6208
6_DILP1_7_MELT	A1ZAX2	Dmel\CG30108	-0.687241	0.322992	15.939
6_DILP1_7_MELT	Q9VIU8	Dmel\CG10132	-0.338607	0.322992	16.9425
6_DILP1_7_MELT	Q9Y156	obst-B	0.618086	0.325441	15.9582
6_DILP1_7_MELT	Q9U6A0;Q9U6A0-2	Nckx30C	-0.341289	0.325441	15.4091
6_DILP1_7_MELT	Q8T921;Q9VRA1	Dmel\CG11710	-0.930172	0.328039	14.369
6_DILP1_7_MELT	P14199	ref(2)P	0.410527	0.328039	15.07
6_DILP1_7_MELT	Q9V3J4	Sec13	-0.432543	0.328039	18.3852
6_DILP1_7_MELT	E1JI46;M9PIA6;O97159;Q59E34	Mi-2	0.397991	0.328273	18.9494
6_DILP1_7_MELT	Q9VRD6	Ntf-2	-0.281841	0.328634	22.0469
6_DILP1_7_MELT	Q7K4C7	Pcyt1	-0.486482	0.328938	16.7409
6_DILP1_7_MELT	E1JGQ5;Q7KVP4;Q86BS7;Q9W2H8	Dmel\CG9485;BEST:GH22856;Dmel\CG9485;BEST:GH22856	-0.353932	0.328955	19.9146
6_DILP1_7_MELT	A0A0B4KGY6-7	ps	-0.354972	0.328955	19.2933
6_DILP1_7_MELT	Q9VJC7	mEFTs	-0.308541	0.328955	20.3176
6_DILP1_7_MELT	Q9VD58	Idh3b	-0.373808	0.328955	19.99
6_DILP1_7_MELT	Q9U5L1	SrpRalpha	0.311651	0.328955	17.5126
6_DILP1_7_MELT	A1Z8U1;A1Z8U2;P54361	Oda	-0.578261	0.328955	15.1629
6_DILP1_7_MELT	M9NGF7;M9PJN5;Q86NK9;Q8IR37;Q8IR38	HDAC6	0.490111	0.328955	16.8575
6_DILP1_7_MELT	A0A0B4LIC4;Q9VE88	Dmel\CG15803;lincRNA.804	-0.550799	0.32938	13.95
6_DILP1_7_MELT	Q59DP9	PMCA	-0.47551	0.32963	17.1743
6_DILP1_7_MELT	M9PEM1;Q9VZC9	Syx17	-0.963146	0.341938	14.5596
6_DILP1_7_MELT	Q9VKS1	CT22515	-0.756322	0.332019	20.7927
6_DILP1_7_MELT	E2QCS8;Q9VQ76	tho2	0.372238	0.332817	17.8367
6_DILP1_7_MELT	Q9VRW2	Dmel\CG10226	-0.535159	0.333445	17.1805
6_DILP1_7_MELT	A0A0B4KEC3;A1Z6E6;Q7K3G5	d4	0.366297	0.333459	17.3237
6_DILP1_7_MELT	Q2PE22	Dmel\CG34026	-0.811586	0.341938	15.4321
6_DILP1_7_MELT	Q9VIE1	Atg18b	0.763487	0.355097	13.0917
6_DILP1_7_MELT	Q9VA76	crhbp	-0.369507	0.334306	17.945
6_DILP1_7_MELT	Q9VG97	GstD3	-0.751567	0.334306	18.5603
6_DILP1_7_MELT	Q8MSW9	U3-55K	0.426884	0.334306	16.5367
6_DILP1_7_MELT	M9ND97	Dmel\CG43084	1.27809	0.335073	16.5691
6_DILP1_7_MELT	Q9VBT1	Dmel\CG31098	-0.36288	0.335073	16.7416
6_DILP1_7_MELT	F6J1D0;P40423	sqh	0.278567	0.335073	19.4066
6_DILP1_7_MELT	M9PJP0;Q9VXK0	Nipsnap	-0.362942	0.335073	18.9006
6_DILP1_7_MELT	Q9VPG2	dCat-4	-1.19165	0.335073	18.0989
6_DILP1_7_MELT	Q7K2V9	Mvk	0.314886	0.335264	17.3677
6_DILP1_7_MELT	B6IDY5;Q9V674	Cyp6g1	2.14976	0.335405	17.9803
6_DILP1_7_MELT	A0A0B4LG26;A8DYJ3;Q11002	CalpA	-0.278881	0.335405	19.1744
6_DILP1_7_MELT	Q9VKS2	Dmel\CG17107	1.31171	0.342232	12.816
6_DILP1_7_MELT	P02841	Sgs7	4.12936	0.335844	17.2439
6_DILP1_7_MELT	C9QPC2;M9MRD3;M9PB42;M9PC27;P11929;Q8IPK8;Q9VMS6	Bsg25D	-0.38881	0.335844	14.6924
6_DILP1_7_MELT	Q9VQI2	CT42388	-0.319736	0.335844	14.5372
6_DILP1_7_MELT	Q9W3W1	pod1	0.37875	0.335844	16.601
6_DILP1_7_MELT	E1JJK7;E1JJK8;E1JJK9;P43125;P43125-2;X2JF93	rdgB	-0.371346	0.335844	17.2523
6_DILP1_7_MELT	Q9VXJ0;X2JFD6	Mfe2	0.379277	0.335844	19.0068
6_DILP1_7_MELT	P07668;P07668-2	ChAT	-0.303692	0.335844	18.0917
6_DILP1_7_MELT	Q9VVF7	Mip	-1.26974	0.337203	13.9223
6_DILP1_7_MELT	Q9W0U6	Dmel\CG7049	-0.264564	0.337663	16.9409
6_DILP1_7_MELT	Q9VP06	Alg11	0.341516	0.339383	15.71
6_DILP1_7_MELT	Q7JZ25	ClC-b	0.291907	0.339383	16.7611
6_DILP1_7_MELT	Q7K8X7	GstE9	1.01085	0.339383	15.91
6_DILP1_7_MELT	Q9TVQ5	spt4	-0.384804	0.340221	17.3036
6_DILP1_7_MELT	A8JR57;Q9VDH1	CG17277;CG17276	-0.540957	0.340221	15.6405
6_DILP1_7_MELT	Q9VDH5	KaiR1D	-0.429444	0.340221	16.9481
6_DILP1_7_MELT	Q8IPH0	Tg	-0.394087	0.340221	17.8234
6_DILP1_7_MELT	Q29QQ9	Rrp42	0.380963	0.340221	16.013
6_DILP1_7_MELT	Q9VXY3	Dbct	-0.467785	0.340221	19.0356
6_DILP1_7_MELT	Q9VR55	CT34370	-0.302528	0.340221	16.1144
6_DILP1_7_MELT	Q9VAG9	Dmel\CG7789	-0.305056	0.340221	17.6154
6_DILP1_7_MELT	A0A0B4KEW2;A0A0B4KFE6;Q0E901	Dmel\CG30389;BcDNA:AT02070;Dmel\CG30389	0.40432	0.344986	15.1151
6_DILP1_7_MELT	Q9VGL8	wkd	0.546075	0.340221	13.316
6_DILP1_7_MELT	Q9VCK7	Dmel\CG10183	-0.397186	0.340221	20.3755
6_DILP1_7_MELT	E1JH76;E2QCE8;Q9BJZ5;Q9BJZ5-3	fus	0.890903	0.340221	13.8063
6_DILP1_7_MELT	M9PCL5;Q9VKX4	mRpS7	-0.420266	0.340221	16.5307
6_DILP1_7_MELT	Q9VAN0	CG11899	0.580625	0.340221	18.1394
6_DILP1_7_MELT	Q9VE12	Dmel\CG6005	-0.747587	0.340221	15.3905
6_DILP1_7_MELT	Q961N0	alpha-Est2	2.29344	0.340221	17.8707
6_DILP1_7_MELT	Q8IML5	Vha100-1	-0.278908	0.340221	20.1841
6_DILP1_7_MELT	Q9VH38	mtTFB2	-0.70763	0.340221	15.9523
6_DILP1_7_MELT	M9PCL4;Q9VMV6	SelT	0.508841	0.340221	18.1356
6_DILP1_7_MELT	A8JUZ7;Q9W406;X2JCS0;X2JIM3	Dmel\CG15894	-0.450673	0.340221	15.7956
6_DILP1_7_MELT	Q9VMV9	Rtnl1	-0.424848	0.340221	16.394
6_DILP1_7_MELT	A0A0B4K6B9;A0A0B4KFB0;A0A0B4KFG1;A0A0B4KGF1;B7Z0V2;D6W4L3;Q9VHX5	Dmel\CG2698;Dmel\CG2698;Dmel\CG2698;Dmel\CG2698;Dmel\CG2698;CG2698-RA;Dmel\CG2698	-0.649686	0.340221	16.1713
6_DILP1_7_MELT	X2JAU8;X2JAU8-2;X2JAU8-5;X2JAU8-6;X2JAU8-8;X2JAU8-9	nwk	-0.338034	0.340221	19.8093
6_DILP1_7_MELT	Q8MLW0	Egfr	0.354256	0.340221	16.7654
6_DILP1_7_MELT	Q9NBD7	chb	0.324592	0.340221	17.2051
6_DILP1_7_MELT	Q9VTU8	CAH2	-0.460898	0.34029	15.6406
6_DILP1_7_MELT	Q9VCU2	Nepl14	0.456046	0.340392	16.4107
6_DILP1_7_MELT	Q9VSS2	Srp68	0.282061	0.340612	19.691
6_DILP1_7_MELT	Q86B87-9	mod(mdg4)	-0.492194	0.340612	14.3132
6_DILP1_7_MELT	Q8MLQ5	kcc	-0.364157	0.340612	19.627
6_DILP1_7_MELT	Q8MSG8	CG5316	-0.501989	0.340612	14.281
6_DILP1_7_MELT	P02825;P82910	Hsp70Ab;Hsp70Aa	1.19571	0.340612	12.775
6_DILP1_7_MELT	Q9VSK1	CG7159	1.02262	0.340612	12.3868
6_DILP1_7_MELT	Q9VLX6;X2JDH2	Dmel\CG7191	-0.724954	0.340612	17.6996
6_DILP1_7_MELT	Q8IG84;Q95TA3	Tm1	-0.405032	0.340612	14.5443
6_DILP1_7_MELT	A1Z9M6	VGAT	-0.677668	0.340612	17.1638
6_DILP1_7_MELT	Q9W3W4	Coq7	-0.653105	0.340612	15.7921
6_DILP1_7_MELT	Q9VGR2	CG17726	-0.589761	0.340612	16.9117
6_DILP1_7_MELT	Q8SXY6	bai	0.291099	0.340798	19.2478
6_DILP1_7_MELT	Q27377	a10	-0.974189	0.341938	15.9945
6_DILP1_7_MELT	Q7KRZ3;Q9VBI4	Exo84	0.293406	0.341938	16.4676
6_DILP1_7_MELT	Q9VPW1	ast	0.423214	0.341938	14.5396
6_DILP1_7_MELT	Q9V564;Q9V564-2	Cog6	0.372845	0.341938	14.1986
6_DILP1_7_MELT	Q961R9	CT19169	-0.325819	0.341938	17.3028
6_DILP1_7_MELT	Q9VS37	Cdc27	0.392156	0.341938	15.7018
6_DILP1_7_MELT	Q9VIZ0	l(2)37Cg	-0.250261	0.341938	18.2372
6_DILP1_7_MELT	Q3YMU0	ERp60	0.340299	0.341938	22.7199
6_DILP1_7_MELT	M9PHT0	Flo2	-0.798968	0.341938	14.8969
6_DILP1_7_MELT	P18932	mt:ND5	-0.701582	0.341938	14.5546
6_DILP1_7_MELT	Q9VGF3	Dmel\CG18547	0.920522	0.341938	18.6488
6_DILP1_7_MELT	Q5LJP9	CG17486	-0.696695	0.341938	14.4499
6_DILP1_7_MELT	Q8MLN7	Cpr60D	-1.35661	0.341938	16.0446
6_DILP1_7_MELT	F3YDF6	Sap47	-0.518286	0.341938	16.2847
6_DILP1_7_MELT	M9NDC9;P91664	Max	-1.21769	0.341938	12.1178
6_DILP1_7_MELT	Q8IPP8	Dmel\CG31548	-0.318211	0.341938	19.6762
6_DILP1_7_MELT	A1Z9I5	tum	0.262902	0.341938	17.0106
6_DILP1_7_MELT	Q9V4A0	DmelCG11155	-0.924788	0.341938	14.9546
6_DILP1_7_MELT	A0A0B4KG37;Q9VET0	NPF	-0.49662	0.341938	16.4535
6_DILP1_7_MELT	M9NE68;P02516	Hsp23	0.718972	0.341938	23.76
6_DILP1_7_MELT	Q8MZ28	Dmel\CG31360	0.380326	0.341938	17.8147
6_DILP1_7_MELT	Q8IPS4	Dmel\CG11109	0.513266	0.341938	15.2146
6_DILP1_7_MELT	D5AEK7;Q9VV51	Agpat3	0.347025	0.341938	19.993
6_DILP1_7_MELT	A4V2C3;M9PGA6;Q5LJP6	Dmel\CG17698;CG40297;Dmel\CG17698	-0.305706	0.341938	15.5486
6_DILP1_7_MELT	A0A0B4LGD3	kcc	-0.386501	0.341938	17.4185
6_DILP1_7_MELT	Q9W020	CG9004	1.59861	0.353191	14.1117
6_DILP1_7_MELT	Q9VWD4	CG14230	0.328919	0.341938	16.6527
6_DILP1_7_MELT	Q7KVQ0	CG4038	0.451614	0.341938	19.8935
6_DILP1_7_MELT	P84345	mt:ATPase8	-0.658932	0.342173	20.3848
6_DILP1_7_MELT	A0A0B4JCZ2;A0A0B4KH86;A8JR87;E1JIU2;Q9VCQ0	Irk1	-1.14515	0.342232	13.9915
6_DILP1_7_MELT	Q9Y0Y2	AdSS	-0.285814	0.342232	20.1331
6_DILP1_7_MELT	B5X533;Q9VXM0	Lrp4	-0.39498	0.342232	15.974
6_DILP1_7_MELT	Q9V9W2;Q9V9W3	RpL6	0.379152	0.342232	21.6638
6_DILP1_7_MELT	P29681	ImpE2	2.45928	0.342232	15.7384
6_DILP1_7_MELT	Q9VBI2	Cmpk	-0.297549	0.342232	21.9584
6_DILP1_7_MELT	Q9VLP1	Dmel\CG14275	-0.612195	0.342232	16.9495
6_DILP1_7_MELT	M9PDK5;Q9V3J1	VhaSFD	-0.305559	0.342232	20.9082
6_DILP1_7_MELT	A0A0B4LF54;Q9V770	Cyp6a17	1.36276	0.342232	16.4382
6_DILP1_7_MELT	Q9VY92	Dmel\CG11151	0.434626	0.342232	20.3446
6_DILP1_7_MELT	Q8SXU0	anon-21Ca	-1.55418	0.342232	14.4603
6_DILP1_7_MELT	Q8SX37;Q8SX37-2	Pis	-0.402988	0.342232	16.5168
6_DILP1_7_MELT	P54357	Mlc-c	0.322775	0.342232	20.0588
6_DILP1_7_MELT	Q94522	Scsalpha1	-0.29872	0.342371	21.4275
6_DILP1_7_MELT	F3YDJ5;O97172	CG18508-RA;CG18508	-0.424895	0.342371	15.7044
6_DILP1_7_MELT	Q9VC96	BRWD3	0.406889	0.342583	15.123
6_DILP1_7_MELT	Q9VSF4	CG8005	-0.813357	0.343362	16.0571
6_DILP1_7_MELT	A0A0B4K6A2;A0A0B4K6R0;A0A0B4K785;A0A0B4K7J4;A0A0B4KH06;A0A0B4LIE3;Q59DV8	Gfrl	-0.54732	0.343362	16.837
6_DILP1_7_MELT	Q9VVX5	nes	0.422536	0.344138	17.1996
6_DILP1_7_MELT	O96651;X2JEB4	Top3beta	0.339806	0.344138	17.4683
6_DILP1_7_MELT	A0A0B4LF89;A0A0B4LG91;A0A4P7VJW3;Q8WSF3;Q8WSF3-2	fdl	-0.682093	0.344138	15.7052
6_DILP1_7_MELT	Q9W0Z5	Atf-2	-0.286827	0.344138	16.6717
6_DILP1_7_MELT	M9NEG1	mamo	-0.373898	0.344138	15.0795
6_DILP1_7_MELT	Q8SY96	CG32500	-0.452178	0.344138	18.4109
6_DILP1_7_MELT	Q9VZ22	Lint-1	-0.484284	0.344138	14.5811
6_DILP1_7_MELT	Q24491;Q8SYR3	Rsf1	-0.285245	0.344138	18.3237
6_DILP1_7_MELT	A0A0B4LGH1	betaTub60D	0.534342	0.344138	18.0303
6_DILP1_7_MELT	Q9VR25	fipi	-0.255616	0.344138	17.4091
6_DILP1_7_MELT	P14318	Mp20	-1.1112	0.344138	20.8624
6_DILP1_7_MELT	Q8IQB7	BcDNA:RH42907	-0.325111	0.344138	19.1537
6_DILP1_7_MELT	Q9W3C7;S5WMX5	Ppt1	0.376938	0.344138	18.3999
6_DILP1_7_MELT	Q8IM93	Dmel\CG32017	-0.375599	0.344138	18.9112
6_DILP1_7_MELT	Q9VB46	Hmu	0.26077	0.344138	19.8373
6_DILP1_7_MELT	A1ZB70	GstE5	-0.507377	0.344138	16.848
6_DILP1_7_MELT	M9PF96;Q9VWC8	Abcd3	0.415449	0.344986	15.7345
6_DILP1_7_MELT	A1ZAA5;Q7K221	Got1	-0.299341	0.344986	22.4706
6_DILP1_7_MELT	M9PBQ4;Q9VQ79;Q9VQ79-1	AIF	-0.308527	0.344986	18.0035
6_DILP1_7_MELT	A0A0B4KGI5;E1JIJ8	Ace	-0.320697	0.344986	19.3375
6_DILP1_7_MELT	Q9VBR3	alrm	-0.474832	0.345055	15.628
6_DILP1_7_MELT	Q8IQM9	l(3)72Dp	-0.358713	0.345526	13.5372
6_DILP1_7_MELT	Q9VWS7	Dmel\CG15047	-0.455974	0.345562	14.6923
6_DILP1_7_MELT	Q9VXH3	sl	0.718977	0.345562	13.2168
6_DILP1_7_MELT	Q8INX3	CG10336	0.508795	0.345562	14.9116
6_DILP1_7_MELT	Q9VXW9	Dmel\CG5877	0.327406	0.345562	15.9908
6_DILP1_7_MELT	Q9VLL3	Akap200	0.349455	0.345562	21.702
6_DILP1_7_MELT	A0A0B4K7G4;P13469	mod	0.285818	0.345562	20.9533
6_DILP1_7_MELT	Q9VI58	Tailor	0.314061	0.345562	17.367
6_DILP1_7_MELT	A4V448;Q9W3K5	Gclc	-0.409421	0.345562	17.0566
6_DILP1_7_MELT	Q9VRJ6	Tcs5	-0.250806	0.345562	16.9876
6_DILP1_7_MELT	Q9W0D3	Dmel\CG13917	0.382313	0.345562	18.5236
6_DILP1_7_MELT	Q7K1C5	Hyccin	-0.389031	0.345562	15.1897
6_DILP1_7_MELT	Q9VUM3	Dmel\CG7011	-0.367381	0.345917	15.4968
6_DILP1_7_MELT	Q9VIF1	Nbr	0.322138	0.345917	16.2884
6_DILP1_7_MELT	A0A0B4K7D8;Q7K161	Dmel\CG6805;IPP	-0.292095	0.345917	16.2022
6_DILP1_7_MELT	A0A0B4KGT7;P61849	Ms	-0.464401	0.345917	18.9235
6_DILP1_7_MELT	P82384	Lcp9	-3.25276	0.381553	13.3076
6_DILP1_7_MELT	Q9VZM5;Q9VZM5-2	PIG-B	-0.718494	0.346292	18.5414
6_DILP1_7_MELT	Q9VAP3	Ctl2	-0.746276	0.346292	17.2912
6_DILP1_7_MELT	Q8SWT2	Rhau	0.381905	0.346292	15.9388
6_DILP1_7_MELT	Q9VK20	mRF1	-0.470931	0.346292	17.7101
6_DILP1_7_MELT	Q9W3C2	CG1785	0.858456	0.346292	15.3645
6_DILP1_7_MELT	Q9VKC9	dmGlut	-0.333857	0.346292	17.3537
6_DILP1_7_MELT	A0A0B4LGI9;H0RNI8;Q8MMC4-2	anon-EST:fe2C9;CG3760-RB;CG3760	-0.448001	0.346292	20.9943
6_DILP1_7_MELT	M9PHM6;Q9VS34	RpL18	0.37479	0.346292	20.3182
6_DILP1_7_MELT	Q6IDF5	ND-B15	-0.267015	0.346292	16.7146
6_DILP1_7_MELT	O76928	cm	0.30249	0.346292	16.5698
6_DILP1_7_MELT	M9PBV1;P17276;Q59E23	Hn	1.18718	0.346709	17.2493
6_DILP1_7_MELT	D1Z367;Q9VEX0	Sulf1	0.59912	0.347155	15.3549
6_DILP1_7_MELT	M9PG47;P13008	RpS26	0.406128	0.348282	20.035
6_DILP1_7_MELT	M9MS47;M9PEA8;Q8IR92;Q9VZ13	CG42683;CG42683;CG42683;CG11105	-1.52899	0.348367	13.8736
6_DILP1_7_MELT	Q8MSW0	IleRS	0.24946	0.348367	20.1778
6_DILP1_7_MELT	Q9VB78	eater	0.591607	0.348367	15.1302
6_DILP1_7_MELT	Q8IRK0	pio	0.99607	0.348367	12.8226
6_DILP1_7_MELT	M9PFF1;Q9VTX5	ArfGAP1	-0.325941	0.350338	18.6649
6_DILP1_7_MELT	Q9V3W0	UK114	1.09912	0.350338	18.8834
6_DILP1_7_MELT	Q9VYR2	Dmel\CG1492	-0.657631	0.363919	12.8084
6_DILP1_7_MELT	Q9VSW7	anon-WO0172774.118	0.274047	0.350338	17.097
6_DILP1_7_MELT	Q9VCH2	CG11945	-0.330896	0.350372	14.8046
6_DILP1_7_MELT	Q9VBU5	Dmel\CG10425	0.33779	0.350372	15.6182
6_DILP1_7_MELT	Q9VA36	cindr	0.283663	0.350837	17.542
6_DILP1_7_MELT	Q9VDK2	Dmel\CG5466	0.672654	0.350837	15.9527
6_DILP1_7_MELT	A0A0B4KHD9;A0A0B4KHS5;A0A0B4KI02;Q8IGI0;Q9VC90	Dmel\CG5746	-0.419641	0.350837	15.8
6_DILP1_7_MELT	Q9VF78	Cog2	0.32324	0.350927	17.9156
6_DILP1_7_MELT	Q9VTE8	Irbp18	0.685586	0.351636	15.5553
6_DILP1_7_MELT	A0A0B4LGS0;P08144;P81641	Amy-p;Amy-p;Amy-d	1.18778	0.366052	15.1245
6_DILP1_7_MELT	Q9W227	Dmel\CG2852	0.296302	0.352363	22.003
6_DILP1_7_MELT	Q9VXR9	Dmel\CG8128	-0.991126	0.352772	17.5742
6_DILP1_7_MELT	Q9VG44	Dmel\CG6225	-1.06796	0.352772	14.0974
6_DILP1_7_MELT	B7Z0Q1;B7Z0Q2;Q8IMU3	5PtaseI	-0.452846	0.352772	16.6978
6_DILP1_7_MELT	A0A0B4KG69;Q9VF92	ear	0.931855	0.352772	13.8534
6_DILP1_7_MELT	Q9VD02	Dmel\CG7054	-0.317046	0.353191	17.8367
6_DILP1_7_MELT	Q7JY94	Atg7	0.246534	0.353191	17.4626
6_DILP1_7_MELT	A0A0B4KEU2;E1JGL0;Q9N693	sbb	-0.369861	0.353191	17.2727
6_DILP1_7_MELT	Q9VCA0	Dmel\CG6356	-0.368084	0.353191	18.0577
6_DILP1_7_MELT	Q9W0N6	Vti1a	-0.293177	0.353191	15.6216
6_DILP1_7_MELT	A0A0C4DHG1;Q9VNE3	SecS	0.363616	0.353191	14.1573
6_DILP1_7_MELT	Q6NP72	Dmel\CG13220	-0.666387	0.353191	16.892
6_DILP1_7_MELT	Q9VF04	Rbf2	0.841205	0.353191	14.8886
6_DILP1_7_MELT	P02840	Sgs3	2.5902	0.370084	15.8727
6_DILP1_7_MELT	Q9VYJ4	Agpat1	0.894881	0.353191	16.6412
6_DILP1_7_MELT	M9PHK2;Q0KHQ5	Tao	0.375591	0.353191	15.7388
6_DILP1_7_MELT	Q24523;Q24523-1;Q24523-3;X2J847	bun	-0.259566	0.353191	20.0539
6_DILP1_7_MELT	Q9VMC3	Dmel\CG31637	-0.84624	0.353191	14.5653
6_DILP1_7_MELT	Q8IRD0	Dmel\CG32267	-0.433035	0.353191	17.1812
6_DILP1_7_MELT	F0JAG6;P18091-5	Actn	-0.872708	0.353191	18.8922
6_DILP1_7_MELT	Q9U9Q2	Neos	0.410798	0.353191	16.1006
6_DILP1_7_MELT	O97477	Inos	0.514804	0.353191	20.13
6_DILP1_7_MELT	Q7KQZ4-3	lola	-0.423423	0.353191	17.5648
6_DILP1_7_MELT	Q960T2-5	Sap47	-0.374816	0.353191	21.429
6_DILP1_7_MELT	A4V4I0;P26308	Gbeta13F	-0.391036	0.353191	21.0215
6_DILP1_7_MELT	M9PAZ4;Q59E11;Q9VPV8	IA-2	-0.301515	0.353191	19.6777
6_DILP1_7_MELT	O16102	Chd3	-0.344165	0.353191	14.5414
6_DILP1_7_MELT	Q9XZ21	snama	0.434314	0.353191	15.3164
6_DILP1_7_MELT	Q7KSW3	sgll	0.413254	0.353191	18.5443
6_DILP1_7_MELT	Q7K2L1	Orc3	-0.436442	0.353191	14.6706
6_DILP1_7_MELT	B4F5C5;Q9VXT7	Dmel\CG7860;CG7860	0.426641	0.353191	16.249
6_DILP1_7_MELT	Q9VVU7	Ir75d	-0.385533	0.353191	20.1359
6_DILP1_7_MELT	A4V4W0;Q24211	stnA	-0.318039	0.353191	17.7632
6_DILP1_7_MELT	Q9W2V2	CG15303	-0.433696	0.353191	14.2604
6_DILP1_7_MELT	M9PEZ4;Q9VTV1	thoc6	-0.333139	0.353191	17.1099
6_DILP1_7_MELT	Q7K4J7	Dmel\CG17985	-0.582764	0.354121	17.0894
6_DILP1_7_MELT	Q9W5Y0	Nep3	-0.354098	0.354121	16.004
6_DILP1_7_MELT	Q8IQ70;Q8IQ70-2;Q8IQ70-3;Q8IQ70-4;Q8IQ70-5	MCU	-0.424439	0.355097	15.3656
6_DILP1_7_MELT	A0A0B4KHD4;Q95R48	Orct2	-0.736475	0.355097	15.0147
6_DILP1_7_MELT	Q9VVL8	TrpRS-m	-0.329515	0.355097	17.3812
6_DILP1_7_MELT	Q9W4V3	Dmel\CG14419	-1.0755	0.355097	19.0802
6_DILP1_7_MELT	Q9VV83	CG4098-PA	-0.350313	0.355097	16.9778
6_DILP1_7_MELT	Q9VDK7	Srp72	0.283863	0.355097	17.8299
6_DILP1_7_MELT	Q9VL66	Dmel\CG4592	-0.672266	0.355097	18.2173
6_DILP1_7_MELT	Q9VVU2	RpL26	0.306485	0.355097	19.899
6_DILP1_7_MELT	A1Z7J6	Sec31	-0.80113	0.37312	12.5768
6_DILP1_7_MELT	Q8I937	BcDNA:LD24586	0.443251	0.355097	16.6228
6_DILP1_7_MELT	Q9VCU1	Nepl15	-0.276938	0.355097	17.8742
6_DILP1_7_MELT	A0A0B4LGF8;P53777	Mlp60A	-1.63427	0.355097	19.2225
6_DILP1_7_MELT	Q9VH66	Dmel\CG8500	-0.900489	0.355097	16.6593
6_DILP1_7_MELT	A0A6J3SHB9;Q7JR52;Q7KUE4;Q9VTB8	tna	0.620214	0.355097	13.9777
6_DILP1_7_MELT	Q960X8	Hrs	0.321704	0.356017	17.1695
6_DILP1_7_MELT	A0A0B4KHL5;Q9V9V6	kek6	-0.364534	0.356017	15.2297
6_DILP1_7_MELT	Q9VDK9	Dmel\CG16953	-0.306667	0.356017	16.1612
6_DILP1_7_MELT	Q9VXY0	Cyp4s3	1.16672	0.356017	17.8149
6_DILP1_7_MELT	Q9VX69	Dmel\CG5162	-0.629973	0.356017	15.7966
6_DILP1_7_MELT	A0A0B4KHZ1;Q9VCI3-3	Lsd-1	1.23725	0.356017	18.8156
6_DILP1_7_MELT	M9NDI3;Q9VLQ9	Snx6	0.304007	0.356017	18.9529
6_DILP1_7_MELT	Q7KT70	Gli	0.361498	0.356017	16.4954
6_DILP1_7_MELT	M9NEE8;O18338	Rab8	0.361096	0.35605	16.9111
6_DILP1_7_MELT	Q9VBS0	CHKov2	0.516797	0.356828	16.42
6_DILP1_7_MELT	Q9VN02	Vps24	-0.44809	0.356857	16.4729
6_DILP1_7_MELT	A8DY48	jing	0.419668	0.356857	18.5997
6_DILP1_7_MELT	Q7JR99	CG30094-RA	-0.378461	0.357283	16.8175
6_DILP1_7_MELT	Q9VL02	nmd	-0.359689	0.357283	17.5563
6_DILP1_7_MELT	Q9VAV2	mIF2	-0.401472	0.357283	16.1549
6_DILP1_7_MELT	Q9U4G1	bdl	-0.382441	0.357283	16.4145
6_DILP1_7_MELT	A1A708	CG4951	-0.492458	0.357283	17.0617
6_DILP1_7_MELT	M9PCI6;Q9VQW7	ed	0.312272	0.357283	16.6888
6_DILP1_7_MELT	A0A0B4LGI1;P20354-2	Galphas	-0.437237	0.357283	17.4117
6_DILP1_7_MELT	P20353	Galphai	0.235732	0.357283	17.4524
6_DILP1_7_MELT	P02518;X2JC82	Hsp27	0.627752	0.357283	23.4271
6_DILP1_7_MELT	Q9VSV2	DmNAT3	-0.542852	0.357284	14.419
6_DILP1_7_MELT	E1JJF3;Q9V427	Inx2	0.337037	0.357284	18.6434
6_DILP1_7_MELT	M9PCB7;M9PFB2	tral	-0.286847	0.357284	16.163
6_DILP1_7_MELT	Q9W401;Q9W401-2	kdn	-0.341524	0.357412	22.615
6_DILP1_7_MELT	Q9V3N8	THG	0.416016	0.376043	15.449
6_DILP1_7_MELT	Q9W1F2	Dmel\CG16787	-0.44179	0.359511	14.5919
6_DILP1_7_MELT	Q9VY24	anon-EST:Posey66	-0.554782	0.359511	17.0919
6_DILP1_7_MELT	Q9VBP5	jigr1	-0.384584	0.359967	19.0276
6_DILP1_7_MELT	P41093	RpL18A	0.467677	0.359967	21.0811
6_DILP1_7_MELT	P00417	mt:CoIII	-0.734421	0.376256	15.8249
6_DILP1_7_MELT	M9NH07;P19351-5	up	-0.784325	0.360407	18.5971
6_DILP1_7_MELT	A8DYW8;Q59DZ5;Q9VM00	RapGAP1	-0.286324	0.360837	14.9203
6_DILP1_7_MELT	A8DZ06;X2J9Z3	stol	-0.296441	0.361021	18.9591
6_DILP1_7_MELT	A0A0B4KFU2;Q8I8V0;Q8I8V0-2	Ada2b	0.346127	0.361021	14.4926
6_DILP1_7_MELT	Q0KHQ1	SLIRP1	-0.438476	0.361021	18.9935
6_DILP1_7_MELT	B7Z0G3;M9NDP2;Q9VTJ8	TIM14;D.M.UKP;Tim14	-0.343368	0.361284	17.9276
6_DILP1_7_MELT	Q9VBV8	Alg9	0.452154	0.361284	17.2161
6_DILP1_7_MELT	Q9W2D6	Tim10	-0.376682	0.361284	16.0417
6_DILP1_7_MELT	Q9VFR4	Dmel\CG9312	-1.0503	0.376256	15.1899
6_DILP1_7_MELT	Q8T4E1	PIG-K	-0.293245	0.363282	18.4758
6_DILP1_7_MELT	Q9V434	AsnRS	0.271334	0.363381	19.9191
6_DILP1_7_MELT	Q9W1H8	Mtpbeta	0.261624	0.36412	21.892
6_DILP1_7_MELT	Q9VDC0	FOHSDR	-0.438391	0.36412	16.5733
6_DILP1_7_MELT	Q8IPD5	Cpr31A	-0.950972	0.397882	16.8797
6_DILP1_7_MELT	Q9VSZ6	CG3434	-0.371182	0.36412	17.3898
6_DILP1_7_MELT	A0A0B4JD39;P17789	ttk	-0.659813	0.378231	15.6577
6_DILP1_7_MELT	Q8IQD3	Dmel\CG32052	-0.727764	0.364432	14.4034
6_DILP1_7_MELT	Q9VVP2	Dmel\CG7320	0.544039	0.365831	15.0047
6_DILP1_7_MELT	E1JJS1;Q9VRA4	GstT3	0.532043	0.365831	17.3476
6_DILP1_7_MELT	A0A0B4KED6;A0A0C4DHB6;A1Z6H9	dpr12	-0.485699	0.365831	13.9607
6_DILP1_7_MELT	Q9VV59	GluRS-m	-0.278813	0.365831	17.8767
6_DILP1_7_MELT	A0A0B4K657	btsz	-0.772486	0.366229	14.5322
6_DILP1_7_MELT	Q7K7A9	Fen1	0.336254	0.366229	17.3746
6_DILP1_7_MELT	M9PHJ0;P19351;P19351-2	up	-1.25596	0.366229	20.0348
6_DILP1_7_MELT	Q9VTP4	RpL10Ab	0.289576	0.366926	22.2103
6_DILP1_7_MELT	Q7KJ73	Tsp42Ee	0.342012	0.368923	19.2912
6_DILP1_7_MELT	A0A0B4KHY4;P08953	Tl	0.301432	0.368923	18.1031
6_DILP1_7_MELT	Q9VZU4	ND-30	-0.253196	0.368923	18.9722
6_DILP1_7_MELT	Q02308;Q02308-2	H	0.379275	0.368923	13.7152
6_DILP1_7_MELT	Q9VTT2	vers	0.321313	0.368923	15.9101
6_DILP1_7_MELT	Q9VKJ8	Dmel\CG6201	-1.28929	0.369415	11.571
6_DILP1_7_MELT	Q7JXB9	EndoG	-0.313972	0.370084	16.9535
6_DILP1_7_MELT	P29746	bnb	0.455061	0.370084	21.2024
6_DILP1_7_MELT	A0A0B4K6N1;Q8MLY8	RpS8	0.486185	0.370491	21.1596
6_DILP1_7_MELT	A0A0B4LF74;A0A0B4LG85;Q7JR69;Q960H8	Cpr49Ac	0.708664	0.370659	16.1769
6_DILP1_7_MELT	M9PHV1;P40427	exd	-0.250364	0.370659	16.8828
6_DILP1_7_MELT	Q9VEC1	MED17	0.29557	0.370659	15.8252
6_DILP1_7_MELT	Q9VHI1	hyx	0.289825	0.370659	16.1415
6_DILP1_7_MELT	Q9VRP2	BEST:CK00496	0.333986	0.371343	21.2937
6_DILP1_7_MELT	A1Z909	Dmel\CG8545	0.466707	0.371343	17.4793
6_DILP1_7_MELT	Q70PY2	PGRP-SB1	-1.2864	0.371343	14.2573
6_DILP1_7_MELT	Q9VBI1	Sld5	-0.319353	0.371343	15.6215
6_DILP1_7_MELT	O46080	CG3857	0.419268	0.371343	16.2118
6_DILP1_7_MELT	Q8IMF8	heph	0.24409	0.371343	18.3693
6_DILP1_7_MELT	Q9VW84	Dmel\CG7328	0.554872	0.371343	14.3094
6_DILP1_7_MELT	Q9W1Q8	eIF2Bdelta	0.331534	0.371343	17.7883
6_DILP1_7_MELT	B7YZV6;M9PFS7;Q9VK33;Q9VK33-2	Sfmbt	0.289694	0.371879	15.7927
6_DILP1_7_MELT	Q94521;Q94521-2	AANAT1	-0.304873	0.37212	18.432
6_DILP1_7_MELT	M9PBN9;Q59E55;Q59E55-2	nab	-0.435978	0.372164	16.4656
6_DILP1_7_MELT	Q9W3J1	Gbeta5	-0.328282	0.372164	16.6441
6_DILP1_7_MELT	Q961G1	Cog3	0.411309	0.372164	14.64
6_DILP1_7_MELT	Q9VWS0	Ing3	-0.53679	0.372164	16.3006
6_DILP1_7_MELT	Q9VI84	Dmel\CG1227	-0.326815	0.372164	16.9036
6_DILP1_7_MELT	E6EK15;Q9V4C7	PMCA	-0.63436	0.372164	15.7511
6_DILP1_7_MELT	Q94915	Reg-2	1.00016	0.372164	18.2714
6_DILP1_7_MELT	Q9V4E7	Gat	-0.305361	0.372164	19.7027
6_DILP1_7_MELT	Q9VMI8	Dmel\CG9117	0.311716	0.372164	15.4229
6_DILP1_7_MELT	Q9VC45	asp	0.245727	0.372164	15.8653
6_DILP1_7_MELT	Q9VPM7	anon-21Cb	0.262155	0.372164	18.3628
6_DILP1_7_MELT	Q8SZY9	CG6316	-0.334622	0.372164	13.5799
6_DILP1_7_MELT	Q9VND3	Pi4KIIalpha	0.658315	0.372164	15.1614
6_DILP1_7_MELT	Q9W074	HBS1	0.236827	0.37227	17.4739
6_DILP1_7_MELT	Q9VZF3	Dmel\CG1265	-0.421478	0.37312	15.7399
6_DILP1_7_MELT	Q9W436	Nep1	-0.517994	0.37312	15.3695
6_DILP1_7_MELT	Q9W3R0	cg9657	-0.365302	0.37312	17.5201
6_DILP1_7_MELT	A0A0B4K6A1;Q59E07;Q9VNH7	BcDNA:GH02439;BcDNA:GH02439;Dmel\CG2082	-0.529421	0.37312	17.7786
6_DILP1_7_MELT	Q24174;Q24174-2	ab	-0.389979	0.37312	16.2344
6_DILP1_7_MELT	A0A0B4K6T4	Sec23	-0.574129	0.387763	15.043
6_DILP1_7_MELT	A0A0B4KH56;A0A0B4KHA4;A0A0B4KHR1;A0A0B4KI46;Q9VB11	unc80	-0.294693	0.37312	14.9342
6_DILP1_7_MELT	Q9VJG2	cg12288	0.509267	0.373144	16.5198
6_DILP1_7_MELT	O46085;Q7KW08	Pex5	-0.454318	0.373194	16.4024
6_DILP1_7_MELT	Q9VEH2	Dmel\CG7523	0.325057	0.373962	15.9918
6_DILP1_7_MELT	Q9VWY6	Taf8	0.402141	0.373962	15.5748
6_DILP1_7_MELT	Q9VP10	S1P	-0.944656	0.373962	14.1496
6_DILP1_7_MELT	Q9VDC6	e	-0.375893	0.373962	15.4179
6_DILP1_7_MELT	E6EK18	PMCA	-0.261609	0.373962	20.1517
6_DILP1_7_MELT	A1ZAU4;Q7K5N8	BEST:GH19547	-0.505627	0.373962	17.6275
6_DILP1_7_MELT	M9PFM1;M9PFS3;Q9VUV4	sff	-0.482325	0.373962	15.7048
6_DILP1_7_MELT	E2QCZ9;Q7JZB4	Dmel\CG1129;CG1129	0.245302	0.373962	18.0268
6_DILP1_7_MELT	Q9V3W7	SF2	0.259818	0.373962	20.8601
6_DILP1_7_MELT	E1JIL1;Q7KSI9	CG4196;CG31303	-0.553227	0.373962	18.6518
6_DILP1_7_MELT	A0A0B4KF86;Q7JQL5	Atg9	-0.393571	0.373962	15.7923
6_DILP1_7_MELT	Q8IMV1;Q8SY52	Elal	-1.21216	0.374397	16.1728
6_DILP1_7_MELT	A0A126GUN3;A1ZAJ2;A1ZAJ2-2	unc-104	-0.237166	0.374397	17.6724
6_DILP1_7_MELT	Q8IR57	Dmel\CG32603	-2.37032	0.374397	14.5371
6_DILP1_7_MELT	Q9VSL2	GstO3	0.309541	0.374397	20.6037
6_DILP1_7_MELT	Q9VNC1	mRpL44	-0.235548	0.375183	18.8348
6_DILP1_7_MELT	Q9W3K6	Dmel\CG2258	-0.773273	0.3755	16.8689
6_DILP1_7_MELT	Q8SXQ5	Dmel\CG14407	-0.343844	0.3755	20.2785
6_DILP1_7_MELT	A0A0B4KFJ0;Q9VH65	Dmel\CG12945	0.485481	0.37585	14.791
6_DILP1_7_MELT	Q9VRZ7	Dmel\CG10075	-0.279255	0.376043	16.4967
6_DILP1_7_MELT	Q9VPE2	ND-39	-0.349537	0.376043	18.5252
6_DILP1_7_MELT	Q9VZ24	Dmel\CG15201	-0.617111	0.376043	17.1216
6_DILP1_7_MELT	Q9VF70	Ccm3	0.879177	0.376043	13.8696
6_DILP1_7_MELT	Q8MR45	CG1827	0.235911	0.376043	16.0734
6_DILP1_7_MELT	Q95NU8	jeb	-0.278061	0.376043	18.0585
6_DILP1_7_MELT	Q24400	Mlp84B	-1.0207	0.376043	17.1766
6_DILP1_7_MELT	M9PHL0;M9PHZ0;M9PI16;Q9VWF2	e(y)3	0.235703	0.376054	16.7898
6_DILP1_7_MELT	A8E702;Q9VMX0	mRpL28	-0.240801	0.376055	16.854
6_DILP1_7_MELT	Q9VX34	cg5800	0.435613	0.376055	16.0004
6_DILP1_7_MELT	Q7JVG2	Aps	-0.358487	0.376256	18.4004
6_DILP1_7_MELT	Q9V3P2	l(2)34Fd	0.289545	0.376256	18.3183
6_DILP1_7_MELT	B7Z002	kis	0.274551	0.376256	19.2092
6_DILP1_7_MELT	O16130	RpL39	0.576761	0.376256	21.8237
6_DILP1_7_MELT	Q9VEU9	Dmel\CG14883	0.371633	0.376256	15.7147
6_DILP1_7_MELT	Q9VH77	Mpi	-0.343061	0.376256	17.8222
6_DILP1_7_MELT	Q9VKV9	MAP1B	0.335646	0.376256	16.8323
6_DILP1_7_MELT	Q9VNC0	POLDIP2	-0.329905	0.376256	17.8116
6_DILP1_7_MELT	Q9W334;X2JEM4	RpS28b	0.40632	0.376256	23.5225
6_DILP1_7_MELT	B7Z0I5	Dmel\CG42245	-0.367378	0.376256	16.0729
6_DILP1_7_MELT	Q9VWL7	RhoGAP18B	0.344393	0.376256	14.5055
6_DILP1_7_MELT	P32234	128up	0.26184	0.376256	19.8888
6_DILP1_7_MELT	Q9VGW7	Art1	0.260522	0.376256	19.9434
6_DILP1_7_MELT	Q7K568	hebe	-0.279756	0.376256	16.9441
6_DILP1_7_MELT	M9PDU4;Q94519-2	ND-ACP	0.390305	0.376256	21.6451
6_DILP1_7_MELT	Q9VSK4	Dmel\CG6983	-0.388998	0.376256	17.609
6_DILP1_7_MELT	H1UUF3;M9MRY3;M9MS37;M9MS72;M9MS76	Pka-R1	-0.434953	0.376256	18.6921
6_DILP1_7_MELT	Q9VZ56;X2JB52	Dmel\CG1637	-0.541527	0.376584	16.0846
6_DILP1_7_MELT	P81900	Pka-R2	-0.271504	0.376584	19.6552
6_DILP1_7_MELT	Q7K1H5	Dmel\CG11808	0.6716	0.416916	16.085
6_DILP1_7_MELT	B5RJ70;Q9VP48	Rab26	-0.251506	0.378231	20.7911
6_DILP1_7_MELT	Q9VK27	Edem2	-0.459699	0.378231	15.2041
6_DILP1_7_MELT	Q9W424	Spx	-0.37594	0.378576	17.3258
6_DILP1_7_MELT	Q7PLI7	CG17528	0.289627	0.378576	16.5163
6_DILP1_7_MELT	A0A0B4K6G6	Dmel\CG7518	0.299222	0.378576	16.9787
6_DILP1_7_MELT	B7YZT2;B7YZT2-2	Fis1	-0.278035	0.378576	16.7136
6_DILP1_7_MELT	Q9VKA4;Q9VKA4-2	CG31760	-0.40501	0.378576	16.8828
6_DILP1_7_MELT	Q9VHT5	mRpL1	-0.294855	0.378576	16.5633
6_DILP1_7_MELT	D3DMM0;Q2PDT4;Q8INW7;Q9VIX2;Q9VIX3	Pax	-0.257623	0.378576	18.2855
6_DILP1_7_MELT	Q7KVQ8;Q9W2T2	Dmel\CG1628	-0.685925	0.378684	15.3476
6_DILP1_7_MELT	Q9V4E0	ND-49	-0.37427	0.378921	18.6905
6_DILP1_7_MELT	Q9VXY9	opm	0.387021	0.378921	18.2512
6_DILP1_7_MELT	Q9VYT5	HSP20	0.236427	0.378921	16.8425
6_DILP1_7_MELT	Q9I7C6	Cpr65Ax1	-1.95834	0.378921	14.731
6_DILP1_7_MELT	P15357	RpS27A	-0.671219	0.379435	24.0619
6_DILP1_7_MELT	Q9V3M2;X2J600	Dmel\CG16890;BG:DS00797.4	-0.835799	0.379804	13.7676
6_DILP1_7_MELT	P00399	mt:CoI	-0.57636	0.380436	18.9595
6_DILP1_7_MELT	P49415-2	Sdc	-0.858749	0.380436	14.551
6_DILP1_7_MELT	Q9W136	Dmel\CG42361	-0.348725	0.380436	17.8234
6_DILP1_7_MELT	Q7KUL1;Q9VUG1	dlp	-0.259215	0.380868	16.1388
6_DILP1_7_MELT	M9PDQ9;Q9VPK3	Dmel\CG31974	-0.415531	0.380868	17.6538
6_DILP1_7_MELT	Q9VCU6	HP1c	0.379864	0.380868	15.3323
6_DILP1_7_MELT	A0A0B4LGL8;Q24535	bs	0.506046	0.380868	13.0932
6_DILP1_7_MELT	P52034	Pfk	-0.295368	0.381553	21.5557
6_DILP1_7_MELT	Q8IMH4;Q9Y125	Sap-r	0.324866	0.381553	19.9399
6_DILP1_7_MELT	Q9VNF9	elm	-0.462552	0.381553	16.2894
6_DILP1_7_MELT	A4UZR3;Q9W2M2-2	Treh	-0.290894	0.382292	19.0505
6_DILP1_7_MELT	Q7KML2	CG5009	0.419116	0.382292	18.5871
6_DILP1_7_MELT	Q8MZ07	Obp83g	-1.4824	0.382955	15.3771
6_DILP1_7_MELT	P09180	RpL4	0.342955	0.383559	23.9559
6_DILP1_7_MELT	O77062	Eaat1	-0.244999	0.385538	18.4933
6_DILP1_7_MELT	Q9VCC0	mora	-0.312217	0.385538	18.911
6_DILP1_7_MELT	Q9VZF6	Dmel\CG14997	0.285276	0.385538	18.5123
6_DILP1_7_MELT	B7Z0I8	clone 1.14	0.584652	0.387412	15.8909
6_DILP1_7_MELT	M9PER2;X2JE21	mmd	-0.290927	0.387412	17.7815
6_DILP1_7_MELT	Q9V3D0	mRpL4	-0.32519	0.387412	16.8644
6_DILP1_7_MELT	Q9VTW1;X2JB05	Sms	-0.284877	0.387412	17.8662
6_DILP1_7_MELT	A0A0B4KHY6;Q04688	Ets97D	-0.477569	0.387412	15.9086
6_DILP1_7_MELT	Q9VBC9	beat-VII	-0.456721	0.387763	16.5802
6_DILP1_7_MELT	A1Z7M0	spab	-0.509692	0.387763	16.136
6_DILP1_7_MELT	E1JJP7;M9PH47;Q24568	NetB	-0.68383	0.387763	14.4842
6_DILP1_7_MELT	A0A1Z1CH00;Q9W584;X2JDV3	mei-38	-0.395112	0.387763	15.6747
6_DILP1_7_MELT	Q8IR41;Q9VXX6	Dmel\CG43737;CG15028	-0.360537	0.387763	16.2445
6_DILP1_7_MELT	Q9VHD2-2	GstZ2	-0.338765	0.387763	20.4967
6_DILP1_7_MELT	Q9VBX1	Clbn	0.295872	0.387763	17.5525
6_DILP1_7_MELT	A1Z8U7	CG33154	0.366465	0.387763	15.4472
6_DILP1_7_MELT	C0HKA0;C0HKA1;X2JCX8	RpS14a;RpS14b;RpS14b	0.325301	0.387763	22.0674
6_DILP1_7_MELT	A0A0B4K6X9;Q7K0E3	Mob4	-0.574615	0.387763	16.5398
6_DILP1_7_MELT	A4V391;P12613	CCT1	0.261123	0.387763	20.573
6_DILP1_7_MELT	Q9VRU2	loj	0.522916	0.387763	14.6135
6_DILP1_7_MELT	M9MRG5;M9MRJ8;M9ND53;Q9VLD9	tai	-0.3947	0.387763	15.5747
6_DILP1_7_MELT	Q9VMB3	BcDNA:LD22339	-0.482899	0.387763	15.544
6_DILP1_7_MELT	P54352;P54352-2	eas	-0.39354	0.387763	15.2289
6_DILP1_7_MELT	Q9VEI6	Sgs5bis	2.25687	0.387763	17.6864
6_DILP1_7_MELT	Q9VIN9	mRpS18B	-0.278599	0.387763	17.2389
6_DILP1_7_MELT	Q9VL67	Dmel\CG4594	0.436082	0.387763	16.4242
6_DILP1_7_MELT	Q9VV52	RAF2	0.292281	0.387763	16.8989
6_DILP1_7_MELT	A8JV19;A8JV25;Q7KUX2;Q9VXA5	Dmel\CG4829	-0.306489	0.387763	17.3743
6_DILP1_7_MELT	A0A0B4K6X3;A1Z6E0	gus	-0.661227	0.387763	15.9619
6_DILP1_7_MELT	Q9W5G7;X2JC14	EG:BACR37P7.8;Dmel\CG13375	-0.313321	0.387763	15.541
6_DILP1_7_MELT	M9NES1;Q9VWC6;X2BZL0	zld	-0.512509	0.387763	14.6814
6_DILP1_7_MELT	Q9VV32	Dmel\CG13040	-1.09573	0.387763	14.3267
6_DILP1_7_MELT	Q24319	Ost48	0.29818	0.389965	19.9055
6_DILP1_7_MELT	Q9VGF9	aurA	0.774498	0.390332	16.5187
6_DILP1_7_MELT	Q8MLS1	Mthfs	1.09627	0.390332	16.9472
6_DILP1_7_MELT	B9A0N7	Dmel\CG14647	2.44001	0.401965	11.1974
6_DILP1_7_MELT	Q9VIZ3	l(2)37Cb	0.273775	0.390332	16.2171
6_DILP1_7_MELT	E2QCK0;Q961C9	Tango11	-0.266895	0.390332	18.2292
6_DILP1_7_MELT	M9PF59;Q9VWN1	CG42506;LD15404	-1.27695	0.390332	9.71795
6_DILP1_7_MELT	Q9VQT8	IM33	-1.15822	0.390332	18.3766
6_DILP1_7_MELT	Q9VXZ3;Q9VXZ4	be	-0.784043	0.390444	15.2846
6_DILP1_7_MELT	M9PB64;M9PB65;M9PCA8;M9PCG3;M9PCG7;M9PCU9;M9PF26;M9PF31;Q9VM04	Ziz	-0.38828	0.39072	14.4297
6_DILP1_7_MELT	Q9VHN1	Cks85A	-0.449241	0.39084	15.8424
6_DILP1_7_MELT	M9PDK4;Q9W534	moody	-0.469707	0.390958	16.5832
6_DILP1_7_MELT	Q9VL71	Srp54	0.449883	0.390958	17.6955
6_DILP1_7_MELT	O77259;Q7YZA5	Vsp37A	-0.362212	0.390958	15.9331
6_DILP1_7_MELT	Q9W5D3	Dmel\CG16989	-0.288382	0.390958	16.0023
6_DILP1_7_MELT	Q59E58	zip	0.232302	0.390958	20.6638
6_DILP1_7_MELT	Q9VNI3	CG1218	0.363187	0.390958	18.0915
6_DILP1_7_MELT	Q95RG8	Git	0.323638	0.390958	15.6168
6_DILP1_7_MELT	A0A0B4JCZ4;A0A126GV04;Q24547	Syx1A	-0.343964	0.390958	18.8145
6_DILP1_7_MELT	A0A0B4KEI6;P18289	Jra	0.337387	0.390958	16.4833
6_DILP1_7_MELT	Q8IQB4;Q95TZ7;Q9VSN2	Zasp66	-1.2014	0.391258	17.3751
6_DILP1_7_MELT	Q9VUY9	Pgm1	-0.306344	0.391258	19.5718
6_DILP1_7_MELT	Q9VJZ1	anon-WO0118547.80	0.256184	0.391292	18.6881
6_DILP1_7_MELT	M9PD81;M9PGC5;M9PIH3	Wnk	-0.299423	0.392459	15.1148
6_DILP1_7_MELT	P54397	FK506-bp1	0.30984	0.392459	20.1452
6_DILP1_7_MELT	A0A0B4KFN0;P49905;P49905-2	Taf12	-0.236413	0.392459	15.3917
6_DILP1_7_MELT	A8JR58;Q8SXY1	hdly	0.324996	0.392459	16.7252
6_DILP1_7_MELT	P49455	Tm1	-1.23874	0.393348	18.9696
6_DILP1_7_MELT	Q9VJE4	Rpb11	0.37805	0.393348	17.0081
6_DILP1_7_MELT	Q9W2K2	LSm1	0.384077	0.39479	18.137
6_DILP1_7_MELT	Q9VH39	CG11722	-0.295264	0.394795	17.9235
6_DILP1_7_MELT	Q9VBY7	veli	-0.226621	0.394795	18.5608
6_DILP1_7_MELT	P41374;X2JFR6	eIF2alpha	0.237862	0.394795	21.1376
6_DILP1_7_MELT	A0A0B4LG96;Q9W1L5	Pal2	-0.273667	0.394795	18.3542
6_DILP1_7_MELT	Q9VX38	BEST:LD29336	0.888696	0.394795	13.4112
6_DILP1_7_MELT	Q9VE96	l(3)05822	0.25109	0.394795	13.944
6_DILP1_7_MELT	Q7K0L8	FLASH	0.340061	0.394795	16.3041
6_DILP1_7_MELT	A8DYI3;Q7JXB5	Pepck2	1.29931	0.394795	19.0458
6_DILP1_7_MELT	Q9I7U4-3	sls	-0.761784	0.394795	18.5667
6_DILP1_7_MELT	Q7KRU8	Fer1HCH	-0.231298	0.394795	20.8622
6_DILP1_7_MELT	M9PEE4;Q7KV33;Q9VYM1;X2JDE5	hwt	-1.00893	0.394795	14.7527
6_DILP1_7_MELT	A0A0B4KEK7;Q9V637	PI31	0.230699	0.394795	18.6317
6_DILP1_7_MELT	Q9VRQ7	DNApol-epsilon58	-0.386469	0.394795	15.8334
6_DILP1_7_MELT	O18413	Rpt6	0.278044	0.394795	19.4843
6_DILP1_7_MELT	M9NDU8;Q9VVG6	Coq4	-0.757323	0.394795	13.9469
6_DILP1_7_MELT	Q9VW09	Ltn1	-0.36654	0.394795	17.9419
6_DILP1_7_MELT	A0A0C4DHD4;H0RNA4;Q45VV3	yki	0.369899	0.394795	15.8687
6_DILP1_7_MELT	A1ZBR2	18w	0.377744	0.4051	15.0329
6_DILP1_7_MELT	Q9VL69	CK01296	0.406417	0.396633	18.9945
6_DILP1_7_MELT	P48159	RpL23	0.293547	0.396633	22.5236
6_DILP1_7_MELT	Q9W0D2	Dmel\CG12104	-0.432641	0.397429	17.6487
6_DILP1_7_MELT	Q9VXW2	Prp5	0.510549	0.397666	16.8932
6_DILP1_7_MELT	Q9VLM6	Rcd4	-0.562469	0.397666	14.9139
6_DILP1_7_MELT	Q9W044	Dmel\CG13810	-0.606234	0.397666	18.1412
6_DILP1_7_MELT	Q9VS98	Dmel\CG7492	-0.300055	0.397904	13.6194
6_DILP1_7_MELT	M9PBK5;P08570	RpLP1	0.226319	0.397904	22.9901
6_DILP1_7_MELT	Q7K4R2	Dmel\CG11504	-0.485208	0.397904	14.2196
6_DILP1_7_MELT	Q9VCI0	CG10214	-0.643735	0.397904	17.3964
6_DILP1_7_MELT	Q9VKM6;X2JA36	YL-1	0.419266	0.397904	14.742
6_DILP1_7_MELT	E1JJA5	shi	-0.740392	0.397904	15.4586
6_DILP1_7_MELT	Q7KUT8;Q8IQV1;Q961A8	Papss	-0.286586	0.397904	18.8474
6_DILP1_7_MELT	A4UZZ4;Q9XTL9	GlyP	-0.252397	0.397904	22.7029
6_DILP1_7_MELT	Q7K0S5	Gint3	0.255348	0.397904	17.2323
6_DILP1_7_MELT	M9PFX9;Q8IQQ3;Q9VVB5	Lmpt	-0.352075	0.397904	16.7928
6_DILP1_7_MELT	Q9W151	ITP	2.21615	0.397904	11.9181
6_DILP1_7_MELT	A0A0B4KEC2;A0A0B4KEH8;Q5LJQ4;Q9W5H8	CG40289;CG40289;Dmel\CG17883;Dmel\CG17883	0.353923	0.397904	16.4771
6_DILP1_7_MELT	M9PCP3;Q9VMK9	mdcds_8484	0.347788	0.397904	15.1991
6_DILP1_7_MELT	Q8IP91	d3635	0.252397	0.397904	16.7945
6_DILP1_7_MELT	Q7JPS2	igl	-0.458913	0.397904	20.5834
6_DILP1_7_MELT	Q9VQ89	mio	0.277121	0.397904	15.47
6_DILP1_7_MELT	E1JJ32;E1JJ33;E1JJ35;E1JJ37;Q8IPM8;Q8IPM8-3	cpx	-0.34757	0.397963	20.2916
6_DILP1_7_MELT	X2JAU8-3	nwk	-0.952051	0.397963	15.5342
6_DILP1_7_MELT	Q9VZ35	Vago	0.52468	0.397963	16.8663
6_DILP1_7_MELT	Q9VNW6	P5CS	1.51328	0.397963	18.1966
6_DILP1_7_MELT	Q9VCF4	AP-1sigma	0.229921	0.397963	16.256
6_DILP1_7_MELT	M9PBT2;M9PHM1;Q8IQ73;Q9VS25	corn	0.270453	0.397963	17.8964
6_DILP1_7_MELT	Q9VEF9	CG7397	-0.762892	0.397963	14.3773
6_DILP1_7_MELT	Q9VPH4	kin17	0.75089	0.397963	14.5101
6_DILP1_7_MELT	A1Z9F0;A1Z9F4;A8DYC9;E1JH60;E1JH61;Q6IDH2;Q7JRK7;Q86NK6;Q8IGA7;Q8SZX5	CT19307;CG6152;CG6152;Dmel\CG6145;CT19307;CT19307;CG6152;CG6152;CG6152;CG6145-RC	-0.618166	0.397963	16.1606
6_DILP1_7_MELT	A1Z6Z7	Dmel\CG1620	-0.202798	0.397963	16.024
6_DILP1_7_MELT	Q8IMK7;Q961C5;Q9VAK1	alph	-0.241454	0.397963	18.4928
6_DILP1_7_MELT	A0A126GUU7;Q9VEX9	Bin1	-0.642602	0.397963	16.5157
6_DILP1_7_MELT	A0A0B4LFR4;Q7K110	OstDelta	0.288396	0.399987	20.9355
6_DILP1_7_MELT	Q9VHC3	by	-0.455056	0.399987	17.2666
6_DILP1_7_MELT	Q9VRI0	Hlc	0.269791	0.399987	16.1887
6_DILP1_7_MELT	Q27571;Q27571-2	Nos	-0.569591	0.399987	15.4338
6_DILP1_7_MELT	Q8IRK7	MESK2	-0.295669	0.399987	18.3461
6_DILP1_7_MELT	M9PHX2	vsg	0.831622	0.399987	15.0369
6_DILP1_7_MELT	Q9Y109	Nulp1	0.268338	0.399987	18.0113
6_DILP1_7_MELT	Q7KUH2	Muc68Ca	-0.494478	0.399987	16.9089
6_DILP1_7_MELT	Q9VJQ3	yellow-c	-0.533513	0.399987	16.9153
6_DILP1_7_MELT	Q9V7N5-2	Vha44	-0.236462	0.399987	20.3547
6_DILP1_7_MELT	A0A0B4KF15;A1Z7F4;B7YZT0	mtt	-0.481602	0.399987	15.3796
6_DILP1_7_MELT	P06603;P06605	alphaTub84B;alphaTub84D	-0.395751	0.399987	25.4646
6_DILP1_7_MELT	Q7PLE6	Dmel\CG17691	-0.28385	0.399987	17.0381
6_DILP1_7_MELT	M9NE05;M9NEJ8;M9NGD9;M9PGA2;Q0E8B8;Q9VNP2	nrm	-0.696688	0.399987	15.1622
	rm (CG43079, FBgn0262509). It is a SO0000010:protein_coding_gene from Drosophila melanogaster. It has 6 annotated transcripts and 6 polypeptides (all unique). Gene sequence location is 3L:22998372..23040300. It has the cytological map location 80C3. Protein features are: CD80-like, immunoglobulin C2-set; Immunoglobulin V-set domain; Immunoglobulin subtype; Immunoglobulin subtype 2; Immunoglobulin…		3L
6_DILP1_7_MELT	Q9VIE8	mAcon1	-0.272008	0.399987	21.7556
6_DILP1_7_MELT	A0A0C4FEI8;Q9V3D8	grsm	0.277761	0.399987	19.3733
6_DILP1_7_MELT	Q24372	Lac	0.294606	0.400096	18.8506
6_DILP1_7_MELT	Q9W5E4	Mybbp1A	0.294402	0.400141	17.3912
6_DILP1_7_MELT	Q9W0X3	DmP29	-0.332127	0.400141	17.4699
6_DILP1_7_MELT	Q8MRS5;Q95R71;Q9VCE7	KrT95D	0.279277	0.400437	15.929
6_DILP1_7_MELT	Q9VZF0	Dmel\CG11586	-0.757808	0.400437	15.0979
6_DILP1_7_MELT	Q9VMW9	Gmd	0.246946	0.400437	17.2989
6_DILP1_7_MELT	Q9VFB6	Dmel\CG12241	-0.371988	0.400437	16.9018
6_DILP1_7_MELT	E1JGK8	CG5134	0.346868	0.400437	15.1039
6_DILP1_7_MELT	B7YZJ4	Atxn10	-0.69746	0.400437	15.2592
6_DILP1_7_MELT	Q7KN90	CysRS	0.261834	0.400437	20.0588
6_DILP1_7_MELT	Q9VP87	Pdss2	-0.238295	0.400472	17.4352
6_DILP1_7_MELT	M9PBM0;O18391	kraken	1.04497	0.400472	14.6768
6_DILP1_7_MELT	B7YZV0;Q9VKQ0	CG18499	0.349347	0.40088	15.766
6_DILP1_7_MELT	Q9W3E1	IntS4	0.277623	0.401014	15.2551
6_DILP1_7_MELT	Q9W531	EG:22E5.7	0.42744	0.401756	14.6502
6_DILP1_7_MELT	P08841	betaTub60D	0.414992	0.401756	19.876
6_DILP1_7_MELT	Q5U0V7	Synj	-0.22244	0.401764	18.0915
6_DILP1_7_MELT	E2QCM9;Q4V3E9	Dh44-R2	0.219651	0.401764	19.4726
6_DILP1_7_MELT	Q9VVX6	Bet1	-0.429291	0.401764	16.7884
6_DILP1_7_MELT	Q9VSJ5	Dmel\CG13667	-0.373878	0.401764	15.4978
6_DILP1_7_MELT	Q9VAH9	IntS11	0.308316	0.401965	17.1779
6_DILP1_7_MELT	A0A0B4LFT7;P13002;P13002-1;P13002-2;P13002-3	grh	0.334853	0.401965	17.3613
6_DILP1_7_MELT	Q8IQI4;Q8IQI5	CG10982	0.529064	0.433295	17.646
6_DILP1_7_MELT	Q9VQF9	Snapin	0.309114	0.401965	15.6647
6_DILP1_7_MELT	Q8IRG6;Q8IRG6-2	dre4	0.265484	0.401965	19.469
6_DILP1_7_MELT	Q27594	Cyp6a9	-0.584265	0.401965	16.3534
6_DILP1_7_MELT	P50887	RpL22	0.462049	0.401965	22.3157
6_DILP1_7_MELT	E1JJB2;Q24206;Q9W572	br	0.494096	0.401965	17.8457
6_DILP1_7_MELT	Q9VQC0	VGlut	-0.597435	0.401965	15.326
6_DILP1_7_MELT	Q7KTH8	CSN8	-1.17026	0.401965	15.0407
6_DILP1_7_MELT	Q6NP69	gfzf	0.254088	0.401965	16.9807
6_DILP1_7_MELT	A0A0B4KFL3;Q9VN89	Kat60	-0.45184	0.401965	15.4748
6_DILP1_7_MELT	Q9W232	Dmel\CG17807	-0.649906	0.401965	15.0427
6_DILP1_7_MELT	A0A0B4K7H1;A0A0B4K819;A1Z6P2;E1JGY7	l(2)01289	-1.43909	0.401965	15.9794
6_DILP1_7_MELT	Q6NLA3;Q8IML3;Q8IML4	Vha100-1	-0.233048	0.401965	16.3961
6_DILP1_7_MELT	Q9W171	Dmel\CG4563	2.46696	0.401965	16.0536
6_DILP1_7_MELT	A0A0B4LFP4;A8DYH2	Ufm1	0.250062	0.401965	18.8951
6_DILP1_7_MELT	Q9VRL0	Cyt-c1	-0.308357	0.401965	20.2578
6_DILP1_7_MELT	Q9VE09	gatA	-0.23624	0.401965	16.8393
6_DILP1_7_MELT	Q9VAU4	Dmel\CG9988	-1.38473	0.401965	13.8555
6_DILP1_7_MELT	Q8IQT4	Nirvana	0.62332	0.401965	13.0757
6_DILP1_7_MELT	Q95U34	Galk	0.479889	0.401965	17.8793
6_DILP1_7_MELT	Q8IRE5	BcDNA:GM08588	0.463999	0.401965	13.8405
6_DILP1_7_MELT	Q9VIH9	BcDNA:GH07967	-0.481196	0.401965	22.2021
6_DILP1_7_MELT	Q9VLP7	Mettl14	0.262523	0.401965	15.2878
6_DILP1_7_MELT	Q9W3L1	Upf2	0.246667	0.401965	17.0231
6_DILP1_7_MELT	Q9XYF4	Dronc	0.555281	0.401965	14.8027
6_DILP1_7_MELT	Q9VLC3	Mco1	-0.672533	0.41703	14.5103
6_DILP1_7_MELT	A0A0B4KHJ9;P09491-2	Tm2	-1.18882	0.401965	19.3035
6_DILP1_7_MELT	Q8SX81	Vps11	0.294598	0.401965	14.2241
6_DILP1_7_MELT	Q9VG82	Cyp9f2	-0.248879	0.401965	18.402
6_DILP1_7_MELT	Q9VRM9	Alp9	-1.28528	0.402029	14.442
6_DILP1_7_MELT	Q9VBC7	amon	-0.318596	0.402029	17.6545
6_DILP1_7_MELT	O96880	TfIIEalpha	-0.746576	0.402128	15.6005
6_DILP1_7_MELT	A0A0B4KFV4;Q7JW01	Dmel\CG15107	0.211567	0.402686	17.206
6_DILP1_7_MELT	A0A4D6K3Y7;M9MRP1;M9PGV2;Q7KVA8;Q9W093	Dmel\CG13921	0.449143	0.417875	13.9588
6_DILP1_7_MELT	Q9XYY9	Rhp	0.587951	0.403934	14.8973
6_DILP1_7_MELT	M9PEL1;Q07327	Rop	-0.220769	0.403934	20.3491
6_DILP1_7_MELT	E1JJF8;E1JJF9;M9NEZ5;P20241;P20241-2	Nrg	-0.207373	0.403934	20.9862
6_DILP1_7_MELT	M9PBF6;M9PDC7;Q1WWC9;Q8INU2;Q9VIF7	Dap160	-0.208582	0.403934	19.7619
6_DILP1_7_MELT	Q86BM0	gh06087	-0.289776	0.403934	15.8759
6_DILP1_7_MELT	A0A0B4LGZ7;C0HK92	Dmel\CG45076;CG45076	-0.974386	0.404124	17.3565
6_DILP1_7_MELT	Q7JMZ0	Ric	-0.523175	0.404124	15.537
6_DILP1_7_MELT	Q24044	fzy	-0.501396	0.404124	13.2106
6_DILP1_7_MELT	Q9VYK6	Tomosyn	-0.245424	0.404124	16.7181
6_DILP1_7_MELT	A0A0B4LFM0;P41044	Cbp53E	-0.307529	0.404124	19.5265
6_DILP1_7_MELT	Q0E980	Dmel\CG8547	-0.295586	0.404124	16.6793
6_DILP1_7_MELT	M9PC73;M9PCD4;M9PCR7;Q9VM93	Liprin-alpha	-0.233655	0.404124	16.7708
6_DILP1_7_MELT	A0A0B4KFE1;A0A6M3Q7L9;Q86BG2;Q9W2N8	Dmel\CG10543	-0.516688	0.404124	14.8647
6_DILP1_7_MELT	M9PDW0;M9PE71;Q9W0C1	nSyb	-0.403492	0.404124	20.8466
6_DILP1_7_MELT	Q8IRB2	Dmel\CG32249	-2.26267	0.404124	17.0669
6_DILP1_7_MELT	Q9V429	Trx-2	0.28826	0.404124	22.0305
6_DILP1_7_MELT	Q8MRC9;Q8MRC9-2	Pgant9	0.354726	0.404124	15.853
6_DILP1_7_MELT	Q9VRL3	Pfdn4	-0.267149	0.404124	17.6878
6_DILP1_7_MELT	A0A0B4JCX2;A0A0B4JDC9;A0A0B4KGQ6;A0A126GUV2;E1JIL7;Q9VF66	Rbp	-0.325469	0.404124	18.9212
6_DILP1_7_MELT	O97365	SPARC	-0.718461	0.404124	16.8856
6_DILP1_7_MELT	H9XVL7;P19538	ci	-0.420211	0.404124	15.21
6_DILP1_7_MELT	P05661-3	Mhc	-1.24491	0.404124	21.2878
6_DILP1_7_MELT	Q8T626	dlt	0.528271	0.404124	14.061
6_DILP1_7_MELT	B7Z080;M9PCZ1	Dmel\CG9449	0.542655	0.404124	14.6059
6_DILP1_7_MELT	A0A0B4LGB3;A0A0B4LGF9;A0A0B4LHB8;Q24573;Q24573-2	retn	0.681702	0.404124	13.6559
6_DILP1_7_MELT	A0A0S0WGZ0;A8JNL4;A8JNL6;M9PE98;M9PHI5;P91621;Q8IQ62	sif	-0.216287	0.404124	17.1
6_DILP1_7_MELT	Q86BN8;Q86BN8-2	PTPMT1	-0.629152	0.404124	14.9208
6_DILP1_7_MELT	A0A0B4LGE6;P21519;P21519-2	mam	-0.270021	0.404589	14.9733
6_DILP1_7_MELT	M9NDW1;M9PBG6;M9PDH5;M9PGJ0;Q9W0S9	DIP2	0.356693	0.404589	17.5328
6_DILP1_7_MELT	M9PGW5;Q8IRV2;Q8IRV3;Q9W4V1	Dmel\CG3588;EG:100G7.6;Dmel\CG3588;EG:100G7.6	-0.875976	0.404589	15.3012
6_DILP1_7_MELT	A0A0B4LGB0;Q24007;Q8MLT4	Gp150	0.332841	0.404589	17.5424
6_DILP1_7_MELT	Q7KNQ9	cnk	0.997	0.404589	16.3539
6_DILP1_7_MELT	Q9VM18	21430192	-0.890705	0.404589	19.2871
6_DILP1_7_MELT	E1JHV6;M9PDH1;M9PE12;Q9W0T1	E(bx)	0.287825	0.404589	17.9829
6_DILP1_7_MELT	Q7K7W5	adp	-0.579434	0.404589	12.711
6_DILP1_7_MELT	M9PHS8;Q9VXE7	Dmel\CG9784	-0.26512	0.404589	18.423
6_DILP1_7_MELT	Q9W3D1	Caf1-180	0.919514	0.404589	15.6312
6_DILP1_7_MELT	Q01637	r-l	-0.26309	0.404589	19.4714
6_DILP1_7_MELT	Q9VZ00;X2JEU3	Dmel\CG1737	0.411896	0.404589	16.6107
6_DILP1_7_MELT	A0A0B4K7A5	hts	-0.405029	0.404589	15.3226
6_DILP1_7_MELT	Q8IRD5;Q9VZQ9	Strip	0.203503	0.404589	16.708
6_DILP1_7_MELT	Q9VUE5	stwl	-0.283244	0.404589	16.5141
6_DILP1_7_MELT	Q7K0P0	JhI-26	0.34393	0.404589	15.9012
6_DILP1_7_MELT	M9PHH0;Q9W347	c12.2	-0.360369	0.404801	17.5333
6_DILP1_7_MELT	P18432	Mlc2	-1.2031	0.404801	21.4371
6_DILP1_7_MELT	A0A0B4LIT4;Q9VB13	tau	-0.327274	0.404872	17.484
6_DILP1_7_MELT	B7Z006;Q8IA42	Pgant4	-0.53399	0.404872	17.6383
6_DILP1_7_MELT	E1JIS7;Q24210	CASK	-0.250407	0.404872	19.2294
6_DILP1_7_MELT	Q7PL81;Q7PL82;Q7PL83	Spf45	-0.326951	0.404872	15.3519
6_DILP1_7_MELT	A0A0B4LHH8;A0A0B4LHQ0;A0A0B4LIF6;Q9VDB7	R5_3R:17143989..17145881;R5_3R:17143989..17145881;Dmel\CG16791;R5_3R:17143989..17145881	-0.383757	0.404872	19.037
6_DILP1_7_MELT	Q9VLS9	CG12375	-0.298566	0.404954	18.3734
6_DILP1_7_MELT	Q8IQV4	Dmel\CG32225	-0.295596	0.4051	15.9224
6_DILP1_7_MELT	Q7JYX0	GstE14	-0.581769	0.4051	15.6137
6_DILP1_7_MELT	A0A4D6K5H4;M9PH32;Q9W378	mei-P26	-0.310364	0.4051	15.8793
6_DILP1_7_MELT	Q9VI04	pyd3	-0.312704	0.405252	17.9264
6_DILP1_7_MELT	P36975	Snap25	-0.298995	0.405252	19.3004
6_DILP1_7_MELT	Q9VNJ5	disp	-0.85866	0.405263	13.0398
6_DILP1_7_MELT	Q9VY22	Dmel\CG15890	-0.614176	0.405263	16.5754
6_DILP1_7_MELT	Q9VSB9	CG8111	-0.309213	0.405724	14.7556
6_DILP1_7_MELT	A1Z9S6	Su(var)2-HP2	-0.523128	0.405896	16.0923
6_DILP1_7_MELT	Q9XZ53	Stt3B	0.305806	0.405896	16.8432
6_DILP1_7_MELT	A8JV07	Dmel\CG9915	0.314376	0.405967	16.6207
6_DILP1_7_MELT	A1Z968	NAT1	0.405672	0.405967	18.5865
6_DILP1_7_MELT	A0A0B4KFZ3;A0A0B4LH87;Q9VFI9	Pde6	-0.233978	0.406138	18.7486
6_DILP1_7_MELT	Q9W513	Dmel\CG17776	-1.128	0.406138	16.5738
6_DILP1_7_MELT	D1FYT3;Q9VAI6	Obp99b	0.819748	0.406138	22.2957
6_DILP1_7_MELT	A0A0B4LGW1;Q9V877	sub	-0.517013	0.406175	15.7292
6_DILP1_7_MELT	A0A0C4DHN7;Q494G7;Q7PLD0	MFS17	-0.527776	0.40628	15.5233
6_DILP1_7_MELT	Q9VI69	Dmel\CG14610	-1.19389	0.425445	16.9173
6_DILP1_7_MELT	A8JV09;D6W4T8	pod1	0.270629	0.406588	19.8652
6_DILP1_7_MELT	M9MSK3;P00528;X2JCI2	Src64B	0.237811	0.406905	16.6965
6_DILP1_7_MELT	C0HL64;C0HL65;Q9I7Q6	Lcp65Ag1;Lcp65Ag2;Lcp65Ag3	-1.23131	0.407132	15.9769
6_DILP1_7_MELT	Q9U1K7	EG:140G11.5	0.245211	0.407132	19.4493
6_DILP1_7_MELT	Q9W4N6	CG-6428	-1.3261	0.407132	16.0494
6_DILP1_7_MELT	Q9VII5	Dmel\CG31676	0.619879	0.426369	15.4328
6_DILP1_7_MELT	Q0KHN6	CG40500	-0.298065	0.407899	14.5216
6_DILP1_7_MELT	Q9VE49	Dmel\CG7702	0.452388	0.407899	14.835
6_DILP1_7_MELT	Q7KLX3	Tapdelta	0.22676	0.407899	20.171
6_DILP1_7_MELT	Q9VMQ5	Coq6	-0.222396	0.407899	17.7159
6_DILP1_7_MELT	Q9VSY4	CG3967	-0.202096	0.408754	20.1626
6_DILP1_7_MELT	Q9VP78	ICA69	-0.605477	0.409526	16.2114
6_DILP1_7_MELT	Q9VNF6	MTA1-like	0.26124	0.409526	17.9247
6_DILP1_7_MELT	Q9VIZ1	DCTN6-p27	0.264381	0.409718	16.0336
6_DILP1_7_MELT	M9PBQ8;Q9VRJ3;X2JAP0	Gdap1	-0.933047	0.410336	15.9366
6_DILP1_7_MELT	Q9W589	O-fut2	-4.29221	0.428912	19.7645
6_DILP1_7_MELT	Q9VYA7;X2JEW2	CG2691;Dmel\CG2691	0.236086	0.410542	16.6347
6_DILP1_7_MELT	Q7KVP9	Xpd	-0.338585	0.410542	16.2555
6_DILP1_7_MELT	Q9VAW1	Moca-cyp	0.406062	0.410542	15.8927
6_DILP1_7_MELT	Q9VNI4	PSMG1	0.266608	0.410542	17.1519
6_DILP1_7_MELT	Q9V3F8	P5cr	-0.237469	0.410542	18.4301
6_DILP1_7_MELT	Q9VQF4	Dmel\CG9961	-0.421942	0.41214	17.8284
6_DILP1_7_MELT	Q9VQ62	Npc2a	0.350131	0.412195	19.2282
6_DILP1_7_MELT	Q8MKK1	AIMP3	-0.232057	0.412626	18.4123
6_DILP1_7_MELT	Q9VD68	Dmel\CG6656	-0.471835	0.412981	16.2008
6_DILP1_7_MELT	P26802	Dbp73D	0.280041	0.412981	17.0507
6_DILP1_7_MELT	Q9VAN7	Pglym78	-0.315426	0.412981	23.3992
6_DILP1_7_MELT	A0A0B4LHB6;A0A0B4LIB3;Q9VEP2	Dmel\CG18213	-0.611337	0.430939	11.6816
6_DILP1_7_MELT	P55841	RpL14	0.42701	0.412981	22.645
6_DILP1_7_MELT	Q9VPY4	Dmel\CG4887	0.358501	0.412981	15.9633
6_DILP1_7_MELT	Q7K1Y4	Ciao1	-0.347869	0.413127	16.7462
6_DILP1_7_MELT	Q9W376	CG12056	0.365294	0.413127	17.0022
6_DILP1_7_MELT	A4V3N7;Q9VA70	CDase	-0.43616	0.413127	18.0192
6_DILP1_7_MELT	Q9VTL8	Dmel\CG32085	-0.726644	0.413127	14.0409
6_DILP1_7_MELT	Q9VKP5	Dmel\CG6700	-0.426918	0.413353	16.0344
6_DILP1_7_MELT	Q9VF27	ND-23	-0.255746	0.414174	19.5456
6_DILP1_7_MELT	Q9VUN7	Dmel\CG7275	0.413248	0.414491	15.6215
6_DILP1_7_MELT	Q9VMS1	cype	-0.211359	0.414627	19.4873
6_DILP1_7_MELT	Q9VJI7	LSm7	0.28723	0.414627	17.4639
6_DILP1_7_MELT	P02515	Hsp22	1.58318	0.414627	15.8612
6_DILP1_7_MELT	Q9VQZ5	Dmel\CG15432	0.206394	0.414951	15.1145
6_DILP1_7_MELT	Q9VXH7	Dmel\CG9917	0.484533	0.414951	16.3307
6_DILP1_7_MELT	Q9VPP5	CG13690	-0.297844	0.414951	16.7733
6_DILP1_7_MELT	Q8IQE6	IRSp53	-0.388604	0.415164	14.794
6_DILP1_7_MELT	A1Z9E2;E1JH59	mip120	0.255462	0.415164	16.8391
6_DILP1_7_MELT	Q9VR44	CT10168	0.706622	0.415164	16.2898
6_DILP1_7_MELT	Q9VT52	Ilp3	0.668131	0.415164	13.9506
6_DILP1_7_MELT	Q27272	e(y)1	0.347092	0.415394	16.0242
6_DILP1_7_MELT	Q961J0	sprt	0.863676	0.415394	15.5815
6_DILP1_7_MELT	Q9VCF8	Dmel\CG5854	0.368879	0.415394	17.4511
6_DILP1_7_MELT	Q9VBX2	Mocs2B	0.804586	0.415394	12.6904
6_DILP1_7_MELT	Q9VUR7	CG7650	-0.296436	0.415394	16.8816
6_DILP1_7_MELT	A1Z7B8	Dmel\CG30373	-0.263579	0.415394	17.0049
6_DILP1_7_MELT	Q7JS69	nrv3	-0.325967	0.415394	20.7541
6_DILP1_7_MELT	M9PEG6;Q7K3K5	ZnT63C	-0.253498	0.415394	20.1342
6_DILP1_7_MELT	A0A0B4LGQ1;Q00637	Sod2	-0.286874	0.415394	21.4457
6_DILP1_7_MELT	A0A0B4K6L4;Q27601	Prat	0.251095	0.415394	18.2162
6_DILP1_7_MELT	M9PDD5;Q9VK41	Ttc30	-0.855185	0.415394	15.7511
6_DILP1_7_MELT	P91682	smo	-0.465053	0.415394	16.1713
6_DILP1_7_MELT	F3YDH0;P29844	Hsc70-3	0.259894	0.415394	22.9064
6_DILP1_7_MELT	M9NCS7;M9NEC3;M9PB71;M9PB72;M9PCJ4;M9PCX6;M9PF71;Q7KTI5;Q7KTI6	Dmel\CG8086;Dmel\CG8086;Dmel\CG8086;Dmel\CG8086;Dmel\CG8086;Dmel\CG8086;Dmel\CG8086;CG8113;Dmel\CG8086	-0.333929	0.415394	18.5242
6_DILP1_7_MELT	Q9VCA5	beta-PheRS	0.19622	0.415394	18.5306
6_DILP1_7_MELT	M9PG62;P25161	Rpn3	0.214762	0.415394	20.1336
6_DILP1_7_MELT	Q8INJ4	3	-1.43132	0.433962	16.2997
6_DILP1_7_MELT	Q7JXV9	Vps25	-0.237042	0.41651	17.0631
6_DILP1_7_MELT	A4V4U5;M9NHG9;Q04499-2;Q04499-5	slgA	-0.260538	0.416795	19.2889
6_DILP1_7_MELT	Q9VP05	MED1	0.299289	0.416807	15.7735
6_DILP1_7_MELT	C1C553	Mf	-1.0067	0.416916	20.2984
6_DILP1_7_MELT	M9PBZ1;M9PEV8;M9PHV2;P25123;P25123-1;P25123-3	Rdl	-0.269835	0.41703	16.8898
6_DILP1_7_MELT	A0A0B4LEY9;Q9V411	Non1	0.292911	0.41703	18.0782
6_DILP1_7_MELT	Q9V3N7	CRMP	-0.201329	0.41703	20.7373
6_DILP1_7_MELT	Q9VB75	gb	-0.432873	0.41703	16.6673
6_DILP1_7_MELT	Q95RQ4;Q9W2A1	Snp	0.552679	0.41703	15.4691
6_DILP1_7_MELT	Q9VF86	Dmel\CG6218	-0.445993	0.41703	18.4631
6_DILP1_7_MELT	Q9XZ14	goe	0.240266	0.41703	18.5112
6_DILP1_7_MELT	A0A0S0X7Z4;E1JJQ5;M9NGK2;M9PHG6;M9PJQ4;P08510;P08510-2;P08510-3;P08510-5;P08510-6;P08510-7;P08510-8;P08510-9	Sh	-0.561005	0.41703	16.2312
6_DILP1_7_MELT	A0A0S0X7U5;A0A1Z1CGX2;A0A1Z1CGY3;A0A1Z1CSK9;A8JUX2;M9NEH3;M9NGF2;M9PEM6;M9PJN3;Q9VXY2	Rab3-GEF	-0.378811	0.41703	16.4309
6_DILP1_7_MELT	G7H830;M9PJS1;Q9VRE2	bves	-0.227025	0.41703	15.4155
6_DILP1_7_MELT	Q9VKV1	LManII	0.241256	0.417037	18.0544
6_DILP1_7_MELT	Q24298	shg	0.192875	0.417689	17.9656
6_DILP1_7_MELT	A0A0B4KEL0;A0A0B4KF99;A1Z6Z3	Aldh-III	0.311479	0.417689	20.0978
6_DILP1_7_MELT	A1ZBV5	BORCS7	0.426392	0.417875	14.0885
6_DILP1_7_MELT	Q6IL18	Dmel\CG43085	-0.512896	0.417875	18.2564
6_DILP1_7_MELT	Q9VC53	CG13621	-0.375682	0.417875	18.4009
6_DILP1_7_MELT	P11997	Lsp1gamma	0.758938	0.417875	22.3417
6_DILP1_7_MELT	Q8SZK9	slf	-0.787633	0.417875	19.2275
6_DILP1_7_MELT	Q9VK11	cg16820	0.93772	0.417875	13.9818
6_DILP1_7_MELT	A0A0B4LHL0;Q9VC61;Q9VC61-2	REPTOR	-0.331546	0.417875	15.1379
6_DILP1_7_MELT	Q7JYX5	Vamp7	0.29725	0.417875	16.6168
6_DILP1_7_MELT	P07909-2	Hrb98DE	-0.689164	0.417875	16.8901
6_DILP1_7_MELT	Q9VM69	nop5	0.319043	0.417875	19.9131
6_DILP1_7_MELT	A0A0B4LFU5;A0A6M3Q6Z1;A0A6M3Q7F3;Q8IGJ0;Q8IGJ0-1;Q8IGJ0-3	stmA	-0.309663	0.417875	15.4417
6_DILP1_7_MELT	Q9VK99	atilla	-0.450933	0.4184	17.1576
6_DILP1_7_MELT	M9NDS5;M9NGW5;Q9W391-2	Dmel\CG7766;Dmel\CG7766;CG7766	-0.201615	0.418916	18.3892
6_DILP1_7_MELT	A0A126GUQ4;Q0KIA8;Q9VI16	CRAT	0.401352	0.418916	17.8307
6_DILP1_7_MELT	P25007	Cyp1	-0.230876	0.418916	24.4602
6_DILP1_7_MELT	Q9VAH3	sro	0.414326	0.41923	17.5095
6_DILP1_7_MELT	C4NYP8;E2QD63;Q86DS1	HIP;HIP-R;HIP-R	0.238424	0.41923	21.1887
6_DILP1_7_MELT	Q9VNE0	Dmel\CG2926	1.00043	0.419478	13.33
6_DILP1_7_MELT	Q9TVP3-2	jdp	-0.277823	0.419478	19.8267
6_DILP1_7_MELT	Q9VIP4	neb	-0.283641	0.419478	15.6721
6_DILP1_7_MELT	A8DYL2	CG13498	-0.305567	0.419478	16.8595
6_DILP1_7_MELT	M9PFQ2;Q0E8R1;Q8SXD5	vir-1	0.919731	0.419478	15.3403
6_DILP1_7_MELT	Q9VX02	bs13c01.y1	1.07182	0.419478	14.4251
6_DILP1_7_MELT	Q9W3L4	Dmel\CG2233	0.708658	0.419478	19.3063
6_DILP1_7_MELT	Q9VFW4	poly	0.285695	0.419478	17.0645
6_DILP1_7_MELT	Q9W5W7	Dmel\CG9581	-0.228734	0.419478	16.8079
6_DILP1_7_MELT	M9PH59;Q9VXX8	RpL37a	0.508065	0.419478	20.2629
6_DILP1_7_MELT	Q7KTB3;Q8IP79;Q8IP80;Q9VK25	Pect	-0.327658	0.419478	17.7428
6_DILP1_7_MELT	Q9W2W8	Dmel\CG12643	0.384067	0.419478	19.305
6_DILP1_7_MELT	Q8IMV6	Saf-B	0.254754	0.419478	18.8546
6_DILP1_7_MELT	Q9VBC4	Dmel\CG6420	-0.692205	0.443554	16.2961
6_DILP1_7_MELT	O18405	Surf4	0.257588	0.420864	18.0981
6_DILP1_7_MELT	Q9VT38	Dmel\CG18178	0.651742	0.420864	17.1407
6_DILP1_7_MELT	Q9W0P3	MED30	0.235143	0.420968	16.26
6_DILP1_7_MELT	P29613;P29613-1	Tpi	-0.2547	0.421554	23.1731
6_DILP1_7_MELT	Q9VL91	zf30C	0.344446	0.421554	16.4358
6_DILP1_7_MELT	P29413;Q53YH3	Calr	-0.20638	0.421554	23.3364
6_DILP1_7_MELT	Q8SX57	CG11005	-0.21867	0.421554	21.7498
6_DILP1_7_MELT	Q9VFF3	Rrp6	0.345177	0.421554	16.4124
6_DILP1_7_MELT	M9PGW0;P27716	ogre	0.262607	0.421554	17.1655
6_DILP1_7_MELT	A1ZAU3;C3KGN2	nw	0.301725	0.421554	22.5546
6_DILP1_7_MELT	Q7JQL2	Sans	1.60941	0.421554	11.4961
6_DILP1_7_MELT	Q9VAM6	Cisd2	0.398785	0.421554	17.8983
6_DILP1_7_MELT	Q7JXU4	Ns2	0.329097	0.421554	18.2126
6_DILP1_7_MELT	A0A6F7R657	wdb	0.221458	0.421554	19.3949
6_DILP1_7_MELT	Q95SS8	CG7506	-0.418086	0.421554	18.8674
6_DILP1_7_MELT	A0A0B4LFT2;Q27606	Cyp4e2	1.13176	0.422065	15.6623
6_DILP1_7_MELT	Q9I7M8	Ku80	-0.31392	0.422273	15.7279
6_DILP1_7_MELT	M9NDD2;Q9VW60	Ac76E	-0.521939	0.422273	15.3206
6_DILP1_7_MELT	A0A0B4K885;Q9GYV5	key	0.287464	0.423128	14.9827
6_DILP1_7_MELT	A4V383;P91929	ND-42	-0.379431	0.423128	18.5965
6_DILP1_7_MELT	E1JGV4	Dmel\CG42568	-0.740964	0.423132	14.9879
6_DILP1_7_MELT	M9PFY4;Q8WR19;Q9VW45	Fibp	-0.335777	0.423328	14.959
6_DILP1_7_MELT	Q9VX36	ND-24	-0.318102	0.423328	18.6073
6_DILP1_7_MELT	M9PG87;Q9VPA1	CG3116;CG13256	-0.471491	0.423369	15.4043
6_DILP1_7_MELT	Q9W2N5	Sou	0.475429	0.423369	14.8953
6_DILP1_7_MELT	Q9W095	Gk2	0.609251	0.423369	16.3608
6_DILP1_7_MELT	Q9VWI0	ND-18	-0.337129	0.423369	19.0519
6_DILP1_7_MELT	Q7JX82	kermit	-0.299878	0.423499	15.6523
6_DILP1_7_MELT	M9PB90;Q9VKY2	Cand1	0.239886	0.424015	19.2675
6_DILP1_7_MELT	M9PBM1;Q94535	U2af38	-0.233574	0.424275	18.2902
6_DILP1_7_MELT	Q9VXW5	Dmel\CG9114	0.320823	0.424275	14.7323
6_DILP1_7_MELT	Q9W0C4	GC	-0.531984	0.424275	19.4299
6_DILP1_7_MELT	A4V3W8;Q9U1M2	CG2716;CG32795	0.232813	0.42505	15.1789
6_DILP1_7_MELT	Q7KPG8	Mat1	0.263809	0.42505	16.5707
6_DILP1_7_MELT	M9PB59;M9PB60;M9PC92;Q8IPI3;Q9VM31	Ndae1	-0.342984	0.425445	17.1885
6_DILP1_7_MELT	Q9VI82	CG1234	0.293473	0.425445	15.0441
6_DILP1_7_MELT	Q9VXK8	Slc25A46a	-0.266564	0.425445	13.8582
6_DILP1_7_MELT	Q7KT58	CT18477	0.218035	0.425445	16.6309
6_DILP1_7_MELT	Q9XZ19	Dmel\CG3909	0.307094	0.425544	16.9046
6_DILP1_7_MELT	M9MRG4;Q9VL07	Utx	0.468276	0.425544	13.8567
6_DILP1_7_MELT	A0A0B4KHH7;Q9VC03	Nmnat	-0.293019	0.425612	15.895
6_DILP1_7_MELT	M9PCH8;Q9VLU0	baf	0.372252	0.426514	20.4347
6_DILP1_7_MELT	P40797	pnut	0.19132	0.426514	19.5824
6_DILP1_7_MELT	Q9VSP0	Dmel\CG6511	-0.346788	0.426581	14.4522
6_DILP1_7_MELT	Q9VMH8	Pfdn1	0.279001	0.426779	15.9578
6_DILP1_7_MELT	Q9VM46	Sem1	-0.533335	0.426779	17.7227
6_DILP1_7_MELT	A0A0B4JD16;A0A0B4K7Y0;A1Z9C8;B7YZF5;B7YZF6;B7YZF7;B7YZF8;B7YZF9;B7YZG0;Q0E990;Q6AWM7;Q8T0I4	ATP8A	-0.319401	0.427249	17.3202
6_DILP1_7_MELT	Q7KQM8;Q9V493	Dmel\CG11076	0.270223	0.427692	17.0163
6_DILP1_7_MELT	Q9VNV2	Dmel\CG11523	-0.3742	0.427919	15.3815
6_DILP1_7_MELT	Q9VGJ9	Ho	0.232187	0.427919	16.5116
6_DILP1_7_MELT	Q0E8H9;Q8IRB6	Hexo1	-0.333048	0.428834	18.2353
6_DILP1_7_MELT	Q9VTR6	prc	-0.660541	0.428834	19.1449
6_DILP1_7_MELT	Q9VWD0	parvin	-0.365004	0.428834	18.3741
6_DILP1_7_MELT	Q9W086	mRpL46	-0.315879	0.428834	16.301
6_DILP1_7_MELT	A1ZAN2;A4UZL2;B7YZI1	Ehbp1	-0.307564	0.428912	15.2402
6_DILP1_7_MELT	P55830	RpS3A	0.272745	0.42917	22.3335
6_DILP1_7_MELT	M9PFM5;M9PFS6;P25439;P25439-2	brm	0.215329	0.429512	17.8791
6_DILP1_7_MELT	Q9VL16	Dmel\CG5676	0.214923	0.429512	19.8785
6_DILP1_7_MELT	Q7K4Q9	Hmgs	-0.291216	0.429561	18.056
6_DILP1_7_MELT	Q9VUX1	mRpS31	-0.362353	0.429561	16.8178
6_DILP1_7_MELT	Q9VMV5	vkg	-0.541691	0.429561	20.8063
6_DILP1_7_MELT	O17444	VAChT	-0.432636	0.429561	19.7937
6_DILP1_7_MELT	M9PBN2;Q8SXR1	NLaz	0.636654	0.429561	14.4989
6_DILP1_7_MELT	A0A0B4LGQ8;Q9VN19	Dmel\CG9853;CG9853	-0.330405	0.429561	17.0346
6_DILP1_7_MELT	P49963	Srp19	0.288649	0.429561	15.8023
6_DILP1_7_MELT	Q24171	ksr	1.25802	0.455252	11.9732
6_DILP1_7_MELT	P28518	Xpac	1.92891	0.429561	17.7649
6_DILP1_7_MELT	M9NDE3;M9NDE3-2	bark	0.264949	0.430526	15.518
6_DILP1_7_MELT	P15007	Eno	-0.277649	0.43121	24.8834
6_DILP1_7_MELT	Q9V3A4	Catsup	0.443861	0.43121	15.6961
6_DILP1_7_MELT	Q961B9	LD24073p	-0.243129	0.43121	16.0775
6_DILP1_7_MELT	Q9VVL5	Dmel\CG5567	-0.272351	0.43121	17.0144
6_DILP1_7_MELT	Q8MMD2;Q8MMD3	Eps-15	-0.190025	0.43121	19.873
6_DILP1_7_MELT	F2FB81;H5V8D0;M9NCT2;M9PCP4;Q9VKM2;X2J5L4	SCAR	0.270625	0.43121	17.5388
6_DILP1_7_MELT	Q9VA63	PH4alphaSG1	-0.823229	0.43121	15.8694
6_DILP1_7_MELT	A1ZAW5	icln	-0.254719	0.43121	18.3731
6_DILP1_7_MELT	Q8MLP9	BcDNA:RH70879	-0.237814	0.43121	18.5363
6_DILP1_7_MELT	A0A0B4LGZ8;Q8SY61	Obp56d	-0.383319	0.431275	17.2705
6_DILP1_7_MELT	Q9VNA3	BEST:LD29996	0.371576	0.431368	18.5736
6_DILP1_7_MELT	Q9W328	Lst8	0.208801	0.431638	16.6184
6_DILP1_7_MELT	Q9VZL2	ida	0.413719	0.431752	19.2876
6_DILP1_7_MELT	Q9W2J5	Dmel\CG44245	-0.916433	0.431833	17.717
6_DILP1_7_MELT	Q9VN03	Suv3	0.732169	0.431833	15.1649
6_DILP1_7_MELT	Q9V9M8	Dmel\CG3262	-0.464422	0.431833	15.9262
6_DILP1_7_MELT	A8JNT1	Dmel\CG12355	0.549228	0.431833	17.9264
6_DILP1_7_MELT	Q9VH85	side-VII	-0.427317	0.431833	14.6888
6_DILP1_7_MELT	A0A0B4LGL2;D6W4U0;Q8MLP3;Q9W188	aSMase;CG3376-RA;Dmel\CG3376;Dmel\CG3376	0.391071	0.431833	13.7719
6_DILP1_7_MELT	Q6NP91	Tmem63	0.289696	0.431833	16.0473
6_DILP1_7_MELT	A0A0B4KGL0;A0A0B4KGQ3;A0A0B4KH61;Q3KN41	Nrx-1	-0.31921	0.431933	15.6732
6_DILP1_7_MELT	A0A0B4KGX1;Q01989-2	jar	0.188668	0.43201	17.9967
6_DILP1_7_MELT	O76861	EG:100G10.1	0.336584	0.43201	14.9934
6_DILP1_7_MELT	Q7JWH5	Roc2	-0.377164	0.43201	17.2542
6_DILP1_7_MELT	A0A0B4JDB9;Q8T3K5	eIF4EHP	0.348367	0.43201	16.8667
6_DILP1_7_MELT	P81829	Lk	-0.342197	0.432194	17.753
6_DILP1_7_MELT	Q9VJ44	Dmel\CG17597	0.418672	0.432306	20.2022
6_DILP1_7_MELT	M9NFR3;P14785	CycA	0.309902	0.432306	15.8151
6_DILP1_7_MELT	B7Z045;M9PE48;M9PH51;Q960S0	BtbVII	-0.230975	0.432306	16.2069
6_DILP1_7_MELT	Q9VRL2	Membrin	-0.419256	0.432306	15.8411
6_DILP1_7_MELT	Q9V3G1	RpL8	0.411642	0.432662	21.658
6_DILP1_7_MELT	Q7JUX9	trmt10c	-0.414209	0.432662	16.5015
	swl (CG5190, FBgn0034351). It is a SO0000010:protein_coding_gene from Drosophila melanogaster. It has one annotated transcript and one polypeptide. Gene sequence location is 2R:18451284..18452736. It has the cytological map location 55C9. Protein features are: tRNA (guanine-N1-)-methyltransferase, eukaryotic; tRNA methyltransferase 10 homologue C; tRNA methyltransferase TRM10-type domain; tRNA me…		2R
6_DILP1_7_MELT	Q8IRT0;Q9W4N9	Gem4b;Glos	0.227012	0.432662	15.2617
6_DILP1_7_MELT	Q9VA38	wts	-0.36362	0.432662	13.0697
6_DILP1_7_MELT	Q8IRB3	Dmel\CG32241	-1.56214	0.515867	16.2335
6_DILP1_7_MELT	A8JNN1;A8JNN2;A8JNN3;M9NE45;M9NFP2;M9PHR5;Q6IDD9	Sarm	-0.25788	0.434525	15.5573
6_DILP1_7_MELT	M9PFK4;P22468	gdl	0.514933	0.464387	14.5375
6_DILP1_7_MELT	Q7JYV2	Syngr	1.15474	0.435088	13.8262
6_DILP1_7_MELT	Q9V3N1	Spn27A	0.304004	0.435088	17.8019
6_DILP1_7_MELT	Q8IRE4	CG32281	0.364407	0.435088	15.7064
6_DILP1_7_MELT	M9PHI7;Q9VRQ1	kri	-0.240913	0.435088	16.7777
6_DILP1_7_MELT	Q709R6;Q709R6-2	bocks	0.273021	0.435088	17.0721
6_DILP1_7_MELT	E1JHM0;E1JHM1;M9PDR8;Q9VIS1	CdGAPr	-0.194118	0.435501	16.8394
6_DILP1_7_MELT	Q9VDH8	RpS30	0.78874	0.435501	21.6318
6_DILP1_7_MELT	Q9GQR5	stai	0.209446	0.435601	19.5134
6_DILP1_7_MELT	A0A0B4KFD1;A1Z7C4	LRP1	0.204216	0.435948	17.5452
6_DILP1_7_MELT	Q9W423	schlank	0.421487	0.43664	16.7836
6_DILP1_7_MELT	Q24423;X2J9V3	noc	-0.301433	0.43664	13.7352
6_DILP1_7_MELT	O61604	Fim	0.206251	0.436771	19.3509
6_DILP1_7_MELT	M9PFU5;Q8IPT8;Q9VP66	Dmel\CG10508	-0.428351	0.436784	15.3956
6_DILP1_7_MELT	Q8IRJ9;Q9W0U0	Gk1	-0.41364	0.43712	16.2385
6_DILP1_7_MELT	Q9Y091	fl(2)d	0.303514	0.437911	17.1258
6_DILP1_7_MELT	Q9VWP1	Usp39	0.230357	0.438505	17.2576
6_DILP1_7_MELT	M9PBM3;Q9VPW2	Atg4a	0.199274	0.440294	17.2212
6_DILP1_7_MELT	Q7KJ08	Alk	-0.224315	0.440301	16.7031
6_DILP1_7_MELT	A1Z8R8	rho-7	-0.50074	0.440301	16.0966
6_DILP1_7_MELT	Q9VYI1	Dmel\CG4645	1.09053	0.467071	14.1136
6_DILP1_7_MELT	Q9VLY7	Tep3	-0.576064	0.440723	15.4801
6_DILP1_7_MELT	A0A0B4LF75;Q6AWJ9	otk	0.310652	0.440723	18.8135
6_DILP1_7_MELT	P34739	lds	0.189934	0.440723	18.0877
6_DILP1_7_MELT	Q9VNG2	Wdr33	0.233339	0.441699	15.7907
6_DILP1_7_MELT	Q5U124	Mal-A5	0.383959	0.441699	18.0277
6_DILP1_7_MELT	A0A0B4KGG6;Q9VN12	Dmel\CG1090;CG1090	-0.218953	0.441699	15.798
6_DILP1_7_MELT	Q7JZ53	mRpS4	-0.276195	0.441699	15.7446
6_DILP1_7_MELT	Q9VG76	CG17202	0.248527	0.441699	19.1704
6_DILP1_7_MELT	A0A0B4KI38;Q9V9X4	Dmel\CG11334;CG11334	0.294689	0.441699	18.9527
6_DILP1_7_MELT	Q9VNF5	anon-WO0118547.367	-0.254699	0.442536	18.2465
6_DILP1_7_MELT	A0A0B4KFZ9;P84040	His4r;His4	0.586688	0.442566	21.4569
6_DILP1_7_MELT	O46084;X2JC94	Pgam5	-0.194368	0.442566	17.9036
6_DILP1_7_MELT	Q9VHV9	Dmel\CG7900	0.513663	0.442566	16.5573
6_DILP1_7_MELT	D1YSG0	bt	-1.0393	0.44268	19.0156
6_DILP1_7_MELT	Q9VXN4	ArgRS	0.185622	0.443554	18.9272
6_DILP1_7_MELT	Q24388;X2JCV2	Lsp2	0.462205	0.443554	19.2416
6_DILP1_7_MELT	Q9VA97	Dmel\CG1983	-0.303726	0.443554	17.2052
6_DILP1_7_MELT	A0A0B4LG04;Q9V968	galla-1	0.680146	0.443554	13.8298
6_DILP1_7_MELT	Q9VJD7	SPH93	-1.21982	0.443554	15.5367
6_DILP1_7_MELT	B5RJJ4	Dmel\CG11307	-0.334478	0.443554	17.3312
6_DILP1_7_MELT	A0A0B4KHU6;A0A0B4KI14;Q9VBW6	dan	-0.504956	0.443554	14.4904
6_DILP1_7_MELT	A0A0B4KEK4;A0A0B4KEU4;A1Z8M8;A8DYA5;A8DYA6;Q5BI22	Dmel\CG9003;FBXL2;FBXL2;Dmel\CG9003;Dmel\CG9003;Dmel\CG9003	0.385415	0.443554	14.9039
6_DILP1_7_MELT	O61722	PRL-1	-0.237318	0.443554	18.5543
6_DILP1_7_MELT	Q9V9S0	Lamp1	-0.232365	0.443665	20.4009
6_DILP1_7_MELT	Q9VHX1	Dmel\CG10435	-0.549134	0.443721	13.005
6_DILP1_7_MELT	Q9W469	AgmNAT	0.375712	0.443721	16.7445
6_DILP1_7_MELT	Q9V3I2	Rab5	0.210079	0.443721	18.2841
6_DILP1_7_MELT	P36241	RpL19	0.337189	0.443721	21.8772
6_DILP1_7_MELT	Q9VM17	CG5181	0.452648	0.443721	15.8245
6_DILP1_7_MELT	Q7JX57	EMRE	2.27124	0.472354	13.7898
6_DILP1_7_MELT	Q9VP08	CT22143	-0.310121	0.44378	14.9304
6_DILP1_7_MELT	Q7YU24;Q7YU24-2	Marf	-0.207792	0.44378	18.7552
6_DILP1_7_MELT	A0A0B4LH27	Dmel\CG44956	2.3619	0.472728	15.4265
6_DILP1_7_MELT	Q0E9B6	RpS11	0.396189	0.44469	21.997
6_DILP1_7_MELT	A0A0B4K618	Fmr1	0.216376	0.445905	20.415
6_DILP1_7_MELT	Q9VWX8	Frq2	-1.27162	0.445905	16.9883
6_DILP1_7_MELT	A0A0B4LET0;Q7K4C2	Dmel\CG7737	0.276735	0.44631	16.9057
6_DILP1_7_MELT	Q9W0C7	CG13926	0.275411	0.44631	16.6454
6_DILP1_7_MELT	M9PBW0;Q9VSF3	UbcE2M	0.273178	0.44631	18.0552
6_DILP1_7_MELT	Q9VE04	mRpL55	0.204965	0.44631	16.3985
6_DILP1_7_MELT	A1Z768;Q7JY33	rnh1	0.420767	0.446569	14.5855
6_DILP1_7_MELT	Q9W3V3	Dmel\CG14435	-0.356389	0.447502	15.32
6_DILP1_7_MELT	Q9V8K2	Sec6	-0.496825	0.447502	15.173
6_DILP1_7_MELT	Q9VEJ3	P5cr-2	0.5228	0.447502	16.7414
6_DILP1_7_MELT	Q9VIM0	38C.55	0.269337	0.447502	19.5938
6_DILP1_7_MELT	Q9VWV6	Tsf1	-0.271566	0.447502	20.464
6_DILP1_7_MELT	Q9VI97	CG14604	-1.1549	0.447502	14.6511
6_DILP1_7_MELT	Q9VE46	ChT	-0.285069	0.447502	16.5127
6_DILP1_7_MELT	Q9VXV1	Dmel\CG6299	-0.632651	0.447502	16.5183
6_DILP1_7_MELT	A0A0B4KG41;Q9VES1	Arl6IP1	-0.380321	0.447502	16.7882
6_DILP1_7_MELT	A0A4D6K823;Q8IQ91;Q8T030	nmo	-0.983204	0.447694	17.9665
6_DILP1_7_MELT	Q8T062;Q8T062-2	Nep4	-1.00901	0.447694	13.3636
6_DILP1_7_MELT	Q9V675	Cyp6g2	-0.549791	0.447852	18.5603
6_DILP1_7_MELT	Q7K1C3	Dmel\CG6984	-0.282143	0.447852	17.6445
6_DILP1_7_MELT	P23696;X2JDI1	mts	-0.340222	0.447974	22.4137
6_DILP1_7_MELT	P54399;X2JGP4	Pdi	0.288939	0.448204	23.8314
6_DILP1_7_MELT	Q7JRC0	BcDNA:RH17411	0.290987	0.448306	21.0164
6_DILP1_7_MELT	Q9VW71;Q9VW71-2;X2JCN4	kug	-0.336137	0.448576	14.0243
6_DILP1_7_MELT	Q9VPY8	Tgt	-0.250629	0.448576	16.4006
6_DILP1_7_MELT	Q9W579	inc	-0.265948	0.448576	16.5968
6_DILP1_7_MELT	M9MRD1	Msp300	-0.1907	0.450576	18.8016
6_DILP1_7_MELT	E1JID9;E1JIE0;E1JIE1;E1JIE2;E1JIE3;M9ND55;X2JC42;X2JCL0	Mp	-0.365363	0.450576	15.2207
6_DILP1_7_MELT	Q9VT25	Dmel\CG18180	-1.06757	0.450576	16.7622
6_DILP1_7_MELT	Q9VNZ3	Polr2H	-0.244141	0.450576	17.8172
6_DILP1_7_MELT	Q9VRV5	D19A	0.227631	0.450576	19.266
6_DILP1_7_MELT	M9PC89;P17133	snRNP-U1-70K	0.377176	0.450666	16.2348
6_DILP1_7_MELT	Q9U6M0	ECSIT	-0.282537	0.451062	17.0421
6_DILP1_7_MELT	Q9VD14	Dmel\CG13850	-0.249616	0.451435	17.9493
6_DILP1_7_MELT	O76994	Ip259	0.341556	0.451496	16.97
6_DILP1_7_MELT	Q9VVN2	mRpS26	-0.414975	0.451938	17.3754
6_DILP1_7_MELT	Q7KLI1;Q9U8R4	Dark	0.254107	0.451938	13.8275
6_DILP1_7_MELT	A0A384ZCM4;Q6NN40	Ntmt	-0.315297	0.451938	16.1565
6_DILP1_7_MELT	Q95NH6	AttC	-1.10468	0.45233	15.3095
6_DILP1_7_MELT	Q9VIK0	Amacr	0.291571	0.45233	16.0972
6_DILP1_7_MELT	Q9VVM6	Prestin	-0.222497	0.482866	14.3827
6_DILP1_7_MELT	Q9VAJ2	Bub3	0.218453	0.452667	18.5319
6_DILP1_7_MELT	Q9V400	Ilk	-0.379382	0.452667	18.1179
6_DILP1_7_MELT	Q9VPM0	Rpp30	-0.455831	0.452667	16.0525
6_DILP1_7_MELT	Q9VV40	Golgin104	-0.260455	0.482985	14.8294
6_DILP1_7_MELT	Q9W3Z4	Dmel\CG3342	-0.645036	0.452845	16.2604
6_DILP1_7_MELT	P00967;X2J516	Gart	0.217565	0.453202	18.9159
6_DILP1_7_MELT	A8DYP0;A8DYP0-2;A8DYP0-3;A8DYP0-4;A8DYP0-5;A8DYP0-6	Unc-89	-0.967864	0.453202	17.5242
6_DILP1_7_MELT	A0A0B4LGT9;Q9VHV6	Dmel\CG9667	-0.229682	0.453202	18.3819
6_DILP1_7_MELT	Q9VB05	ALiX	0.178548	0.45497	18.9057
6_DILP1_7_MELT	Q9VI25	Neurochondrin	-0.724081	0.45497	16.4716
6_DILP1_7_MELT	M9PCI5;Q9VLS1	Dmel\CG8475;CG8475	-0.192167	0.45497	17.0471
6_DILP1_7_MELT	A0A0B4KHA2;A0A0B4KHN4;Q9VEK6	Sur-8	-0.187674	0.45497	15.7593
6_DILP1_7_MELT	Q8MSV2-2	shep	-0.291062	0.45514	17.0361
6_DILP1_7_MELT	Q9VHB3	CG16790	0.29653	0.45514	17.059
6_DILP1_7_MELT	M9NE98;Q9VUI8	Dmel\CG5114	-0.361537	0.455198	18.3934
6_DILP1_7_MELT	Q7KKH3	Mys45A	0.26789	0.455547	16.2709
6_DILP1_7_MELT	Q9W485	IntS6	-0.252693	0.455547	15.8191
6_DILP1_7_MELT	Q9W0F9	312	-0.419093	0.455547	17.6494
6_DILP1_7_MELT	Q9W0A0	drpr	-0.344143	0.455547	14.9543
6_DILP1_7_MELT	Q9VHK1	pyd	0.204694	0.455547	18.1219
6_DILP1_7_MELT	P07486	Gapdh1	-0.211018	0.455597	25.2003
6_DILP1_7_MELT	A0A0B4LHS1;P06742	Mlc1	-1.04414	0.455597	20.0944
6_DILP1_7_MELT	E1JIC5;F0JAM2;Q8I0Q7;Q8IRC2;Q95U18;Q9VZI4	NEST:bs15f01;CG14995-RC;NEST:bs15f01;anon-WO0140519.252;anon-WO0140519.252;CT34848	-0.291142	0.45696	14.0356
6_DILP1_7_MELT	P20432	GstD1	0.277216	0.457224	21.4437
6_DILP1_7_MELT	Q9V3T2	Dmel\CG5254	-0.392457	0.45794	17.7339
6_DILP1_7_MELT	M9PGA7;P18091-3	Actn	-1.23826	0.458015	16.2837
6_DILP1_7_MELT	M9PD85;M9PFX8;M9PG57;M9PIH9;O76923;O96378	TfAP-2	0.46225	0.458696	16.4878
6_DILP1_7_MELT	Q9VYL1;X2JDF2	Fpgs	-0.65584	0.458733	15.8534
6_DILP1_7_MELT	A8Y535	UQCR-11	-0.328471	0.458733	17.3797
6_DILP1_7_MELT	A8JNI2;Q7YZ99;Q9W0B0	Srrm234	0.299751	0.458733	16.463
6_DILP1_7_MELT	Q961H2	CG8054	-0.68759	0.458733	17.1906
6_DILP1_7_MELT	Q9VJ12	Acn	0.30962	0.458733	17.3308
6_DILP1_7_MELT	Q7K3U4	Fmo-2	-1.11328	0.458733	15.3757
6_DILP1_7_MELT	Q9VIJ9	Ns4	0.25462	0.45912	15.754
6_DILP1_7_MELT	A0A0B4KFT9;Q7KNS5	qkr54B	-0.298693	0.46093	17.0841
6_DILP1_7_MELT	A0A0B4K6D8;A0A0B4K707;A0A0B4KFP5;A0A0B4KGR1;A0A6H2EDN5;A0A6H2EEU5;A0A6H2EG35;Q0KI87;Q7KSS0;Q9VH03	Nuak	0.231967	0.46093	17.9275
6_DILP1_7_MELT	Q960Y8;Q9VEH0	alt	0.216309	0.46093	18.6079
6_DILP1_7_MELT	M9PFF0;P41126	RpL13	0.345622	0.461065	22.5652
6_DILP1_7_MELT	A0A0B4K7H0;Q7KN74	Ttc7	-0.254089	0.461128	15.9744
6_DILP1_7_MELT	M9PGX9;Q76NS2	Dmel\CG10353	-0.325991	0.461128	15.4644
6_DILP1_7_MELT	Q07886	Dbp45A	1.19096	0.461128	14.2264
6_DILP1_7_MELT	O17468;O17468-2;O17468-3	Hira	0.495783	0.524782	12.773
6_DILP1_7_MELT	Q9W3C1	l(1)G0020	0.200993	0.46397	17.8527
6_DILP1_7_MELT	Q9W1X7	MED23	0.206266	0.46397	16.4004
6_DILP1_7_MELT	Q8IQG9;Q9VTV3	Ak1	-0.262359	0.464099	19.2271
6_DILP1_7_MELT	Q9VJZ7	Nnp-1	0.21613	0.464387	17.3605
6_DILP1_7_MELT	Q9VN73	CT1789	-0.481822	0.464387	14.3982
6_DILP1_7_MELT	Q9VYT6	p24-1	-0.272306	0.464387	18.989
6_DILP1_7_MELT	Q9W196	Dmel\CG3356	-0.261688	0.464387	16.1398
6_DILP1_7_MELT	P42207	2023-09-01	0.221902	0.464387	18.5835
6_DILP1_7_MELT	A0A0B4LHC1;B5RIZ2;Q9VDS5	RhoGAP92B	0.260002	0.465452	16.1913
6_DILP1_7_MELT	M9PFN0;M9PFN0-2	hzg	0.266243	0.465452	17.2926
6_DILP1_7_MELT	M9PCE0;Q01604	Pgk	-0.198449	0.465452	22.673
6_DILP1_7_MELT	Q961Q8	Dmel\CG10562	1.0027	0.465452	13.8194
6_DILP1_7_MELT	Q9VS20	Acbp4	2.97232	0.465452	15.6422
6_DILP1_7_MELT	Q9VHH0	St2	1.15339	0.49302	14.6337
6_DILP1_7_MELT	A0A0B4KHW0;A4V3M5;B7Z0S0;Q8IMJ7;Q9V407	Axn	-0.515539	0.465548	15.2848
6_DILP1_7_MELT	A0A0C4DHE6;Q9VFS5	flfl	0.25413	0.465548	18.2108
6_DILP1_7_MELT	M9PFT9;M9PI89;O96433;O96433-2	CycT	0.355304	0.465548	14.2448
6_DILP1_7_MELT	A0A6J3SKB4;B7Z0H3;E1JHV3;M9PBG8;Q8IRJ2;Q8IRJ3;Q8IRJ4;Q9W0R9;Q9W0S0;Q9W0S2	RhoGEF3	-0.253563	0.465548	14.4255
6_DILP1_7_MELT	B7Z0G4;Q7KUF9;Q9VTL9	Sugb	-0.287182	0.465548	15.594
6_DILP1_7_MELT	Q9VF14	EndoU	-0.199801	0.465548	16.0318
6_DILP1_7_MELT	Q9VAY3	mfrn	0.288071	0.465548	15.3209
6_DILP1_7_MELT	A0A0B4K7B0;A0A0B4K7H8;A0A0B4K7I2;A0A0B4K7I6;A0A0B4K7W3;A0A0B4K7W7;A0A0B4K852;A0A0B4KF04;Q6NND8;Q7JMZ7	sm	0.210241	0.465548	18.0682
6_DILP1_7_MELT	Q8T010;Q9VMJ4	Dmel\CG9098	-0.505604	0.465548	14.9254
6_DILP1_7_MELT	Q9VHG8	Dmel\CG16734	0.808002	0.465548	14.2933
6_DILP1_7_MELT	Q7K4L8	Dmel\CG7878	-0.200391	0.465548	18.7222
6_DILP1_7_MELT	Q7K4B2	l(2)k09848	0.249623	0.465922	17.2679
6_DILP1_7_MELT	Q9VXE4	Dmel\CG9782	0.60921	0.465922	13.1197
6_DILP1_7_MELT	Q9VIC3	alpha-Est1	1.32937	0.465922	14.7207
6_DILP1_7_MELT	A0A0B4KG83;Q9VEC3	Arp5	-0.422102	0.465922	14.985
6_DILP1_7_MELT	Q9VQZ0	Dmel\CG3652	-0.677183	0.465922	17.1271
6_DILP1_7_MELT	M9PJQ5;P36188-3	wupA	-1.03009	0.465922	18.589
6_DILP1_7_MELT	Q8IPJ3-3;Q8IPJ3-4;Q8IPJ3-5	LUBEL	-1.09064	0.465922	16.4236
6_DILP1_7_MELT	Q9VL59;X2JA03	CG4709;Dmel\CG4709	0.273698	0.465922	15.4987
6_DILP1_7_MELT	O76899	pck	-0.435055	0.465922	16.5691
6_DILP1_7_MELT	M9NEY8;M9NEY8-2;M9NEY8-3;M9NEY8-4;M9NEY8-5	Tet	0.189387	0.467071	17.0347
6_DILP1_7_MELT	A0A0B4LHC9;Q9W1I7	Dmel\CG5554	0.293118	0.467071	20.017
6_DILP1_7_MELT	Q9VEQ2	EMC2B	-0.265177	0.467071	17.86
6_DILP1_7_MELT	M9PGI7;Q9Y145;X2JAG8;X2JG22	Prp4k	0.29437	0.467233	15.7364
6_DILP1_7_MELT	Q9VWY5	Dmel\CG7135	2.13602	0.46806	12.5061
6_DILP1_7_MELT	Q86NW1;Q8IH57	Vmat	-0.638646	0.46806	17.5588
6_DILP1_7_MELT	Q7K1C0	ND-15	-0.224543	0.46806	16.691
6_DILP1_7_MELT	Q9VJZ5	Tap42	0.262695	0.468532	18.591
6_DILP1_7_MELT	Q8T051	CG4639	-0.246563	0.468532	15.74
6_DILP1_7_MELT	Q7K010	Tsp42Ef	0.616509	0.468532	17.5407
6_DILP1_7_MELT	E1JHC8;Q9VLA1;Q9VLA1-2	GlcAT-S	-0.49662	0.468532	14.292
6_DILP1_7_MELT	A4V1N8;P35415	Prm	-1.00063	0.468532	18.9954
6_DILP1_7_MELT	Q6NR46	Spt-I	-0.227235	0.468532	17.9072
6_DILP1_7_MELT	Q9VXE8	Ubc7	0.357372	0.468532	17.2619
6_DILP1_7_MELT	A1ZBL5	par-1	0.177093	0.468532	18.2133
6_DILP1_7_MELT	Q9V3G7	Rpn7	0.212042	0.469577	20.2756
6_DILP1_7_MELT	Q9VM07	Dmel\CG6055	-0.67452	0.469602	15.6574
6_DILP1_7_MELT	A0A0B4K7P4;A0A0B4K866;Q7K0H4	stj	-0.216344	0.470114	14.6346
6_DILP1_7_MELT	Q9VZ05	CG15197	0.414705	0.470249	15.6961
6_DILP1_7_MELT	A4V1Q0;A4V1Q1;M9PF25;Q24207;Q24207-2;Q6NN06	bol	-0.575575	0.470447	15.9727
6_DILP1_7_MELT	P11996;X2J8F5	Lsp1beta	0.561718	0.470621	22.4101
6_DILP1_7_MELT	M9NEZ0;Q9VKJ9	l(2)gd1	0.237175	0.470621	15.5509
6_DILP1_7_MELT	Q9VQK8	Dmel\CG17219	-0.259592	0.471377	17.0908
6_DILP1_7_MELT	Q9VZQ1;Q9VZQ1-2	Ythdc1	0.215339	0.471377	15.0344
6_DILP1_7_MELT	Q9VTY2	anon-WO0172774.89	0.233259	0.472212	20.3455
6_DILP1_7_MELT	H8F4T3;Q9VFG5	smp-30	0.899587	0.472212	18.0295
6_DILP1_7_MELT	A0A0B4LFL3;O96827	eEF1beta	0.246338	0.472212	22.432
6_DILP1_7_MELT	Q03751-2;Q03751-3	Csp	-0.625956	0.472354	17.1852
6_DILP1_7_MELT	Q8MLW4	Dmel\CG30392	0.383359	0.472354	15.1463
6_DILP1_7_MELT	M9NG39;P41073;P41073-3	Pep	0.478082	0.472512	20.3611
6_DILP1_7_MELT	Q0KHU4	RhoU	0.179552	0.473934	18.7853
6_DILP1_7_MELT	Q9VHB8	Dmel\CG8199	-0.322099	0.473934	18.8294
6_DILP1_7_MELT	A8JNH1;M9PBH0;M9PDJ0;M9PGK7;Q7YU15;Q9W0Q4;X2JAH4	klar	-0.58645	0.473934	17.1342
6_DILP1_7_MELT	Q9VH19	Invadolysin	-0.323797	0.47414	15.513
6_DILP1_7_MELT	Q9W0Q2	Cypl	0.237186	0.47414	18.3761
6_DILP1_7_MELT	Q9W4P5	VhaAC39-1	-0.180355	0.47414	19.2068
6_DILP1_7_MELT	Q7KUZ9	Chsy	0.277895	0.474521	15.3039
6_DILP1_7_MELT	Q7PL91	ND-AGGG	-0.572633	0.474591	16.5322
6_DILP1_7_MELT	Q9W422	CG3781	-0.298843	0.47483	16.7375
6_DILP1_7_MELT	Q9VF02	Hel89B	0.231475	0.475369	15.9947
6_DILP1_7_MELT	Q24133;Q53ZT0	DnaJ-1	0.223806	0.475369	18.9013
6_DILP1_7_MELT	A0A021WW64;Q8SYH8	FBgn0058460;CG17159	-0.217679	0.475369	16.0585
6_DILP1_7_MELT	L0MPZ9;P91685	mGluR	-0.290256	0.475369	16.1676
6_DILP1_7_MELT	Q9VTL5	RIOK1	0.246829	0.475369	15.2428
6_DILP1_7_MELT	Q9VBU6	Dmel\CG11857	0.238158	0.475369	19.9224
6_DILP1_7_MELT	A2VEI2;A2VEI2-2	MICU1	-0.30198	0.475369	16.0311
6_DILP1_7_MELT	A0A0B4KH03;Q9V3X2	Tsp96F	0.382416	0.475369	16.5918
6_DILP1_7_MELT	Q7YTZ0;Q9VTD7	Dmel\CG7888	-0.226449	0.475369	18.8621
6_DILP1_7_MELT	Q7JWE2	CG6183	0.584229	0.475369	14.3538
6_DILP1_7_MELT	Q8T4C9	Dmel\CG6310	0.253252	0.475369	17.8988
6_DILP1_7_MELT	Q9VZ82	LeuRS-m	-0.190343	0.475369	16.5833
6_DILP1_7_MELT	Q9VKB9	Rab3-GAP	-0.356479	0.475776	15.3622
6_DILP1_7_MELT	Q9VKF0	CycY	-0.312743	0.475776	18.7626
6_DILP1_7_MELT	A0A0B4KI69;P32866	Gprk2	-0.337633	0.475841	16.3781
6_DILP1_7_MELT	P00408	mt:CoII	-0.238602	0.475841	20.2536
6_DILP1_7_MELT	Q6NR22	Dmel\CG1360	0.660842	0.475841	12.2074
6_DILP1_7_MELT	Q0E8X7	roh	-0.199671	0.475841	19.9595
6_DILP1_7_MELT	M9PDM5;P25157	cta	-1.33565	0.477273	14.6141
6_DILP1_7_MELT	Q9W362	Larp7	0.316668	0.47743	15.687
6_DILP1_7_MELT	Q9V9V4	Dmel\CG11550	0.427626	0.47743	13.8223
6_DILP1_7_MELT	Q9VXG0	CDC50	-0.237547	0.47743	17.4866
6_DILP1_7_MELT	G3M3A2;Q06559	RpS3	0.209407	0.478399	22.9823
6_DILP1_7_MELT	Q9VR30	anon-WO02059370.23	-0.283224	0.478399	16.254
6_DILP1_7_MELT	Q8IQ31	Dmel\CG1695	-0.24039	0.478399	15.1198
6_DILP1_7_MELT	Q8IPE7	Dmel\CG31709	-0.323332	0.479076	15.0934
6_DILP1_7_MELT	A8DZ02;A8DZ03;Q59DZ3;Q9VJW9	kuz	0.499736	0.480053	14.1699
6_DILP1_7_MELT	Q9V3V3	Pez	0.276555	0.480133	15.1224
6_DILP1_7_MELT	Q9W3J6	Dmel\CG17982	0.581332	0.514021	16.5652
6_DILP1_7_MELT	Q59DT1;Q9V9R1	Dmel\CG2225	0.307792	0.481367	15.7008
6_DILP1_7_MELT	Q9VXR4;X2JC09;X2JDX7;X2JKH0	Dmel\CG15601	-0.442187	0.48224	14.8211
6_DILP1_7_MELT	Q7K8Y3	Spn42Da	-0.180126	0.482866	17.8494
6_DILP1_7_MELT	A1ZB68	GstE3	0.907874	0.482985	17.9362
6_DILP1_7_MELT	P18053	Prosalpha3	0.23814	0.482985	20.4929
6_DILP1_7_MELT	C6SUW3;P55935	RpS9	0.291831	0.48437	23.0605
6_DILP1_7_MELT	Q7K4L9	Dmel\CG8405	-0.280096	0.48437	14.9278
6_DILP1_7_MELT	Q9VQQ0	Ptpa	-0.2078	0.486135	17.3082
6_DILP1_7_MELT	Q9VKD2	Hacd1	-0.501611	0.486346	15.481
6_DILP1_7_MELT	H8F4P8;Q9W4T4	dnc	-0.543736	0.518138	15.7566
6_DILP1_7_MELT	M9PHG2;P46150-2	Moe	-0.742124	0.487671	19.3117
6_DILP1_7_MELT	O16158	Scp2	-0.869082	0.488192	15.7667
6_DILP1_7_MELT	C6SV41;Q9VL49;Q9VL50;X2J9A4	Trp1	0.368171	0.488192	17.6504
6_DILP1_7_MELT	A0A0B4LIJ0;P48601	Rpt2	0.193126	0.488227	21.3382
6_DILP1_7_MELT	Q4V4P1	Dmel\CG12868	0.613776	0.488341	14.7584
6_DILP1_7_MELT	A0A0B4KHX4;A0A0B4KI28;Q59DT9;Q8IMS2;Q9VBJ2	Nf1	-0.171496	0.488587	17.5483
6_DILP1_7_MELT	O76874	EG:125H10.1	0.572821	0.488587	17.2133
6_DILP1_7_MELT	A1Z8K9;Q7JR71;Q7JR71-2	Sod3	0.185227	0.488587	18.1914
6_DILP1_7_MELT	Q7JV70	Arc2	0.207995	0.48871	15.142
6_DILP1_7_MELT	Q0E8G6	Cpsf5	-0.167124	0.48871	18.9779
6_DILP1_7_MELT	Q24238	Alp4	-0.521387	0.573318	14.129
6_DILP1_7_MELT	P22465-2	AnxB10	-0.356665	0.488963	16.3556
6_DILP1_7_MELT	Q9VHC7	rump	0.322144	0.488963	19.6722
6_DILP1_7_MELT	Q9VQI5	Ifrd1	0.221503	0.489082	18.755
6_DILP1_7_MELT	Q9W2X6	ATPsyndelta	-0.221778	0.489193	21.483
6_DILP1_7_MELT	Q8IPB7	LManII	0.196675	0.489193	20.6932
6_DILP1_7_MELT	Q8IP45;Q9V475	Cul3	0.215023	0.489417	18.4285
6_DILP1_7_MELT	Q9V3Y8	IKKepsilon	0.209978	0.489723	17.6268
6_DILP1_7_MELT	Q1WWB7	betaG	-0.38825	0.489723	16.244
6_DILP1_7_MELT	Q9I7L9;Q9Y168	Dmel\CG18858;BcDNA.GH02384	0.194577	0.489781	16.6333
6_DILP1_7_MELT	M9PBR6;Q8I935	CG10977;CG32410	-0.236511	0.489936	16.7536
6_DILP1_7_MELT	A0A0B4K7G1;A1ZB80	BcDNA:RH27395;BcDNA:RE18604	0.224577	0.489936	20.9591
6_DILP1_7_MELT	Q9VP50	Dmel\CG7632	-0.214634	0.489936	18.1427
6_DILP1_7_MELT	A0A0B4J3Z9;A0A0B4KGW0;Q8IMX7-2	Miro	-0.25814	0.489936	16.4602
6_DILP1_7_MELT	O18336;Q86BK8	Rab14	0.185503	0.489936	16.647
6_DILP1_7_MELT	P02299	His3	1.11329	0.489936	16.698
6_DILP1_7_MELT	Q86P36	Ptr	-0.410875	0.490194	15.8436
6_DILP1_7_MELT	Q9V4U9	Cyp6a13	-0.950347	0.490194	14.9344
6_DILP1_7_MELT	Q9W140	Dmel\CG3548	-0.213278	0.490194	18.2573
6_DILP1_7_MELT	Q9VTU1	Atg12	-0.420502	0.490194	16.0453
6_DILP1_7_MELT	E2QCY9	Syn	-0.188357	0.490194	19.4303
6_DILP1_7_MELT	P52304	polo	0.217434	0.490194	18.4269
6_DILP1_7_MELT	M9PFV9;P20232	TfIIS	0.232836	0.490194	19.0756
6_DILP1_7_MELT	O96824	Lamtor5	0.322102	0.490194	16.333
6_DILP1_7_MELT	Q9VY44	mRNA-cap	-0.192827	0.490194	16.5173
6_DILP1_7_MELT	A0A4D6K1L3;M9NDP1;Q24117	ctp	-0.473085	0.491121	18.2584
6_DILP1_7_MELT	Q5U0X8	Dmel\CG12325	-0.326351	0.491494	16.3873
6_DILP1_7_MELT	M9PEQ4	Ae2	-0.194568	0.491494	16.9645
6_DILP1_7_MELT	Q7JYZ9	GstE2	-0.23518	0.491494	18.7143
6_DILP1_7_MELT	Q9UAS6	cmtr2	0.196369	0.491494	17.0725
6_DILP1_7_MELT	Q9W0L7	Usp10	-0.175654	0.491494	18.4566
6_DILP1_7_MELT	P50536	msl-3	-0.543372	0.525722	15.259
6_DILP1_7_MELT	Q9VY28	mRpS25	-0.429154	0.491494	16.9314
6_DILP1_7_MELT	E2QC83;Q7KNF2	Pabp2	0.270092	0.491494	19.0934
6_DILP1_7_MELT	P40304	Prosbeta6	-0.165931	0.491494	19.2697
6_DILP1_7_MELT	E1JGY6;Q0E9N2;Q9V9A9	l(2)01289	-0.990984	0.491494	15.702
6_DILP1_7_MELT	A0A0B4K7U5;A0A0B4KFC5;A0A126GUM8;E1JH02;Q86S05;Q86S05-2;Q86S05-3	lig	-0.176318	0.491494	21.2208
6_DILP1_7_MELT	Q95029;Q95029-2	Cp1	0.426264	0.491494	19.5412
6_DILP1_7_MELT	Q8IH00	Mat89Ba	0.173223	0.491494	15.9012
6_DILP1_7_MELT	A0A0B4KHM2	CSN5	0.440304	0.491494	15.4258
6_DILP1_7_MELT	P46223;X2JCS6	RpL7A	0.34353	0.491494	23.131
6_DILP1_7_MELT	Q9W4X6	Tsp3A	0.224356	0.491494	15.3344
6_DILP1_7_MELT	Q8SXU2;Q9VM47	Mnn1	0.215394	0.491494	14.4691
6_DILP1_7_MELT	Q9V3U6	26-29-p	0.208683	0.491494	20.4342
6_DILP1_7_MELT	Q9VPU0	Dmel\CG3862	-0.631848	0.491494	15.8854
6_DILP1_7_MELT	O61661;Q59DY7	grp	-0.319537	0.491494	14.0948
6_DILP1_7_MELT	E1JGK7;Q7KRI2	lolal	0.24806	0.491494	18.3711
6_DILP1_7_MELT	E1JI93;Q9VSU2	teq	-0.839323	0.491494	16.2609
6_DILP1_7_MELT	O46072;X2JCE0	kz	0.25583	0.49192	16.184
6_DILP1_7_MELT	Q8MYU6;Q9VW17	Dmel\CG9368;BcDNA:RH51268	-0.214448	0.49192	15.0935
6_DILP1_7_MELT	B7Z090;M9PFS2;M9PG70;O02194;O02194-2;O02194-3	Psn	0.236318	0.49192	15.8924
6_DILP1_7_MELT	Q962I2	Rala	-0.331399	0.492158	17.3971
6_DILP1_7_MELT	M9PGC9;Q7KTV9;Q8IPT2;Q9VP12	SMC5	0.239665	0.492158	14.4976
6_DILP1_7_MELT	Q9VF53	AOX1	-0.457247	0.492158	17.3237
6_DILP1_7_MELT	Q8MSU4	Sym	0.191233	0.49302	18.3267
6_DILP1_7_MELT	A0A0B4JDA0	mor	0.314795	0.49302	15.0044
6_DILP1_7_MELT	A1ZB71	GstE6	-0.188365	0.49302	17.4911
6_DILP1_7_MELT	E1JHG8;Q9VK68	6153;CG6153	-0.208889	0.493197	18.269
6_DILP1_7_MELT	Q9VPN2	Amnionless	-0.664049	0.493207	16.0124
6_DILP1_7_MELT	A0A0B4LF64;P47948	TpnC47D	-1.44708	0.493207	19.5936
6_DILP1_7_MELT	Q9W306	CT27394	-0.295201	0.493829	16.123
6_DILP1_7_MELT	D3PFG8;P37159;P83972;Q08694	LysB;LysE;LysD;LysB	1.71355	0.494696	14.8434
6_DILP1_7_MELT	A0A0B4K7K9	brp	-0.230782	0.494696	18.9345
6_DILP1_7_MELT	Q9VMR6	Acsf2	-0.402282	0.494937	19.3664
6_DILP1_7_MELT	Q95RJ9	ebi	0.240826	0.494937	18.5634
6_DILP1_7_MELT	Q9VPJ1	Nhe1	0.370946	0.495306	18.4228
6_DILP1_7_MELT	A0A0B4K6M7;Q9VHA0	Scm	-0.351956	0.495311	15.7825
6_DILP1_7_MELT	A8JV04;Q7YU03	Dmel\CG3632	-0.366551	0.495734	15.2755
6_DILP1_7_MELT	Q9VIX7	fon	-0.561795	0.495734	19.6563
6_DILP1_7_MELT	Q9VJH8	Ugt37D1	-0.441123	0.495902	17.3434
6_DILP1_7_MELT	Q9VYJ1	Nep6	-0.662083	0.496328	14.2522
6_DILP1_7_MELT	Q9VQ91	papi	-0.169815	0.497346	17.8009
6_DILP1_7_MELT	Q9V414	Smg5	0.220623	0.498256	16.2466
6_DILP1_7_MELT	Q9VMU0	ND-13A	-0.250774	0.498256	19.5106
6_DILP1_7_MELT	Q8IQ30	tbc	-0.510674	0.498489	15.3826
6_DILP1_7_MELT	P29742;X2JC31	Chc	0.193459	0.498489	21.5455
6_DILP1_7_MELT	Q9VM10	santa-maria	-0.373027	0.498489	17.4374
6_DILP1_7_MELT	Q9VIU7	Dpm1	0.180336	0.499716	18.0152
6_DILP1_7_MELT	Q9VJ74	Dmel\CG10333	0.303401	0.499716	17.3527
6_DILP1_7_MELT	Q8IQJ4	Dmel\CG10725	-0.958257	0.499784	15.7345
6_DILP1_7_MELT	M9NEV0;Q9VMJ7	Kdm5;lid	0.183891	0.499795	17.6975
6_DILP1_7_MELT	Q8SZ46	naz	-0.426498	0.500361	14.6687
6_DILP1_7_MELT	Q9V433	RecQ5	0.829008	0.533376	16.4404
6_DILP1_7_MELT	Q9VGT3	Ugt302C1	0.245926	0.500887	17.5254
6_DILP1_7_MELT	Q8I0D4;Q9VFR2	Dmel\CG9297	-1.26586	0.500887	16.6919
6_DILP1_7_MELT	M9PE14;Q9W021	mRpL23	-0.227191	0.501997	17.6058
6_DILP1_7_MELT	P05031	Ddc	-0.192186	0.502872	18.6571
6_DILP1_7_MELT	P49028	mago	-0.241929	0.502872	18.3874
6_DILP1_7_MELT	Q0KHR3;Q9VX75;X2JCB3;X2JFU8	baz	-0.241798	0.502872	16.0594
6_DILP1_7_MELT	Q9VG55	Hug	-0.34814	0.502872	17.9792
6_DILP1_7_MELT	Q9VN86	Sccpdh1	0.193523	0.502872	18.3084
6_DILP1_7_MELT	A0A0B4KGE1;A0A0B4KHS7;Q24151	Stat92E	0.221056	0.502872	17.5088
6_DILP1_7_MELT	Q9W2H0	eEFSec	-0.31943	0.50289	15.8579
6_DILP1_7_MELT	Q9W358;X2JEL4	ric8a	-0.187983	0.503612	17.0312
6_DILP1_7_MELT	A1Z8H0	CG7738	-1.95751	0.536002	16.7187
6_DILP1_7_MELT	M9PD70;Q9VP35	Alp1	-0.878117	0.503878	15.6456
6_DILP1_7_MELT	Q9VSC5	anon-WO0172774.138	0.212552	0.504083	19.7999
6_DILP1_7_MELT	Q8SXK0	BcDNA:RE18748	-0.48131	0.50413	16.3755
6_DILP1_7_MELT	Q9VEC8	CG32920	0.183616	0.50413	16.923
6_DILP1_7_MELT	Q9I7K0	Jupiter	0.284086	0.504345	21.423
6_DILP1_7_MELT	Q9VAP8	alpha-Man-Ib	-0.217701	0.504345	16.5923
6_DILP1_7_MELT	Q9W501	temp	-0.242006	0.5057	16.8551
6_DILP1_7_MELT	Q86P48	ATbp	-0.257052	0.59409	11.66
6_DILP1_7_MELT	Q9VDZ3	sqz	-0.245544	0.50641	14.8161
6_DILP1_7_MELT	A0A4P7VAW6;P25228	Rab3	-0.187252	0.5067	18.4542
6_DILP1_7_MELT	A1Z8S6	pds5	0.235922	0.507683	16.9796
6_DILP1_7_MELT	Q9VWW2	Dmel\CG6123	-0.458063	0.507683	16.2347
6_DILP1_7_MELT	M9PHM0;Q9VWD3	Dmel\CG12531	-0.253439	0.509423	18.9599
6_DILP1_7_MELT	Q9VE52	CstF64	0.199449	0.510442	18.5979
6_DILP1_7_MELT	O77434	Sec22	0.263571	0.510442	17.643
6_DILP1_7_MELT	Q9W229	RpS24	0.439878	0.510974	19.7169
6_DILP1_7_MELT	A0A0B4KGQ0;Q9VCI7	RanBP3	-0.279709	0.510974	20.3804
6_DILP1_7_MELT	Q9NHA8	GNBP3	0.24294	0.510974	17.2314
6_DILP1_7_MELT	P11046	LanB1	0.272932	0.510974	19.5992
6_DILP1_7_MELT	P07909-3	Hrb98DE	-0.421617	0.511142	15.8448
6_DILP1_7_MELT	C0PDF4;M9PEW1;Q9I7R0	Apt1	-0.216276	0.511295	20.1126
6_DILP1_7_MELT	Q9V521	PPO2	0.477907	0.511346	23.5634
6_DILP1_7_MELT	Q9V3C8	Shc	0.202094	0.511346	17.8914
6_DILP1_7_MELT	Q9VZJ4	anon-EST:Posey64	0.323153	0.511346	15.8078
6_DILP1_7_MELT	A8Y596;A8Y599;A8Y5A0;Q7PLC6;Q7PLC7	Gfat1	-0.673167	0.511453	16.6831
6_DILP1_7_MELT	A0A4D6K557;Q9U3V9	xmas;xmas-2	0.216766	0.511952	14.314
6_DILP1_7_MELT	Q9V9M7	RpL21	0.295361	0.511952	21.7031
6_DILP1_7_MELT	M9PHZ5;P42124	E(z)	-0.353268	0.511952	13.2492
6_DILP1_7_MELT	Q9VJJ0	Prosbeta4	0.251074	0.511952	20.5865
6_DILP1_7_MELT	Q9VUJ1	Prosbeta2	-0.199977	0.511952	19.8677
6_DILP1_7_MELT	Q9VAX9	Dmel\CG4884	-0.512132	0.511952	15.127
6_DILP1_7_MELT	Q7KQM6;Q7KQM6-2	Gyf	-0.168046	0.511952	19.0416
6_DILP1_7_MELT	Q86PC9;Q86PC9-2;Q86PC9-3	ktub	-0.233498	0.511952	16.7043
6_DILP1_7_MELT	Q9I7K3	Dmel\CG6465	0.806608	0.54384	16.2859
6_DILP1_7_MELT	Q7K5M6	Sip1	-0.206705	0.511952	19.9873
6_DILP1_7_MELT	Q9VM33	mEFG1	-0.234957	0.511952	18.0608
6_DILP1_7_MELT	A0A0B4LGY1;E1JIH2;E1JIH3;Q9VH91	Unc-115a	-0.172908	0.512384	19.0679
6_DILP1_7_MELT	A0A0B4K664;A0A0B4K700;E1JIM4;Q9VEZ3	msps	0.160437	0.512656	18.4476
6_DILP1_7_MELT	Q9VY98	Dmel\CG9941	-0.437958	0.513151	14.9382
6_DILP1_7_MELT	A0A0B4KI71;P23226-2	Map205	0.297729	0.513213	17.7087
6_DILP1_7_MELT	Q7JYZ0	l(2)k04810	-0.352175	0.513213	16.496
6_DILP1_7_MELT	Q9V426	vig	-0.181417	0.513213	18.9432
6_DILP1_7_MELT	Q8SY53	Ostgamma	0.193759	0.513213	19.6319
6_DILP1_7_MELT	M9NFF9;Q9W0R7	Atac3	-0.323225	0.513213	15.9906
6_DILP1_7_MELT	Q9VYR0	Lsm12a	-0.384854	0.513213	16.6466
6_DILP1_7_MELT	B7Z0C9	Dmel\CG42307	0.307328	0.514021	17.4137
6_DILP1_7_MELT	M9NE89;P08928	Lam	0.200955	0.514614	21.0065
6_DILP1_7_MELT	Q9V6U8	Uba3	0.723094	0.515867	14.8103
6_DILP1_7_MELT	Q9VZS7	hob	-0.362856	0.515867	17.503
6_DILP1_7_MELT	E2QD26	Ppcs	-0.172751	0.515867	16.8238
6_DILP1_7_MELT	Q9VUC3	Dmel\CG6833	-0.302	0.516856	14.9803
6_DILP1_7_MELT	Q8SY69	RH61753p	-0.420071	0.518019	16.6132
6_DILP1_7_MELT	Q9VJ80	Dmel\CG10211	-0.725391	0.518019	15.0456
6_DILP1_7_MELT	O61613	Nmt	0.156279	0.518019	20.3174
6_DILP1_7_MELT	Q7K3Y9	Dmel\CG17739	0.545329	0.518019	16.9019
6_DILP1_7_MELT	Q9VAQ8	beta4GalNAcTB	-0.365973	0.518019	13.7605
6_DILP1_7_MELT	A0A6H2EEJ8;Q9VZ60	Dmel\CG2186	0.249659	0.518019	16.3403
6_DILP1_7_MELT	M9MRC9;P41092	RpL27A	0.289499	0.518019	22.5878
6_DILP1_7_MELT	Q0E8H7	SP1173	-0.505663	0.518019	18.0799
6_DILP1_7_MELT	Q9I7F7	Ack-like	0.234954	0.518052	16.1843
6_DILP1_7_MELT	Q7JXF7	sel	0.382683	0.518052	18.5665
6_DILP1_7_MELT	Q9VC93	Dis3	0.154974	0.518052	19.0964
6_DILP1_7_MELT	A0A0B4LFZ4	TER94	-0.443225	0.518138	19.1669
6_DILP1_7_MELT	A0A0B4K7Z1;Q9W1X5	nahoda	-0.292137	0.518138	16.9151
6_DILP1_7_MELT	F0JAQ9;M9PF27;M9PFH0;Q95SE8;Q9VU19	Wbp2	0.197983	0.518138	16.693
6_DILP1_7_MELT	Q9VET3	Dmel\CG14903	0.360759	0.518353	14.6441
6_DILP1_7_MELT	Q8IPZ5;Q9VQJ6	Dmel\CG9641	0.29127	0.518358	16.0548
6_DILP1_7_MELT	P04052	RpII215	0.172096	0.518358	19.1075
6_DILP1_7_MELT	Q9VJD0	Dmel\CG5131	-0.207112	0.518358	19.6367
6_DILP1_7_MELT	Q9W3P7	CARPA	-0.337038	0.518358	13.533
6_DILP1_7_MELT	Q9W1I6	ytr	0.158483	0.518475	17.5922
6_DILP1_7_MELT	A1Z8B1	Dmel\CG12934	-0.91334	0.549593	14.0727
6_DILP1_7_MELT	A4V0N7;A8DYZ9;A8DZ00;C3KKC6;C6SUY0;E1JHH0;M9ND82;M9PDE7;Q8IP74;Q8IP76;Q9VK08	CG6108;Dmel\CG44085;CG6043;CG6043-RH;CG6043-RF;CG6108;CG6108;CG6108;CG6108;CG6043;CG6108	-0.971957	0.519456	14.7095
6_DILP1_7_MELT	Q9VD00	Dmel\CG5377	-0.263823	0.519456	20.1935
6_DILP1_7_MELT	Q9VVH5	UQCR-Q	-0.313771	0.520048	19.4808
6_DILP1_7_MELT	Q9VQY9	Psf2	-0.310057	0.520048	17.3794
6_DILP1_7_MELT	Q9VTH0	Plod	-0.449325	0.520086	17.7293
6_DILP1_7_MELT	A1Z8U0	Prp8	0.192699	0.520489	18.4884
6_DILP1_7_MELT	Q9W4F9;X2JIB5	CG6911	0.804638	0.520547	17.5983
6_DILP1_7_MELT	M9PDB2;Q7KT16;Q9VIJ4	vari	0.248191	0.520547	18.0933
6_DILP1_7_MELT	Q9W4R1	Dmel\CG2875	0.190192	0.520547	17.5747
6_DILP1_7_MELT	Q6II06	Dmel\CG33635	0.200563	0.520547	16.8805
6_DILP1_7_MELT	Q9V9Z0	Dmel\CG1750	-0.241801	0.520547	14.5699
6_DILP1_7_MELT	Q9VQD7	ND-B17.2	-0.290376	0.520547	16.9845
6_DILP1_7_MELT	A4V4V8;P40795	fog	0.36725	0.520547	13.5163
6_DILP1_7_MELT	Q9W1A3	Zfrp8	-0.230721	0.520547	16.6084
6_DILP1_7_MELT	Q9V558	Cyp4p1	0.613384	0.520956	15.3931
6_DILP1_7_MELT	Q9VED7	Dmel\CG7785	-0.401045	0.52247	15.9808
6_DILP1_7_MELT	A4V110;Q7JMV3	CaMKI	0.263575	0.523029	17.7975
6_DILP1_7_MELT	M9NDR9;M9NEA3;M9PI67;Q9VUQ8	SCCRO;SCCRO;SCCRO;CG7427	-0.18983	0.523029	15.5351
6_DILP1_7_MELT	A0A0B4LF60;A0A0B4LFD7;Q7JQG5	ckn	-0.34591	0.524211	15.5742
6_DILP1_7_MELT	Q9VHA8	P58IPK	-0.258866	0.524579	18.3928
6_DILP1_7_MELT	Q9VYI7	CG4410	0.210465	0.524579	19.4958
6_DILP1_7_MELT	Q9VAY2	Gp93	0.187445	0.524899	22.4434
6_DILP1_7_MELT	M9MRT6;P08645	Rap1	0.211622	0.525122	19.4717
6_DILP1_7_MELT	P52029	Pgi	-0.207498	0.525247	20.9657
6_DILP1_7_MELT	Q0E908	Hil	0.209634	0.525761	16.6175
6_DILP1_7_MELT	E1JHA4;P48809	Hrb27C	-0.185821	0.525761	22.2292
6_DILP1_7_MELT	Q9VAN6	Slbp	-0.233686	0.525761	17.0223
6_DILP1_7_MELT	Q9W542	mip130	0.218544	0.525761	16.5041
6_DILP1_7_MELT	M9PGQ6;P39736	Bx42	0.238518	0.525761	17.5423
6_DILP1_7_MELT	Q9VVA9	Zcchc7	0.273721	0.554767	13.8052
6_DILP1_7_MELT	Q9W541	eIF2Bepsilon	0.157439	0.525973	18.5029
6_DILP1_7_MELT	Q9VRX7	Rexo5	-0.203119	0.525973	17.7227
6_DILP1_7_MELT	Q9W0P8;Q9W0P8-3	MED14	-0.182067	0.525973	16.8266
6_DILP1_7_MELT	P48596;P48596-2;P48596-3	Pu	-0.431966	0.525973	16.7346
6_DILP1_7_MELT	A0A0B4K7E3;A0A6M3Q9L5;Q0E8Y1;Q9W1Y3	PIP5K59B	-0.195143	0.526067	15.8172
6_DILP1_7_MELT	Q8IP94;Q9VKB0	ThrRS	0.174643	0.526067	21.5869
6_DILP1_7_MELT	Q9VPH2	Prim2	-0.4708	0.526067	15.1865
6_DILP1_7_MELT	M9PI18;Q9VRF7	CG1735;CG1726	-0.44709	0.526067	16.7514
6_DILP1_7_MELT	Q9VEP0	Dmel\CG3995	0.580525	0.526638	14.565
6_DILP1_7_MELT	Q9VDC3	AP-2sigma	-0.240949	0.526638	18.5635
6_DILP1_7_MELT	A8JQV2;Q86PA0	Dmel\CG17816	-0.221614	0.526638	18.5375
6_DILP1_7_MELT	Q9I7Q9	mRpL36	-0.54271	0.526638	16.2559
6_DILP1_7_MELT	Q9VKQ2	Dmel\CG17127	-0.379084	0.526638	15.2763
6_DILP1_7_MELT	Q8IPZ7	Sbat	-0.230014	0.526638	14.6893
6_DILP1_7_MELT	Q9VJZ4	ND-B22	-0.181134	0.526638	17.3137
6_DILP1_7_MELT	O62602	lic	0.204501	0.527461	18.5474
6_DILP1_7_MELT	A0A0B4K7Z5;Q7KLV9	Rpn6	0.203045	0.527461	20.4991
6_DILP1_7_MELT	Q9VL01	c-SPH35	0.230286	0.528735	17.82
6_DILP1_7_MELT	A0A6H2EFI6;M9NEQ7;M9NFQ6;M9NFQ8;M9NGI0;Q9NII1;Q9NII1-2;Q9NII1-3;Q9NII1-4;Q9NII1-5;Q9NII1-6;Q9NII1-7;X2JHZ2	Adar	0.295329	0.528735	13.2439
6_DILP1_7_MELT	E1JJE6;M9PGH2;M9PGQ4;M9PJ56	OtopLa	-0.218988	0.52893	16.1463
6_DILP1_7_MELT	A8JNP7;Q9V3C7	I-2	0.246442	0.529464	16.5095
6_DILP1_7_MELT	A0A6H2EDS1;B6IDZ4;Q9VDP5	Nlg4	-0.530337	0.590122	13.0088
6_DILP1_7_MELT	Q9VUR1	mrn	0.605931	0.530126	14.0102
6_DILP1_7_MELT	Q9VEV2	BcDNA:SD10961	-0.500745	0.530126	15.6253
6_DILP1_7_MELT	M9W963;P22293;X2JDA8	su(sable)	-0.283709	0.530597	16.8427
6_DILP1_7_MELT	Q9VIS4	Dmel\CG10463	0.165459	0.53065	17.3
6_DILP1_7_MELT	Q9VE75	Vha100-2	-0.19917	0.53065	19.237
6_DILP1_7_MELT	Q0E9B5	Dmc1	-0.228663	0.53065	17.3395
6_DILP1_7_MELT	O76895	arg	1.09493	0.531939	18.6688
6_DILP1_7_MELT	A0A0B4K652;P36958	Polr2I;RpII15	0.321505	0.531939	17.8446
6_DILP1_7_MELT	Q8MYX4	Dmel\CG10005	0.323576	0.531939	15.9669
6_DILP1_7_MELT	P83102	Dyrk3	-0.235177	0.531939	13.9027
6_DILP1_7_MELT	O17432	Cdk9	-0.195625	0.531939	16.8412
6_DILP1_7_MELT	A4V4A1;Q960Z0	Klp10A	0.160749	0.531939	19.5263
6_DILP1_7_MELT	Q7K1I4	Tsp42Ea	-0.61782	0.532057	16.6316
6_DILP1_7_MELT	Q9VNH6	Sec8	0.202526	0.532057	16.6948
6_DILP1_7_MELT	P26017	Pc	-0.364972	0.532057	15.0297
6_DILP1_7_MELT	Q9VA41	Npc2h	-0.23379	0.532057	13.1322
6_DILP1_7_MELT	Q9VCH1	eIF4G2	0.201723	0.532057	15.966
6_DILP1_7_MELT	Q76NR6;Q9VYR1	regucalcin	1.16171	0.532057	23.0101
6_DILP1_7_MELT	Q9VVP9	Dmel\CG4306	0.325568	0.532057	15.6774
6_DILP1_7_MELT	Q7K1W4	Jheh3	0.318195	0.532057	17.7963
6_DILP1_7_MELT	A0A0B4KFR1;Q9VGR7	Dmel\CG6693;CG6693	-0.15114	0.532057	18.377
6_DILP1_7_MELT	P20348-2	janA	0.318518	0.532083	18.3511
6_DILP1_7_MELT	Q7JWI7	hrm	-0.172645	0.532083	15.5496
6_DILP1_7_MELT	Q9VHD3	GstZ1	0.377836	0.532083	17.2001
6_DILP1_7_MELT	Q9W0S8	wac	0.247475	0.532564	15.5985
6_DILP1_7_MELT	Q9VDR6	Hs6st	0.208511	0.532564	14.9645
6_DILP1_7_MELT	P06754	Tm1	-0.529511	0.533196	20.4312
6_DILP1_7_MELT	Q9W4T9	kirre	-0.954676	0.533196	14.4471
6_DILP1_7_MELT	A0A0B4JD63;A0A0B4K6X2;A0A0B4KER2;A0A0B4LG27;E1JH30;Q9V5N8;Q9V5N8-2	stan	0.21331	0.533244	17.1168
6_DILP1_7_MELT	E2QCZ8;Q0KIC3	smash;CG43427	-0.316373	0.533313	16.2789
6_DILP1_7_MELT	Q8T8R1	CNBP	-0.698974	0.533313	16.6869
6_DILP1_7_MELT	Q8INM3;Q8INM3-2	sle	0.199001	0.533313	19.1917
6_DILP1_7_MELT	A0A0S0WFC8;Q8IRI6;Q8IRI6-10;Q8IRI6-11;Q8IRI6-12;Q8IRI6-13;Q8IRI6-14;Q8IRI6-15;Q8IRI6-16;Q8IRI6-17;Q8IRI6-2;Q8IRI6-3;Q8IRI6-6;Q8IRI6-7;Q8IRI6-9;X2JBV9;X2JG36	Glut1	-0.466784	0.533313	14.9219
6_DILP1_7_MELT	Q9W1F5	Dmel\CG3803	-0.309108	0.533313	15.3212
6_DILP1_7_MELT	M9PD75;Q94920	porin	-0.176033	0.533313	23.8362
6_DILP1_7_MELT	Q8IPK4	CG31915	-0.426327	0.533686	17.4594
6_DILP1_7_MELT	Q9VKR2	Dmel\CG6443	0.183673	0.533686	14.6937
6_DILP1_7_MELT	Q9XTL2	Stam	0.233104	0.533686	18.3463
6_DILP1_7_MELT	Q8SXQ1	Aldh7A1	0.364244	0.533686	19.9298
[truncated: 120,541 more rows]

## Sheet: Larvae
comparison	PG.ProteinGroups	Symbol	logFC	adj.P.Val	AveExpr
5_ATG2_6_DILP1	Q9V393	krz	0.962323	0.00608427	15.0606
5_ATG2_6_DILP1	Q9VSL2	GstO3	1.01217	0.0177662	19.9619
5_ATG2_6_DILP1	A0A0B4K7G4;P13469	mod	0.676579	0.0226492	17.996
5_ATG2_6_DILP1	Q9W310	BcDNA:GH18955	-1.37596	0.0226492	16.8693
5_ATG2_6_DILP1	A1Z7G9	beta3GalTII	-0.770197	0.0226492	16.1341
5_ATG2_6_DILP1	M9NEC7	Hk	-0.688948	0.0250984	16.0013
5_ATG2_6_DILP1	P23226;P23226-3;Q8IMF5	Map205	0.974044	0.0369793	18.3541
5_ATG2_6_DILP1	E1JJQ3;E1JJQ4;Q8IQW7	Grip84	-0.985343	0.0369793	15.5756
5_ATG2_6_DILP1	Q9VZG1	Cpr64Ab	-0.641379	0.0369793	16.6019
5_ATG2_6_DILP1	Q9VWU6	CG15051	-0.513302	0.0369793	16.4845
5_ATG2_6_DILP1	P35220	alpha-Cat	-0.847268	0.0379846	15.2042
5_ATG2_6_DILP1	A0A0B4K774;A0A0B4KH51;Q9Y0S9	Abi	-0.54227	0.0379846	15.1123
5_ATG2_6_DILP1	Q9VHV9	Dmel\CG7900	-0.543531	0.0424065	17.1484
5_ATG2_6_DILP1	Q9VXW2	Prp5	-1.16822	0.0437686	14.1551
5_ATG2_6_DILP1	A0A0B4LHH8;A0A0B4LHQ0;A0A0B4LIF6;Q9VDB7	R5_3R:17143989..17145881;R5_3R:17143989..17145881;Dmel\CG16791;R5_3R:17143989..17145881	-0.607833	0.057793	15.8929
5_ATG2_6_DILP1	Q9VV18	Dmel\CG13047	-0.638514	0.0596173	19.4421
5_ATG2_6_DILP1	Q8MZI3	DmRH5	-0.545213	0.0596173	15.9314
5_ATG2_6_DILP1	A0A0B4KF61;Q9VN04	Syt14	1.00462	0.0629587	18.1533
5_ATG2_6_DILP1	Q9VS21	Acbp6	0.878776	0.0656344	22.2375
5_ATG2_6_DILP1	Q9VBU0	CG33091	-1.0529	0.0661805	18.4083
5_ATG2_6_DILP1	Q9VUV9	l(3)72Ab	-0.495151	0.0661805	14.8587
5_ATG2_6_DILP1	Q9VCK1	GILT2	-2.68286	0.0661805	13.5473
5_ATG2_6_DILP1	Q7JVX3;Q9VCM8	BEST:GH09055;Dmel\CG4408	-0.923122	0.0661805	16.3483
5_ATG2_6_DILP1	O76932;X2JG90	Pp4-19C	-0.537492	0.0662834	14.8895
5_ATG2_6_DILP1	Q9VTR6	prc	-0.744139	0.0662834	18.2612
5_ATG2_6_DILP1	A0A0B4KI23	BcDNA:RE21592	0.939054	0.0662834	19.9085
5_ATG2_6_DILP1	Q9V9M8	Dmel\CG3262	-0.581016	0.0682975	15.3346
5_ATG2_6_DILP1	Q9VWE7	Ranbp21	-0.795636	0.0695246	14.0552
5_ATG2_6_DILP1	Q9VEG8	CG7477	-0.592897	0.0695246	15.0457
5_ATG2_6_DILP1	Q9VAM6	Cisd2	-0.519075	0.0735452	19.1873
5_ATG2_6_DILP1	A0A0B4K762;A0A0B4K7D0;Q6NPB2	Lst	-0.647252	0.0735452	15.0367
5_ATG2_6_DILP1	Q9W4C1	Dmel\CG15784	1.23688	0.0735452	16.9908
5_ATG2_6_DILP1	Q9VKX6	CT16355	0.490037	0.0735452	16.0243
5_ATG2_6_DILP1	O97064	Ccp84Ag	-0.805348	0.0735452	19.6807
5_ATG2_6_DILP1	Q9VSG0	BcDNA:RE24439	-0.858706	0.0735452	16.5289
5_ATG2_6_DILP1	E1JGX2;P32865	Gprk1	-0.667567	0.0735452	14.7206
5_ATG2_6_DILP1	Q9VIU4	Dmel\CG33116	0.745604	0.0768468	14.4762
5_ATG2_6_DILP1	Q9VW09	Ltn1	-0.821818	0.0768468	15.8988
5_ATG2_6_DILP1	Q9VFC9	Dmel\CG3987	-1.38747	0.0768468	17.6493
5_ATG2_6_DILP1	Q7K4A8	Dmel\CG10814	2.03824	0.0806417	12.7389
5_ATG2_6_DILP1	A0A0B4K7H1;A0A0B4K819;A1Z6P2	l(2)01289	-0.36625	0.0806417	18.9005
5_ATG2_6_DILP1	Q960J9	CG1733	0.524393	0.0806417	19.248
5_ATG2_6_DILP1	Q8IQU7	825-Oak	-0.882298	0.0825683	19.0272
5_ATG2_6_DILP1	Q9VW58	Dmel\CG8004	0.433096	0.088134	15.3325
5_ATG2_6_DILP1	Q24238	Alp4	0.616856	0.088134	15.9909
5_ATG2_6_DILP1	Q6NLA3;Q8IML3;Q8IML4	Vha100-1	-0.849864	0.0966149	14.6649
5_ATG2_6_DILP1	M9PGS2;P20153	usp	-0.408101	0.0966149	14.4059
5_ATG2_6_DILP1	A0A0B4LHX9;C0HKF7;C0HKF8	Jon99Ciii;Jon99Cii;Jon99Ciii	1.36939	0.0966149	21.1257
5_ATG2_6_DILP1	Q9VB02	CROT	-0.557558	0.0966149	16.8554
5_ATG2_6_DILP1	Q9VMV5	vkg	-0.822241	0.0966149	20.2097
5_ATG2_6_DILP1	Q8SX76	pch2	-0.783684	0.0966149	14.732
5_ATG2_6_DILP1	Q9VNC6;Q9VNC7	NKCC	-0.470172	0.0966149	14.0981
5_ATG2_6_DILP1	Q9VV10	Dmel\CG13068	-1.20758	0.0966149	15.7879
5_ATG2_6_DILP1	Q95U34	Galk	-0.372851	0.0966149	17.7863
5_ATG2_6_DILP1	Q8IG84;Q95TA3	Tm1	-0.452478	0.0966149	13.7939
5_ATG2_6_DILP1	O97062	Ccp84Ae	-0.768893	0.0966149	19.314
5_ATG2_6_DILP1	Q7KRW4;Q9VAP0	superdeath	0.51253	0.0966149	14.6654
5_ATG2_6_DILP1	Q9V455	Kap-alpha3	-0.319188	0.0966149	17.8468
5_ATG2_6_DILP1	A0A0B4KH25;P08985	His2Av	-0.847121	0.0966149	17.1831
5_ATG2_6_DILP1	P15357	RpS27A	-0.554546	0.0966149	22.2293
5_ATG2_6_DILP1	Q95TS5	IntS9	-0.864971	0.0966149	12.3165
5_ATG2_6_DILP1	Q9VG98	GstD2	1.4308	0.0966149	18.8367
5_ATG2_6_DILP1	Q9W1B0	gek	-0.477785	0.0966149	14.2586
5_ATG2_6_DILP1	Q9VS12	Cpr65Ea	0.572526	0.0966149	18.747
5_ATG2_6_DILP1	P08120	Col4a1	-1.08893	0.0966149	21.1855
5_ATG2_6_DILP1	A4V3G9;A4V3H1;Q02926;Q02926-2;Q59DT6	Rb97D	-1.03898	0.0966149	14.1852
5_ATG2_6_DILP1	E4NKL4;M9PB06;Q9VQ83;Q9VQ84	CG10874-RB;Dmel\CG10874;FBgn 31395;FBgn 31395	-0.424519	0.0966149	14.5459
5_ATG2_6_DILP1	Q8MLV1;Q8MLV1-2	LBR	-0.777969	0.0966149	14.7012
5_ATG2_6_DILP1	E1JHN2;Q9VIF3	Coq3	-0.596743	0.0966149	16.506
5_ATG2_6_DILP1	Q9VV23	Dmel\CG13044	-0.907889	0.0983336	20.1007
5_ATG2_6_DILP1	M9PBM1;Q94535	U2af38	-0.528754	0.098488	15.6066
5_ATG2_6_DILP1	A0A0B4LH32;A0A6M3Q832;A0A6M3Q8E0;A0A6M3Q8I0;A0A6M3Q9J1;A0A6M3QHD0;A0A6M3QHJ1;B7YZM3;B7YZM4;B7YZM5;B7YZM6;B7YZM7;E1JGQ4;Q7KVP5;Q7KVP6;Q9W2I0	CG10074;Dmel\CG42672;CG15665;CG15665;CG10074;CG10074;CG30387;CG30387;CG15665;CG10074;CG10074;Dmel\CG42672;Dmel\CG42672;CG30386;CG30386;Dmel\CG42672	-0.445023	0.098488	13.9168
5_ATG2_6_DILP1	Q9VI15	Dmel\CG10286	-0.920379	0.100046	12.2497
5_ATG2_6_DILP1	A0A0B4K725;A0A0B4KHR8;A0A0B4KHZ8;A0A0B4LHK4;Q9VCA8	mask	-0.371161	0.100046	14.102
5_ATG2_6_DILP1	A1ZBW0;A1ZBW1;E1JGN7	HnRNP-K	-0.516738	0.102879	16.9239
5_ATG2_6_DILP1	Q95T12	fwe	-0.479581	0.102879	15.9427
5_ATG2_6_DILP1	M9MS15;P23654	Nrt	-1.22875	0.103016	15.1884
5_ATG2_6_DILP1	A0A0B4KFJ0;Q9VH65	Dmel\CG12945	-0.424969	0.107132	14.0511
5_ATG2_6_DILP1	M9PGW5;Q8IRV2;Q9W4V1	Dmel\CG3588;EG:100G7.6;EG:100G7.6	-0.554191	0.107132	18.3373
5_ATG2_6_DILP1	Q9VLX9	Dmel\CG7203	-1.03962	0.107132	18.9885
5_ATG2_6_DILP1	M9PCK7;Q9VLJ8	Uba4	-0.435248	0.110758	15.1615
5_ATG2_6_DILP1	Q7K3Q2	BcDNA:RH05973	-0.824994	0.110758	15.7214
5_ATG2_6_DILP1	Q9V470	ScsbetaG	-0.491635	0.110758	18.7297
5_ATG2_6_DILP1	M9NDW1;M9PBG6;M9PDH5;M9PGJ0;Q9W0S9	DIP2	-0.973261	0.110758	14.5212
5_ATG2_6_DILP1	Q7K1C5	Hyccin	-0.769313	0.110758	13.0849
5_ATG2_6_DILP1	A0A0B4KI00;Q9VCA2	Orct	-0.644932	0.112327	14.153
5_ATG2_6_DILP1	Q9VD48	BomBc3	2.97989	0.112327	17.0634
5_ATG2_6_DILP1	Q9VNY6	Dmel\CG14572	-0.666536	0.112346	16.8755
5_ATG2_6_DILP1	E1JI91;Q9VSW1	UGP	-1.32004	0.115451	19.5459
5_ATG2_6_DILP1	B4F5U4;Q9VYY2	Spase25	-0.409254	0.117188	19.0906
5_ATG2_6_DILP1	Q9VVZ6;Q9VVZ7	Dmel\CG12519;Dmel\CG18294	-0.712761	0.119472	18.4644
5_ATG2_6_DILP1	P22979	Hsp67Bc	-1.00011	0.122857	12.1161
5_ATG2_6_DILP1	A0A0B4K743;A0A0B4K7R0;A0A0B4K800;A0A0B4K878;A0A0B4KER5;A0A0B4KF75;A0A0B4KG26;A1ZA24;A1ZA25;A8DYF1;A8DYF2;D2NUF2;E1JH74	Dmel\CG12963;BcDNA:AT28470;Dmel\CG12963;Dmel\CG12963;BcDNA:AT28470;Dmel\CG12963;Dmel\CG12963;BcDNA:AT28470;Dmel\CG12963;BcDNA:AT28470;Dmel\CG12963;CG12963-RD;BcDNA:AT28470	0.424671	0.122857	14.5062
5_ATG2_6_DILP1	Q7KUD4;Q9VT60	iPLA2-VIA	-0.417022	0.122857	16.394
5_ATG2_6_DILP1	Q9VEJ3	P5cr-2	-0.616102	0.122857	17.9914
5_ATG2_6_DILP1	Q7K0D8	Nup50	-0.470922	0.122857	16.6501
5_ATG2_6_DILP1	A0A0B4K7F6;A0A0B4LFT7;P13002;P13002-1;P13002-2;P13002-3;P13002-4;P13002-5;P13002-8	grh	-0.505065	0.122857	14.4917
5_ATG2_6_DILP1	P84051;Q4AB57	His2A;His2A:CG33859	-0.791197	0.122857	22.3177
5_ATG2_6_DILP1	A0A0B4K851;A0A126GUM4;Q4Z8K6;Q4Z8K6-2	RanBPM	-0.409866	0.122857	15.0885
5_ATG2_6_DILP1	Q7JYX2	Dmel\CG2065	0.595701	0.122857	21.1103
5_ATG2_6_DILP1	A0A0B4K7Z5;Q7KLV9	Rpn6	-0.425272	0.122857	18.2118
5_ATG2_6_DILP1	Q9VJ25	EMC5	-0.8596	0.122857	15.4606
5_ATG2_6_DILP1	Q9W3K2;X2JCY5	cyr	-0.639601	0.122857	18.603
5_ATG2_6_DILP1	Q9VZF9	Cpr64Ad	-0.718271	0.123218	19.6056
5_ATG2_6_DILP1	Q9W591	Dmel\CG14787	-0.538414	0.127553	16.0914
5_ATG2_6_DILP1	Q7JVH0	Dmel\CG8435	-1.0524	0.134708	11.6267
5_ATG2_6_DILP1	A1ZB61	BomBc2	1.31634	0.134448	16.5398
5_ATG2_6_DILP1	Q9W3N6	p115	-0.460017	0.132506	14.8053
5_ATG2_6_DILP1	Q9VYV4	Amun	-0.410287	0.132506	16.1304
5_ATG2_6_DILP1	Q9VGM4	Dmel\CG10898	-0.399866	0.132506	13.6963
5_ATG2_6_DILP1	Q58CJ5;Q9VGN4	sals	-0.444446	0.132506	15.4618
5_ATG2_6_DILP1	Q7K4B2	l(2)k09848	-0.4231	0.132506	15.916
5_ATG2_6_DILP1	Q70VI1	Mf	-0.389927	0.132506	20.4903
5_ATG2_6_DILP1	Q9W462	Usp30	-0.584961	0.132506	13.9945
5_ATG2_6_DILP1	Q9VA54	Rpt6R	-0.903211	0.132506	16.4027
5_ATG2_6_DILP1	Q9VDV2	Dmel\CG6195	-0.467538	0.132506	16.1501
5_ATG2_6_DILP1	Q9VYQ5	Cyp318a1	-0.436515	0.132506	22.0287
5_ATG2_6_DILP1	M9PC85;Q9V3V0	x16	-0.292588	0.132677	16.3757
5_ATG2_6_DILP1	Q9VSU2	teq	-1.86714	0.133104	16.9343
5_ATG2_6_DILP1	Q9VV61	CG10162	-0.290556	0.134448	15.8578
5_ATG2_6_DILP1	P02518;X2JC82	Hsp27	-1.0866	0.134708	18.6438
5_ATG2_6_DILP1	M9PB21;Q9VQL6	FASN2	-0.682938	0.134708	20.8454
5_ATG2_6_DILP1	M9NES6;Q8IRV9;Q9W4Y3	trol	-1.05679	0.134708	20.1028
5_ATG2_6_DILP1	Q9VBV4	CT33073	-0.354834	0.134708	17.4178
5_ATG2_6_DILP1	Q9VCR0	Dmel\CG17109	0.382621	0.134708	20.1266
5_ATG2_6_DILP1	O76521	Kap-alpha1	-0.376642	0.134708	16.2907
5_ATG2_6_DILP1	A4V391;P12613	CCT1	-0.431109	0.134708	18.0975
5_ATG2_6_DILP1	Q9VVG0	Cad74A	0.530004	0.134708	12.4818
5_ATG2_6_DILP1	Q9VBT4	CG13657	0.654422	0.134708	15.2959
5_ATG2_6_DILP1	Q9VQF4	Dmel\CG9961	-0.471644	0.134708	15.3132
5_ATG2_6_DILP1	Q9VVC8	Dmel\CG6664	-0.715726	0.134708	14.3781
5_ATG2_6_DILP1	Q0KHY3	mesh	0.344474	0.134708	19.4533
5_ATG2_6_DILP1	Q95TU2;Q9VKD8	Dmel\CG6686	-0.78361	0.134708	13.9111
5_ATG2_6_DILP1	Q9VL44	Spn31A	0.349252	0.134708	14.9328
5_ATG2_6_DILP1	A0A6F7SG83;A0A6H2EES5;Q8I0B7;Q9VND3	Pi4KIIalpha	-0.611948	0.136285	14.4113
5_ATG2_6_DILP1	B7Z107	Dmel\CG42376	0.307612	0.136285	17.313
5_ATG2_6_DILP1	Q9VLU3;X2JDI9	Dmel\CG12560	-0.376709	0.136285	15.2511
5_ATG2_6_DILP1	Q9VYR4	fw	-0.573627	0.136285	13.2974
5_ATG2_6_DILP1	Q9VWJ1	Dmel\CG8034	-0.51298	0.136285	15.6191
5_ATG2_6_DILP1	A0A0B4K890;A0A0B4LGN9;Q9W0Y2	BcDNA:RE67445;Dmel\CG2811;CG2811	-0.505766	0.136285	17.9579
5_ATG2_6_DILP1	Q9VFP6	Ipp	0.462685	0.143129	13.4041
5_ATG2_6_DILP1	Q9VVG4	Sec3	-0.510422	0.143129	14.2088
5_ATG2_6_DILP1	Q9VIG1	l(2)05287	-0.652702	0.143129	13.2399
5_ATG2_6_DILP1	A1ZAK7;A1ZAK8	Psi	-0.368712	0.143129	15.4446
5_ATG2_6_DILP1	Q9VNW6	P5CS	-0.541053	0.147523	20.0359
5_ATG2_6_DILP1	M9NEQ5;Q9VJD2	Lamtor3;CG5110	-0.445035	0.147523	16.0505
5_ATG2_6_DILP1	M9PB90;Q9VKY2	Cand1	-0.402106	0.147523	17.0353
5_ATG2_6_DILP1	Q8IQI3;Q8T0E7	Dmel\CG10984	-1.68441	0.148209	10.6018
5_ATG2_6_DILP1	Q7KHI6	Damm	0.730432	0.148209	15.5069
5_ATG2_6_DILP1	Q9VGL0	Dmel\CG14712	-0.466751	0.148209	13.6621
5_ATG2_6_DILP1	Q9VDG4	Alp5	0.716191	0.148209	15.6388
5_ATG2_6_DILP1	A1ZAS3;Q8MQK4	l(2)k01209	-0.384898	0.148209	15.0175
5_ATG2_6_DILP1	P52295	Pen	-0.778418	0.148209	15.9608
5_ATG2_6_DILP1	A1ZB48	Dmel\CG14500	0.55686	0.148209	13.1604
5_ATG2_6_DILP1	Q95T98	CG9798	0.504415	0.148209	15.4009
5_ATG2_6_DILP1	Q9VU04	Dmel\CG32109	-0.380899	0.148209	13.3863
5_ATG2_6_DILP1	Q8SWS3	BcDNA:RE26528	-1.06821	0.148209	16.209
5_ATG2_6_DILP1	Q9I7H5	PH4alphaSG2	0.481888	0.148209	14.7355
5_ATG2_6_DILP1	O61305	Dbp80	-0.431907	0.148209	16.4318
5_ATG2_6_DILP1	A0A0B4JCQ4;A0A0B4JCZ8;A0A0B4JD47;A0A0B4K7H4;A0A0B4K7T1;A0A0B4K822;A0A0B4KED3;A0A0B4KEE8;A0A0B4KEK0;A0A0B4KEU9;A1Z6S0;A8DY50;E1JGY9	mim	-1.81684	0.148209	10.0965
5_ATG2_6_DILP1	Q9VAJ0	Dmel\CG7582	0.472516	0.148209	15.4922
5_ATG2_6_DILP1	Q9VW00	Dmel\CG9451	0.308011	0.148209	15.204
5_ATG2_6_DILP1	B7Z090;M9PFS2;M9PG70;O02194;O02194-2;O02194-3	Psn	-0.655166	0.148209	13.6272
5_ATG2_6_DILP1	Q9VUJ8	BcDNA:RE02926	-1.55465	0.152524	20.0631
5_ATG2_6_DILP1	Q9W2M9	Dmel\CG15653	0.45187	0.152667	16.5525
5_ATG2_6_DILP1	Q9VHC7	rump	-0.412119	0.154102	17.1843
5_ATG2_6_DILP1	A0A0B4KGH5;A0A0B4LIF3;Q86NP2	Nelf-A	-1.50887	0.154102	12.0226
5_ATG2_6_DILP1	Q961K4	CG6640	1.79352	0.154102	14.5878
5_ATG2_6_DILP1	Q8I099	Dmel\CG2663	0.38098	0.154102	14.9186
5_ATG2_6_DILP1	A0A0B4LF14	Pal1	-1.06933	0.154102	15.1391
5_ATG2_6_DILP1	E1JIV6;O62618	p38a	0.412906	0.15651	14.2391
5_ATG2_6_DILP1	P11046	LanB1	-0.340205	0.15903	18.9047
5_ATG2_6_DILP1	Q9VA97	Dmel\CG1983	-0.386077	0.15903	16.8947
5_ATG2_6_DILP1	Q9VEK8	sds22	-0.306074	0.15903	16.606
5_ATG2_6_DILP1	A8JNP7;Q9V3C7	I-2	-0.567482	0.15903	14.382
5_ATG2_6_DILP1	A0A4D6K3L8;Q9VVA1	Dmel\CG9706	0.675734	0.15965	11.9339
5_ATG2_6_DILP1	Q9VUA0	CG8833	-0.549428	0.15965	14.4911
5_ATG2_6_DILP1	A0A126GUU7;Q9VEX9	Bin1	-0.589082	0.15965	13.3797
5_ATG2_6_DILP1	E2QD66;Q0KHQ2;X2JG15	Dmel\CG34120;CG1819;CG32516	-0.452275	0.161014	13.2824
5_ATG2_6_DILP1	Q9VG38	Su(fu)	-0.393886	0.161014	16.596
5_ATG2_6_DILP1	X2JCX4	Dmel\CG45089	-0.423574	0.161014	15.7815
5_ATG2_6_DILP1	Q9VHV3	Dmel\CG7800	-0.979273	0.161014	13.6175
5_ATG2_6_DILP1	A1Z8Q0	Twdlbeta	-0.525646	0.163444	16.5005
5_ATG2_6_DILP1	Q9VSS2	Srp68	-0.344849	0.163444	19.177
5_ATG2_6_DILP1	Q9W0H9	Rabex-5	-0.775984	0.163444	12.591
5_ATG2_6_DILP1	Q9W1X4	Nup214	-0.347962	0.163444	13.8813
5_ATG2_6_DILP1	Q9VFN5	anon-WO0140519.48	-1.08188	0.167085	14.2029
5_ATG2_6_DILP1	A0A4D6K0X3;A0A4D6K216;A0A4D6K327;M9PC50;Q9VQ25;X2J6N9	haf	-0.346856	0.167085	13.4976
5_ATG2_6_DILP1	Q9VBP9;Q9VBP9-2	Npl4	-0.478184	0.167085	16.595
5_ATG2_6_DILP1	Q8MLN4	Dmel\CG9380	0.342189	0.167085	18.6846
5_ATG2_6_DILP1	A0A0B4LEV2;Q26454	dpa	-0.432811	0.167085	15.8579
5_ATG2_6_DILP1	Q9VQE0	Drp1	-0.242639	0.167749	17.4291
5_ATG2_6_DILP1	Q8SY69	RH61753p	-0.397086	0.167749	16.9672
5_ATG2_6_DILP1	Q9VDL5	BcDNA:RH34302	0.526705	0.169477	15.3021
5_ATG2_6_DILP1	A4V1Y6;A4V1Y7;M9PFM7;Q08605;Q08605-2;Q08605-3;Q08605-4;Q2PDY1;Q2PDY2	Trl	-0.561091	0.1709	13.9743
5_ATG2_6_DILP1	A1ZB29	Dmel\CG5757	-0.633151	0.171163	16.2344
5_ATG2_6_DILP1	O44434;Q9W224;Q9W2D0	qkr58E-3;nsr;Dmel\CG4021	-0.868001	0.171163	15.2735
5_ATG2_6_DILP1	M9PCE0;Q01604	Pgk	-0.42618	0.173661	20.7428
5_ATG2_6_DILP1	Q9VHB8	Dmel\CG8199	0.323864	0.173661	18.3791
5_ATG2_6_DILP1	Q9VW87	Ssk	0.673494	0.173661	14.9435
5_ATG2_6_DILP1	Q9W1H9	Dmel\CG5569	0.390909	0.173661	15.2215
5_ATG2_6_DILP1	Q9VLP1	Dmel\CG14275	0.818463	0.173661	17.262
5_ATG2_6_DILP1	A1Z910	Nepl10	-0.546537	0.173661	14.66
5_ATG2_6_DILP1	M9PCE5;Q9VU94	Hml	-1.46129	0.17622	17.4764
5_ATG2_6_DILP1	Q9VK46	Yip1d1	-0.342345	0.177081	17.604
5_ATG2_6_DILP1	Q9VYW4	Dmel\CG1703	-0.230303	0.177707	16.3211
5_ATG2_6_DILP1	M9NF03;Q9W2Z6	CG12634;CG18512	0.394142	0.179402	15.6494
5_ATG2_6_DILP1	A0A0B4KFH4;A0A0B4KGE6;P26270	Rpn8	-0.318164	0.179737	18.075
5_ATG2_6_DILP1	A8DYK0	Dmel\CG34202	2.7902	0.191606	12.2054
5_ATG2_6_DILP1	P02842	Sgs8	-2.23262	0.18208	20.1443
5_ATG2_6_DILP1	M9NH07;P19351-5	up	-0.320328	0.179936	20.5647
5_ATG2_6_DILP1	C9QNZ6	CG42460-RA	-1.69625	0.18208	16.3505
5_ATG2_6_DILP1	M9PHV1;P40427	exd	-0.720469	0.179936	13.1191
5_ATG2_6_DILP1	P24785;P24785-2	mle	-0.456875	0.179936	15.2265
5_ATG2_6_DILP1	Q9VFE6	CG3817	-0.452201	0.179936	15.894
5_ATG2_6_DILP1	Q9VIW6	Rab9	-0.532603	0.179936	15.7747
5_ATG2_6_DILP1	A0A6M3Q6S9;A8JNT4;A8JNT5;M9NDA1;M9NDS8;M9NEB2;M9NFF6;M9PCQ3;Q8IQN4;Q8MV37;Q9VUX6	Mbs	-0.45094	0.179936	15.2275
5_ATG2_6_DILP1	Q9VG30	Ugt37A2	0.872792	0.179936	19.3048
5_ATG2_6_DILP1	Q9VDV3	Nup58	-0.446984	0.179936	13.9432
5_ATG2_6_DILP1	Q8MLU9	Dmel\CG13492	0.594011	0.179936	18.7682
5_ATG2_6_DILP1	Q9VGA1	GstD10	0.6878	0.179936	16.8275
5_ATG2_6_DILP1	P83094	Stim	-0.331436	0.180702	16.5372
5_ATG2_6_DILP1	M9PB37;M9PC10;M9PC65;M9PEM2;Q8IPL3	CG3805;CG31653;Dm_2L:23546;Dm_2L:23546;Dmel\CG34126	-0.55719	0.18208	13.1678
5_ATG2_6_DILP1	Q9VTF8	mRpL2	-0.719942	0.18208	15.5811
5_ATG2_6_DILP1	Q9VTY5	anon-WO0172774.52	-0.412167	0.18208	13.5391
5_ATG2_6_DILP1	Q9VVZ4	Dmel\CG14095	-0.702354	0.18208	17.1553
5_ATG2_6_DILP1	Q7KVB1;Q9W0C5	ABCB7	-0.450005	0.18208	16.705
5_ATG2_6_DILP1	P12982	Pp1-87B	0.27243	0.18208	17.0341
5_ATG2_6_DILP1	A0A0B4KHB9;A0A0B4KHP7;B7Z0L6;Q0KI58;Q5BIJ2;Q8IN90	wrd	-0.332089	0.18208	16.7512
5_ATG2_6_DILP1	Q9V461	Mcm6	-0.257917	0.18208	15.1047
5_ATG2_6_DILP1	Q7JWQ7	Swim	-0.823015	0.18208	18.0043
5_ATG2_6_DILP1	Q9VE50	Gos28	0.294808	0.18208	16.2122
5_ATG2_6_DILP1	Q9VWL0	Mec2	0.768429	0.18208	15.9226
5_ATG2_6_DILP1	E1JIK0;P48810;P48810-2	Hrb87F	-0.270968	0.18208	19.1364
5_ATG2_6_DILP1	Q9VND8	Rheb	-0.279213	0.18208	17.1561
5_ATG2_6_DILP1	E2QCL8;O01404	Phm	-0.497762	0.18208	16.5631
5_ATG2_6_DILP1	Q9XYU0	Mcm7	-0.455614	0.182954	14.811
5_ATG2_6_DILP1	M9NCP5;Q9VPY9	Dmel\CG5001	-0.332167	0.182954	16.7241
5_ATG2_6_DILP1	A8Y582;Q7PLP4;Q7PLP5	GM10035;Dmel\CG41099;BEST:GM10035	-0.357808	0.183191	14.5688
5_ATG2_6_DILP1	Q7PL76	lt	-0.432096	0.183191	12.426
5_ATG2_6_DILP1	Q9VFW8;Q9VFW9	Dmel\CG8774	0.40444	0.183191	18.4181
5_ATG2_6_DILP1	M9PCA7;M9PI37;Q9VTW8	Ncc69	-0.308421	0.183191	15.5035
5_ATG2_6_DILP1	Q0KI14	CG18633	-0.519691	0.183191	13.5144
5_ATG2_6_DILP1	A1Z8Y8	Cpr49Ad	0.489487	0.183191	16.569
5_ATG2_6_DILP1	Q9VMI9	mtm	-0.338831	0.183191	15.8878
5_ATG2_6_DILP1	Q9VU15	Sf3a2	-0.634466	0.183191	12.8144
5_ATG2_6_DILP1	Q7K0S5	Gint3	-0.33931	0.183191	14.6656
5_ATG2_6_DILP1	Q7JRC0	BcDNA:RH17411	-0.330897	0.183191	18.2616
5_ATG2_6_DILP1	Q9VVM2	Dmel\CG5506	1.02464	0.183191	16.9033
5_ATG2_6_DILP1	Q9VI56	Dmel\CG1943	-0.664308	0.183191	17.2692
5_ATG2_6_DILP1	A0A0B4K6A8;A0A0B4LIB9	Dmel\CG43175	1.15699	0.183191	17.0224
5_ATG2_6_DILP1	Q9VPZ5	CT16527	-0.456314	0.183191	16.3938
5_ATG2_6_DILP1	A4UZB1;Q0E9E0	magu	-0.468292	0.183191	13.4922
5_ATG2_6_DILP1	Q9V400	Ilk	-0.33786	0.183191	17.1814
5_ATG2_6_DILP1	Q9VX35;X2JFW6	CC4;Dmel\CG8289	-0.390944	0.183191	12.8469
5_ATG2_6_DILP1	Q9VZK4	Dmel\CG14984	0.337008	0.183191	16.3637
5_ATG2_6_DILP1	Q9VJC0	Dmel\CG6870	-1.38075	0.183483	13.1336
5_ATG2_6_DILP1	Q9VYH4	Dmel\CG12715	-1.0351	0.18656	14.4311
5_ATG2_6_DILP1	Q9V559	Cyp4p3	0.272769	0.18656	15.3411
5_ATG2_6_DILP1	Q9VB25;Q9VB25-2	Klp98A	-0.456298	0.18656	17.5968
5_ATG2_6_DILP1	Q8SXP8;Q9W1I0	TBPH	-0.412187	0.18656	14.2606
5_ATG2_6_DILP1	Q9VGH7;Q9VGH7-2;Q9VGH7-3;Q9VGH7-4;Q9VGH7-6;Q9VGH7-7	ClC-a	-0.589998	0.18656	13.1977
5_ATG2_6_DILP1	M9PFV9;P20232	TfIIS	-0.441005	0.18656	14.9259
5_ATG2_6_DILP1	Q9VHS6	Ctr1B	0.978964	0.18656	15.5662
5_ATG2_6_DILP1	M9PGG4;P18824;P18824-2	arm	-0.453086	0.18656	14.2225
5_ATG2_6_DILP1	Q9VSN3	Cpr66D	-0.645297	0.187025	19.3679
5_ATG2_6_DILP1	A0A0B4KEP1;A0A0B4KF25;A0A0B4KFM5;A0A0B4KFX4;A0A0B4LFC1;A1Z9L0;A1Z9L2;Q8T076	Rcd1	-0.562116	0.187025	14.3162
5_ATG2_6_DILP1	B7YZS3;Q9W1A4	tamo	0.42885	0.192858	13.148
5_ATG2_6_DILP1	E1JJC3;O97394;O97394-2;X2JDB3;X2JDR3;X2JHT7	sdk	-0.611366	0.187025	14.8916
5_ATG2_6_DILP1	Q9VUH9	Helz	-0.310324	0.187025	14.3962
5_ATG2_6_DILP1	Q9V3H2	Rpn11	-0.283994	0.187025	18.4541
5_ATG2_6_DILP1	Q9VG95	GstD5	0.700744	0.190754	18.1724
5_ATG2_6_DILP1	Q70PY2	PGRP-SB1	0.726852	0.190754	15.8472
5_ATG2_6_DILP1	M9PI82;P91891	Mo25	-0.427409	0.1908	17.7935
5_ATG2_6_DILP1	M9PGH3;Q9W5U2	Cht10	-0.751671	0.1908	16.1361
5_ATG2_6_DILP1	Q9V3Y5	BcDNA.LD23634	-0.352812	0.1908	14.6114
5_ATG2_6_DILP1	Q9VGE7	Ect3	1.37374	0.1908	17.8426
5_ATG2_6_DILP1	Q9VAM2	Dmel\CG11951	-0.766995	0.1908	14.5479
5_ATG2_6_DILP1	A0A0B4LIJ0;P48601	Rpt2	-0.247146	0.190903	19.1865
5_ATG2_6_DILP1	Q9W4Z2	mRpL14	-0.528144	0.19094	17.379
5_ATG2_6_DILP1	Q9W508	FarO	-0.904295	0.193772	14.1408
5_ATG2_6_DILP1	Q9VBK1	CG14539	-0.485077	0.19094	14.865
5_ATG2_6_DILP1	Q9W464	GAA1	-0.249632	0.191606	15.9508
5_ATG2_6_DILP1	A1ZAY5;Q86BS6;Q86BS6-2;Q86BS6-3	Dmel\CG34195;metl;metl;metl	-0.257071	0.191606	16.5929
5_ATG2_6_DILP1	Q9VC18	BEST:GH11240	-0.689875	0.191606	18.9579
5_ATG2_6_DILP1	A0A0B4KI38;Q9V9X4	Dmel\CG11334;CG11334	-0.279317	0.191606	18.437
5_ATG2_6_DILP1	Q9VA18	Chchd3	0.287059	0.191606	18.3214
5_ATG2_6_DILP1	Q94883	Dref	-0.29839	0.191606	15.7199
5_ATG2_6_DILP1	M9PEP5;M9PEY1;M9PF46;M9PHW7;Q9VT32;Q9VT33	Prps	-0.255087	0.191953	18.6118
5_ATG2_6_DILP1	Q9VU17	nebu	0.555921	0.192858	18.044
5_ATG2_6_DILP1	Q9VTG5	Adck5	0.550952	0.192858	12.5646
5_ATG2_6_DILP1	Q8I725	Dmel\CG1236	-0.503101	0.192858	19.2564
5_ATG2_6_DILP1	Q9VBS5	Dmel\CG10559	0.435545	0.192858	13.7245
5_ATG2_6_DILP1	A0A0B4K7G1;A1ZB80	BcDNA:RH27395;BcDNA:RE18604	-0.351553	0.192858	18.6225
5_ATG2_6_DILP1	Q9VXQ5	CCT6	-0.302474	0.193109	18.9869
5_ATG2_6_DILP1	Q7K180	Map60	-0.68244	0.193109	14.2946
5_ATG2_6_DILP1	Q9VY19	Ag5r2	0.725865	0.193109	14.5717
5_ATG2_6_DILP1	Q9V3Z4	Rpn5	-0.236433	0.193109	18.4213
5_ATG2_6_DILP1	Q94915	Reg-2	-0.362678	0.193109	19.2571
5_ATG2_6_DILP1	Q9VCW3	Nup133	-0.420093	0.193772	14.5438
5_ATG2_6_DILP1	P33270	Cyp6a2	0.465155	0.193772	19.0518
5_ATG2_6_DILP1	A1Z8I8	BcDNA:AT13707	0.437509	0.193772	17.6963
5_ATG2_6_DILP1	Q24297	SmF	-0.288373	0.193772	16.1658
5_ATG2_6_DILP1	P19109	Rm62	-0.264029	0.193772	18.8729
5_ATG2_6_DILP1	Q9W0L7	Usp10	-0.337346	0.193772	14.7035
5_ATG2_6_DILP1	Q9VXD7	CG13013	-0.665734	0.193772	14.274
5_ATG2_6_DILP1	Q8IRG6;Q8IRG6-2	dre4	-0.231667	0.193772	15.9863
5_ATG2_6_DILP1	A4V3N7;Q9VA70	CDase	0.503593	0.193772	17.2916
5_ATG2_6_DILP1	Q9VD22	Dmel\CG18596	-0.476825	0.193772	15.1003
5_ATG2_6_DILP1	Q9VLS0	Dmel\CG8460	-0.288314	0.193772	15.316
5_ATG2_6_DILP1	Q9W1R0	yellow-d2	-0.860854	0.193772	15.8398
5_ATG2_6_DILP1	Q9VIX7	fon	-0.860716	0.193772	21.3719
5_ATG2_6_DILP1	Q9VF15	glob1	-0.905968	0.193772	19.9507
5_ATG2_6_DILP1	E2QCY2;M9PCX4;Q9VVT8	ACSL1	-0.420556	0.194339	17.8176
5_ATG2_6_DILP1	A0A0B4JD07;A0A0B4K6U3;A0A0B4K727;A0A0B4LEI8;A0A0B4LEY5;A0A0B4LF03;A0A0B4LFX2;A1Z7T0;A1Z7T0-2;A1Z7T1;A1Z7T2;A1Z7T3;A8DY76;E1JH15	Pkn	-0.274492	0.194767	14.1297
5_ATG2_6_DILP1	Q9VR42	Dmel\CG3008	-0.427615	0.194767	19.0515
5_ATG2_6_DILP1	Q9VGW6	Mcm5	-0.537893	0.194767	14.8651
5_ATG2_6_DILP1	Q9VXZ8	pdgy	-0.308989	0.194767	17.9438
5_ATG2_6_DILP1	Q9W1C5	IntS1	-0.470116	0.195507	13.9257
5_ATG2_6_DILP1	Q7K3X8	Alp6	0.627868	0.196438	17.3916
5_ATG2_6_DILP1	O46037;X2JAB9	Vinc	-0.256025	0.196873	19.5026
5_ATG2_6_DILP1	C0HKA0;C0HKA1;X2JCX8	RpS14a;RpS14b;RpS14b	-0.409702	0.196873	19.9463
5_ATG2_6_DILP1	Q9VE24	Sgsh	-0.515959	0.196873	16.3763
5_ATG2_6_DILP1	Q9VL10	Mulk	-0.336516	0.196873	15.5987
5_ATG2_6_DILP1	Q7K566	Bmcp	-0.475713	0.196873	15.2186
5_ATG2_6_DILP1	A4V448;Q9W3K5	Gclc	0.52198	0.197736	17.8331
5_ATG2_6_DILP1	P15215;X2JAW6	LanB2	-0.366808	0.200648	18.5428
5_ATG2_6_DILP1	A0A0B4K6N5;A0A0B4K6V6;P48456	CanA1	-0.531567	0.202051	14.9397
5_ATG2_6_DILP1	Q9VJ33;X2J935	Nedd8	-0.792247	0.202051	16.4082
5_ATG2_6_DILP1	E1JGV4	Dmel\CG42568	-0.642316	0.207774	13.9113
5_ATG2_6_DILP1	Q9V3R0	BG:BACR44L22.6	0.796712	0.202051	12.8312
5_ATG2_6_DILP1	Q9GYU8	mbo	-0.411303	0.202051	14.0599
5_ATG2_6_DILP1	A0A0B4LES9;A8DY62	PIG-X	-0.266096	0.202051	14.6491
5_ATG2_6_DILP1	P02255;Q4AB54	His1;His1:CG33861	-0.408734	0.202051	18.668
5_ATG2_6_DILP1	A0A0B4LGZ6;P51592	hyd	-0.270801	0.202051	14.2321
5_ATG2_6_DILP1	Q24368	Iswi	-0.410679	0.202051	15.5079
5_ATG2_6_DILP1	Q24050	Dmel\CG2034	-0.314584	0.203808	15.8866
5_ATG2_6_DILP1	M9MS70;Q9W4E1	CG15785;CG15786	-0.59097	0.203811	15.495
5_ATG2_6_DILP1	Q9VPD7	CG5100	-0.431793	0.204278	14.0558
5_ATG2_6_DILP1	Q9W402	ND-B16.6	0.411447	0.204278	16.6429
5_ATG2_6_DILP1	E1JHV6;E1JHV7;M9PBG5;M9PDH1;M9PE12;Q9W0T1;Q9W0T1-2;Q9W0T1-3;Q9W0T1-4	E(bx)	-0.783107	0.204278	13.7644
5_ATG2_6_DILP1	A0A0B4LHU5;Q9VB31	Cyp6a18	0.385425	0.204602	15.6708
5_ATG2_6_DILP1	P35005	epsilonTry	1.05538	0.204602	15.6909
5_ATG2_6_DILP1	Q9VVU1	GH07925p	0.363842	0.204872	22.0957
5_ATG2_6_DILP1	Q7KU86	Urm1	-0.52926	0.205269	14.7082
5_ATG2_6_DILP1	A0A0C4FEI8;Q9V3D8	grsm	-0.235889	0.206616	18.5622
5_ATG2_6_DILP1	A0A6H2EEH5;D8FT05;E1JJB2;M9MSM6;Q01295;Q01295-2;Q01295-3;Q01295-4;Q01295-5;Q24206;Q8IRX4;Q9W572	br	-0.724757	0.206616	14.3739
5_ATG2_6_DILP1	M9PDJ6;P49858	cni	-0.427891	0.206616	14.9087
5_ATG2_6_DILP1	A0A0B4LG79;A0A4P7VJV5;B7YZM9;B7YZN0;E1JGQ9;P49415	Sdc	-0.698027	0.206616	16.7893
5_ATG2_6_DILP1	Q9VTF9	Ufd1-like	-0.4371	0.206616	15.6135
5_ATG2_6_DILP1	Q9V9U4	nero	0.385061	0.206616	16.1078
5_ATG2_6_DILP1	P12080;P12080-2	if	-0.275817	0.206616	17.8858
5_ATG2_6_DILP1	Q9VM51	MME1	-0.430226	0.206616	14.6531
5_ATG2_6_DILP1	Q9VFP1	Cyp6d5	1.04403	0.206616	18.8848
5_ATG2_6_DILP1	Q9V466	Nup107	-0.309346	0.207164	16.067
5_ATG2_6_DILP1	Q9V535	tsu	-0.282407	0.20744	16.0274
5_ATG2_6_DILP1	Q9VEJ1	SF1	-0.290312	0.207774	15.7375
5_ATG2_6_DILP1	Q8MKK3	Ppcdc	1.33626	0.207774	14.7444
5_ATG2_6_DILP1	Q9VTC8	Cpr67Fb	0.289312	0.207774	19.0967
5_ATG2_6_DILP1	A0A0B4KGD1;A0A0B4KHB1;E1JIN6;Q7KSE8;Q8IN94	osa	-0.451101	0.207774	14.6311
5_ATG2_6_DILP1	M9NEV0;Q9VMJ7	Kdm5;lid	-0.391231	0.207774	14.1769
5_ATG2_6_DILP1	Q9VY78	Clic	0.298145	0.207774	18.8128
5_ATG2_6_DILP1	Q9W3N7	ND-MNLL	-1.4464	0.207774	14.7813
5_ATG2_6_DILP1	Q7KTI1;Q8MSR2;Q9VLM3;Q9VLM4	Dmel\CG13384	0.736832	0.207774	11.4104
5_ATG2_6_DILP1	P13496	DCTN1-p150	-0.237752	0.207774	16.0224
5_ATG2_6_DILP1	C4NYP8;E2QD63;Q86DS1	HIP;HIP-R;HIP-R	-0.232238	0.207774	18.2287
5_ATG2_6_DILP1	Q9VVK1	Dmel\CG7460	0.454974	0.207774	14.8215
5_ATG2_6_DILP1	M9PIG8;P55035	Rpn10	-0.294032	0.208423	17.3287
5_ATG2_6_DILP1	O97477	Inos	-0.523021	0.208423	18.3789
5_ATG2_6_DILP1	P25171	Rcc1	-0.382284	0.208423	16.5904
5_ATG2_6_DILP1	E1JJ73;O97067	Dmel\CG1307;CG1307	0.309467	0.208423	16.7853
5_ATG2_6_DILP1	Q8T0I9;Q9VM97	Tsp	-0.753597	0.208423	15.5894
5_ATG2_6_DILP1	Q9Y105	GlnRS	-0.205536	0.208423	17.8096
5_ATG2_6_DILP1	Q8IQV9;Q8IQV9-2	Nup205	-0.457288	0.208423	14.7177
5_ATG2_6_DILP1	M9PGW8;Q8IR86	bif	-0.418229	0.208423	13.73
5_ATG2_6_DILP1	Q7K4Q9	Hmgs	0.341891	0.208481	17.5758
5_ATG2_6_DILP1	Q9VPJ1	Nhe1	-0.465502	0.209434	14.516
5_ATG2_6_DILP1	A1Z8G3	cg13227	0.334115	0.209434	14.247
5_ATG2_6_DILP1	Q9VT24	Dmel\CG18179	1.3142	0.209434	17.3539
5_ATG2_6_DILP1	A0A0B4KGW6;Q9VEB9	Ssdp	-0.537198	0.211246	14.4748
5_ATG2_6_DILP1	M9NE89;P08928	Lam	-0.239595	0.2117	18.0687
5_ATG2_6_DILP1	P40946	Arf51F	-0.451115	0.2117	15.2205
5_ATG2_6_DILP1	A4UZL5;P41043	GstS1	-0.208348	0.2117	20.472
5_ATG2_6_DILP1	M9PD70;Q9VP35	Alp1	-0.822645	0.2117	16.8623
5_ATG2_6_DILP1	A0A0B4KGX5;E1JIG3;Q9VHH2	Vps15	-1.08784	0.2117	13.3947
5_ATG2_6_DILP1	B7Z002;M9NCY5;M9NDB7;M9NEL3;Q9VPL9	kis	-0.383454	0.2117	14.0685
5_ATG2_6_DILP1	A8QI34	JYalpha	0.275127	0.212811	17.1947
5_ATG2_6_DILP1	Q9VI20	gzl	-0.386906	0.213146	16.3287
5_ATG2_6_DILP1	P82890	primo-1	0.25105	0.213312	18.239
5_ATG2_6_DILP1	P07701	Sgs5	-1.49603	0.221381	19.3047
5_ATG2_6_DILP1	Q9VBV1	Dmel\CG11854	-1.34064	0.213575	14.4788
5_ATG2_6_DILP1	Q9VGU6	Ak3	-0.282729	0.213575	19.2221
5_ATG2_6_DILP1	Q9VD13	lqfR	-0.254095	0.214144	17.067
5_ATG2_6_DILP1	Q9W2M5	Cht9	0.921225	0.214931	16.9979
5_ATG2_6_DILP1	Q9VE18	Smu1	-0.392094	0.214931	14.4636
5_ATG2_6_DILP1	Q9VEK7	CREG	-0.762835	0.214931	18.9863
5_ATG2_6_DILP1	P00967;X2J516	Gart	-0.399346	0.214931	16.874
5_ATG2_6_DILP1	A1ZAK3;A1ZAK4;Q8T0D3	Dek	-0.220998	0.214931	16.4064
5_ATG2_6_DILP1	Q9VF56	obe	-0.297944	0.214931	14.1319
5_ATG2_6_DILP1	Q9VH72	BVR	-0.321915	0.214931	17.197
5_ATG2_6_DILP1	Q9VG07	Dmel\CG7488	-0.426318	0.214943	15.5581
5_ATG2_6_DILP1	Q9VUE4	Dmel\CG3868	0.635556	0.216079	16.0495
5_ATG2_6_DILP1	M9MRN7	Dmel\CG42846	-0.948117	0.216079	19.2096
5_ATG2_6_DILP1	Q9VSL8	rhea	-0.230758	0.216079	18.4169
5_ATG2_6_DILP1	Q9VZL3	Sc2	-0.332814	0.216079	17.766
5_ATG2_6_DILP1	Q7PLI7	CG17528	-0.325014	0.216079	12.9242
5_ATG2_6_DILP1	A0A0B4LH99;Q9VED0	Dmel\CG7218;CG7218	0.474429	0.216079	15.4502
5_ATG2_6_DILP1	A1Z9M5	Dmel\CG30069	-0.22704	0.216079	19.2291
5_ATG2_6_DILP1	M9PHP7;Q9VS89	frac	-0.427303	0.216079	17.9232
5_ATG2_6_DILP1	A0A0B4LHY1;Q7KRS7;Q8WR53	heph	-0.732103	0.216079	15.5334
5_ATG2_6_DILP1	Q8SXU3	Dmel\CG8207	-0.253868	0.216079	16.0788
5_ATG2_6_DILP1	Q9XYZ4	mre11	-0.674231	0.216079	13.0563
5_ATG2_6_DILP1	Q9VK84	Oatp33Ea	-0.600029	0.218318	15.647
5_ATG2_6_DILP1	A1Z814	Dmel\CG1513	-0.24588	0.218318	14.9421
5_ATG2_6_DILP1	Q9VJ81	Ugt301D1	-0.341174	0.218318	14.8972
5_ATG2_6_DILP1	B7YZV1;B7YZV2;B7YZV3;B7YZV4;B7YZV4-2;M9NF02;M9PDA0;X2BZJ7	Pde1c	0.294216	0.218318	14.8814
5_ATG2_6_DILP1	Q9Y140	CG7601	0.477004	0.221381	14.5918
5_ATG2_6_DILP1	Q9VJY6;X2JE06	RpL24	-0.255665	0.221381	20.6675
5_ATG2_6_DILP1	Q9VY92	Dmel\CG11151	-0.332728	0.221381	20.7763
5_ATG2_6_DILP1	Q9V414	Smg5	-0.565185	0.221381	12.8947
5_ATG2_6_DILP1	Q9VY45	Dmel\CG1434	-0.43079	0.221381	13.5966
5_ATG2_6_DILP1	Q8IH18;Q8IH18-2	4E-T	-0.297194	0.222473	14.1379
5_ATG2_6_DILP1	Q9VA65	PH4alphaMP	-0.933477	0.222473	16.6782
5_ATG2_6_DILP1	Q9VLL3-2	Akap200	-0.52459	0.226451	17.1667
5_ATG2_6_DILP1	Q9VMX7	Jon25Bi	0.940378	0.226852	15.8024
5_ATG2_6_DILP1	A0A0B4LGA7;P27091	gbb	-0.50968	0.227354	14.4102
5_ATG2_6_DILP1	Q9VAD1	capricious-like	-0.256498	0.228282	14.6099
5_ATG2_6_DILP1	Q9I7S8	Paics	-0.565087	0.228464	18.9403
5_ATG2_6_DILP1	A0A384ZD34;Q4V619	mIF3	-0.508894	0.228464	13.5492
5_ATG2_6_DILP1	Q8MLQ7	pippin	-0.433032	0.228464	16.0387
5_ATG2_6_DILP1	Q8SYS7;Q8SYS7-2;Q8SYS7-4	CG17683	-0.26666	0.228464	15.1583
5_ATG2_6_DILP1	Q9VZP5	eIF5B	-0.204304	0.229399	17.7788
5_ATG2_6_DILP1	Q9W5E4	Mybbp1A	0.54371	0.23832	13.4771
5_ATG2_6_DILP1	Q9V4C8;Q9V4C8-5;Q9V4C8-6	Hcf	-0.342567	0.229452	14.1682
5_ATG2_6_DILP1	E1JGY7	l(2)01289	-0.478004	0.229452	16.885
5_ATG2_6_DILP1	M9PEI9;Q9VY93	1;CG11134	0.231023	0.23006	16.2279
5_ATG2_6_DILP1	Q2PDM3	FBgn0053978	-0.587277	0.23006	16.0898
5_ATG2_6_DILP1	Q9Y124	BcDNA.GH08385	-0.62615	0.23006	13.6831
5_ATG2_6_DILP1	A0A0B4LHE7;Q9XZH6	Vha13	0.310793	0.23006	19.0943
5_ATG2_6_DILP1	G7H829;Q9V3Z6	ck	-0.239138	0.23006	15.4246
5_ATG2_6_DILP1	M9PBV6;Q9Y109	Nulp1	-0.297308	0.230108	17.0958
5_ATG2_6_DILP1	Q9VZZ1	Dmel\CG1143	0.264957	0.230565	16.9637
5_ATG2_6_DILP1	O62530	AP-2mu	-0.361772	0.230565	16.4833
5_ATG2_6_DILP1	P91634	Pi3K92E	-0.619973	0.230565	13.8697
5_ATG2_6_DILP1	C0HK95	fau	-0.325641	0.230565	20.636
5_ATG2_6_DILP1	Q9VK59	Dmel\CG5787	-0.32303	0.230565	16.8138
5_ATG2_6_DILP1	Q7K112;Q8IMX1;Q9VCB6	twin	-0.209465	0.230565	15.0933
5_ATG2_6_DILP1	Q9VRS4	yip7	0.470808	0.230565	17.8721
5_ATG2_6_DILP1	A4V110;Q7JMV3	CaMKI	-0.328151	0.230565	16.8031
5_ATG2_6_DILP1	Q9VMF0	Dmel\CG9498	0.381243	0.230905	18.2588
5_ATG2_6_DILP1	Q7KS11	Ude	-0.263219	0.230905	17.535
5_ATG2_6_DILP1	Q9VMG7	Muc26B	-0.604533	0.230905	16.9584
5_ATG2_6_DILP1	A1Z7K8	AIMP1	-0.283929	0.230905	18.079
5_ATG2_6_DILP1	A0A0B4LFW6;A1Z7S0	Rme-8	-0.304084	0.230905	14.7743
5_ATG2_6_DILP1	A0A0B4KHL7;P91928	Mitofilin	-0.409668	0.230905	18.5466
5_ATG2_6_DILP1	Q7K1H9	Dmel\CG10912	0.935386	0.230905	16.1225
5_ATG2_6_DILP1	A0A0B4KHM9;E1JIN0;Q01603	Pxd	-1.42131	0.230905	15.3179
5_ATG2_6_DILP1	Q9VJG2	cg12288	-0.332004	0.232036	14.7415
5_ATG2_6_DILP1	A0A0B4JD23;A0A0B4JDE3;A0A0B4KHF5;A0A0B4KHJ3;A0A0B4KHW7;Q7KRU0;Q8IMI0;Q961V3;Q9VA53	Dmel\CG2246	-0.262482	0.232061	16.7896
5_ATG2_6_DILP1	Q9VYQ9	Tango4	-0.385344	0.235019	13.9549
5_ATG2_6_DILP1	Q9W509	Mct1	-0.706401	0.235444	14.827
5_ATG2_6_DILP1	Q9VB10	Hsdl2	-0.336252	0.235749	19.2107
5_ATG2_6_DILP1	Q6NP69;Q8INS9	gfzf	0.457138	0.236162	16.1509
5_ATG2_6_DILP1	Q9VBK9	Dmel\CG5913	-0.37034	0.237781	16.7665
5_ATG2_6_DILP1	A1Z8B1	Dmel\CG12934	0.460696	0.23832	13.8183
5_ATG2_6_DILP1	O44386;O44386-2	scb	0.227175	0.23832	18.7672
5_ATG2_6_DILP1	M9PCI2;Q9V3U2	NHP2	-0.212104	0.23832	17.458
5_ATG2_6_DILP1	Q7K4J7	Dmel\CG17985	-0.733339	0.23832	15.3518
5_ATG2_6_DILP1	M9PDA6;Q9VIK9	38D.29;CG2614	0.420052	0.23832	13.5373
5_ATG2_6_DILP1	Q9VRT2	Dmel\CG10472	0.506358	0.23832	19.0225
5_ATG2_6_DILP1	Q9W3M7	mahe	-0.340095	0.23832	15.5245
5_ATG2_6_DILP1	Q9VLL3	Akap200	-0.468917	0.23832	18.373
5_ATG2_6_DILP1	Q9VH81	PpD3	0.249282	0.23832	17.988
5_ATG2_6_DILP1	Q9VT38	Dmel\CG18178	-0.362457	0.23832	15.6283
5_ATG2_6_DILP1	Q9VUH1	ome	0.371508	0.23832	17.3946
5_ATG2_6_DILP1	A8DYB2	Dmel\CG13177	-1.0842	0.24713	15.0131
5_ATG2_6_DILP1	Q9VRG8	Dmel\CG1486	-0.237912	0.23832	16.3189
5_ATG2_6_DILP1	A0A0C4DHG2;Q07171;Q07171-6	Gel	-0.299614	0.23832	20.7179
5_ATG2_6_DILP1	A0A0B4KFR5;A0A0B4KG24;A0A0B4LGK5;A1ZA18;A4UZI0	Khc-73	-0.302495	0.23832	13.5199
5_ATG2_6_DILP1	Q9VW12;X2JGV8	CG9231;Dmel\CG9231	0.383821	0.23832	16.4763
5_ATG2_6_DILP1	Q9V3D9	Srp54k	-0.313895	0.23832	16.7685
5_ATG2_6_DILP1	Q9VA78	Dmel\CG15533	0.677758	0.23832	17.7334
5_ATG2_6_DILP1	Q9VFL5	MetRS-m	-0.825406	0.23832	13.7884
5_ATG2_6_DILP1	Q9VLT1;X2J564	mon2	-0.376857	0.238979	14.8789
5_ATG2_6_DILP1	Q9VWR5;X2JG03	phm	-1.23922	0.238979	12.945
5_ATG2_6_DILP1	O61443	p38b	0.203323	0.239291	17.3674
5_ATG2_6_DILP1	Q9VMB9	COX5B	0.298914	0.239291	20.7737
5_ATG2_6_DILP1	A0A4D6K0P9;Q9U1H9	sbr	-0.542365	0.239318	14.2026
5_ATG2_6_DILP1	B7YZJ3	Dmel\CG42239	-0.261954	0.239318	15.9645
5_ATG2_6_DILP1	P04052	RpII215	-0.274421	0.239768	15.2288
5_ATG2_6_DILP1	Q7PLE6	Dmel\CG17691	0.269857	0.239768	16.853
5_ATG2_6_DILP1	Q9VCU9	Dcr-1	-0.692285	0.239768	11.7397
5_ATG2_6_DILP1	Q7JY99	Dmel\CG8298	-0.472727	0.239936	15.1355
5_ATG2_6_DILP1	Q9VB81	Cpr97Eb	-0.273253	0.239936	15.7814
5_ATG2_6_DILP1	Q7K1H0	CG6491	-0.259654	0.239936	15.5788
5_ATG2_6_DILP1	Q9VG73	CG5641	-0.323614	0.24015	14.4751
5_ATG2_6_DILP1	Q9VLY1	Dmel\CG7214	-0.649301	0.241075	17.7082
5_ATG2_6_DILP1	Q8SZ28	CG3884	0.296878	0.241754	18.3992
5_ATG2_6_DILP1	Q9VVT2	Indy	-0.270501	0.242728	18.7168
5_ATG2_6_DILP1	Q9VL70	yip2	-0.224001	0.242761	21.2755
5_ATG2_6_DILP1	Q9W3U0	Dmel\CG4586	-0.329663	0.243455	15.7477
5_ATG2_6_DILP1	Q0E8E5;Q2PDY3	Dmel\CG7255	-0.512647	0.243585	12.8517
5_ATG2_6_DILP1	Q9VMX8	Jon25Bii	0.943993	0.243585	16.2404
5_ATG2_6_DILP1	A1ZAT5	Tes	-0.418677	0.243585	15.1792
5_ATG2_6_DILP1	Q9VRQ2	mad2	-0.665099	0.253838	14.4008
5_ATG2_6_DILP1	Q8IRH8;Q9W0I2	tfc	-0.370543	0.243585	13.8403
5_ATG2_6_DILP1	Q9W1H5	DCP1	-0.330376	0.243585	14.7472
5_ATG2_6_DILP1	Q9W4P6;X2JCG8	CG32787;CG32780	0.435929	0.243585	18.1649
5_ATG2_6_DILP1	Q9VXF5	Dmel\CG9903	-0.779193	0.243585	15.0671
5_ATG2_6_DILP1	Q8IN25	Dmel\CG31198	0.524237	0.244821	19.3715
5_ATG2_6_DILP1	A1Z968	NAT1	-0.276111	0.245074	15.8878
5_ATG2_6_DILP1	Q9VQY8	Vps53	-0.450902	0.245954	13.2339
5_ATG2_6_DILP1	Q27589;X2JI29	Cyp4d2	-0.248652	0.246733	15.6803
5_ATG2_6_DILP1	Q7JV69	Spn55B	0.50299	0.246733	17.857
5_ATG2_6_DILP1	A0A0B4LH25;A8DYK5;Q9W2K4	cg4266	-0.21649	0.247103	15.4301
5_ATG2_6_DILP1	Q05856	SmB	-0.232069	0.24713	17.3622
5_ATG2_6_DILP1	Q961Q8	Dmel\CG10562	0.813336	0.24713	17.8287
5_ATG2_6_DILP1	Q9VQG4	colt	-0.320334	0.24713	17.9381
5_ATG2_6_DILP1	Q9VXR3;X2JC16;X2JDY2;X2JF73;X2JF83;X2JFK0;X2JKH9	HUWE1	-0.426162	0.247176	13.9572
5_ATG2_6_DILP1	A0A0B4K8A6;Q9W288	NtR	-0.52723	0.247312	15.7248
5_ATG2_6_DILP1	Q8IRJ7;Q9W0T7	Dis3l2	-0.298433	0.247351	15.5697
5_ATG2_6_DILP1	Q8IR11	TwdlX	1.87261	0.247605	18.2849
5_ATG2_6_DILP1	Q7KMQ0	Rpt1	-0.202217	0.247605	18.9442
5_ATG2_6_DILP1	Q8IRJ8;Q8IRJ8-1	thoc7	-0.251616	0.247605	15.2994
5_ATG2_6_DILP1	Q9VYT6	p24-1	-0.188864	0.248241	18.2696
5_ATG2_6_DILP1	Q8IQZ7	Fim	0.240344	0.248241	18.8237
5_ATG2_6_DILP1	Q9VWP2	Dmel\CG7322	-0.217135	0.249101	19.9095
5_ATG2_6_DILP1	Q9VBS9	Dmel\CG13659	0.412425	0.249101	15.8596
5_ATG2_6_DILP1	P91638;Q9VS62	smid	-0.340373	0.249101	15.2363
5_ATG2_6_DILP1	Q94901	lark	-0.218687	0.249101	17.681
5_ATG2_6_DILP1	Q9VUC9	lincRNA.S5087	-1.04676	0.249788	14.0661
5_ATG2_6_DILP1	P32392	Arp3	0.203961	0.249788	18.3145
5_ATG2_6_DILP1	Q9VRS9	Jon65Ai	0.848436	0.250496	18.0881
5_ATG2_6_DILP1	A0A0B4K7D8;Q7K161	Dmel\CG6805;IPP	-0.435743	0.251152	14.6943
5_ATG2_6_DILP1	E1JHA3;M9PC77;Q8IPJ3;Q8IPJ3-2;Q8IPJ3-3;Q8IPJ3-4;Q8IPJ3-5	LUBEL	-0.432972	0.252374	14.5817
5_ATG2_6_DILP1	M9PDI0;M9PE21;Q9W0S4	miple2	-0.764756	0.252391	14.5935
5_ATG2_6_DILP1	Q9VLL5	ESTS:172F5T	-0.488114	0.252774	14.2967
5_ATG2_6_DILP1	M9PCB7;M9PFB2;M9PFF9;M9PFG3	tral	-0.56772	0.253237	12.8102
5_ATG2_6_DILP1	Q7K7G0;Q9W555	deltaCOP	-0.283983	0.253237	18.2504
5_ATG2_6_DILP1	Q9VVK5	Adgf-A	0.325938	0.253815	17.2495
5_ATG2_6_DILP1	A4V3J5;A4V3J6;P07909;P07909-2;P07909-3;P07909-4	Hrb98DE	-0.308918	0.253815	18.0048
5_ATG2_6_DILP1	M9PB68;Q9VLT5	poe	-0.266685	0.253838	17.1182
5_ATG2_6_DILP1	Q8IQG9;Q9VTV3	Ak1	0.287884	0.253838	19.3202
5_ATG2_6_DILP1	Q9VU95	CG8745	-0.695919	0.253874	14.3832
5_ATG2_6_DILP1	Q8T9G7;Q9VIW1	Dmel\CG10026	-0.483956	0.253874	18.4532
5_ATG2_6_DILP1	Q9VMG0	AANATL2	-0.501493	0.253874	15.4483
5_ATG2_6_DILP1	Q8T8W2	Lfg	0.493971	0.253874	14.4796
5_ATG2_6_DILP1	Q8MQP2;Q9VLU9	CG7231-RD;Dmel\CG7231	-0.705438	0.254388	15.4218
5_ATG2_6_DILP1	Q709R6;Q709R6-2	bocks	-0.311653	0.254388	16.3439
5_ATG2_6_DILP1	Q9VEM9	CG5233	0.447342	0.254388	15.1674
5_ATG2_6_DILP1	Q9VW40	TORIP	-0.304007	0.254388	15.3833
5_ATG2_6_DILP1	Q7JPS2	igl	0.246772	0.255809	15.2687
5_ATG2_6_DILP1	Q9VXC8	sphe	0.471217	0.2562	15.265
5_ATG2_6_DILP1	Q9VS79	Cyp4d8	-0.36036	0.2562	16.2457
5_ATG2_6_DILP1	Q9V3C8	Shc	-0.42445	0.2562	11.9882
5_ATG2_6_DILP1	M9NEK4;M9NGI1;Q9VXG6	Dmel\CG4301	0.31422	0.2562	16.1378
5_ATG2_6_DILP1	Q8IRD5;Q9VZQ9	Strip	-0.315344	0.2562	13.4243
5_ATG2_6_DILP1	A0A0B4KHL2;Q8I0G5-3	gammaCOP	-0.501548	0.2562	16.0668
5_ATG2_6_DILP1	A8JV29;Q9VX82	Arpc3B	0.25803	0.257539	15.3188
5_ATG2_6_DILP1	P05990;X2JFG0	r	-0.265174	0.257539	17.1625
5_ATG2_6_DILP1	A0A0C4DHE6;Q9VFS5;Q9VFS5-2	flfl	-0.457104	0.257539	12.6737
5_ATG2_6_DILP1	Q9W0Q2	Cypl	-0.302962	0.257539	15.9775
5_ATG2_6_DILP1	Q86B44	Gss2	0.199487	0.259474	19.8063
5_ATG2_6_DILP1	Q9W2J3	Ugt49C1	0.63354	0.25992	14.9373
5_ATG2_6_DILP1	Q9VF46	Dmel\CG5399	0.526048	0.26041	18.1652
5_ATG2_6_DILP1	Q9W0X2	Phk-3	-0.296812	0.261895	18.1722
5_ATG2_6_DILP1	Q7KA66	Spn43Aa	-2.15595	0.268588	10.0696
5_ATG2_6_DILP1	Q9VFN9	dHYPK	0.207218	0.261895	15.8768
5_ATG2_6_DILP1	Q9VUW1	cg17026	-0.699983	0.261895	15.7806
5_ATG2_6_DILP1	Q9VV70	BcDNA:RE50345	-1.50967	0.261895	14.2926
5_ATG2_6_DILP1	M9PFS8;Q9VVA0	Dmel\CG9705;CG9705	-0.467436	0.261895	17.1338
5_ATG2_6_DILP1	A0A0B4LEY9;Q9V411	Non1	-0.372879	0.261895	16.0731
5_ATG2_6_DILP1	A4V4F2;F2FB46;M9PHL7;M9PHT0;M9PJN2;O61492;O61492-2;O61492-3	Flo2	0.18496	0.262398	16.7573
5_ATG2_6_DILP1	Q9VRQ9	QC	0.238791	0.262398	14.2528
5_ATG2_6_DILP1	A0A0B4K7Y4;A0A0B4KFL2;A1Z9D9;A1Z9E0	bbc	-0.290369	0.262707	16.5738
5_ATG2_6_DILP1	B7Z0L3	CG5240	0.313564	0.262707	17.321
5_ATG2_6_DILP1	Q9VYM2	Dmel\CG2556	0.350412	0.262707	16.9771
5_ATG2_6_DILP1	A1Z729	Dmel\CG2064	0.392181	0.262707	18.8122
5_ATG2_6_DILP1	A0A0B4KH68;B7Z0Q8;Q8IMR0;Q8IMR1	Lerp	0.63326	0.262707	14.8337
5_ATG2_6_DILP1	A4V4S5;M9PF72;Q9Y1I2	car	-0.318238	0.262707	14.4175
5_ATG2_6_DILP1	Q9VTC1	DmRH27	-0.276514	0.262707	13.6683
5_ATG2_6_DILP1	Q8IP67;Q9V3D1;X2JAD3	Dmel\CG9008;BG:DS00797.2;BG:DS00797.2	0.204406	0.262707	14.8466
5_ATG2_6_DILP1	Q9VM12	Dmel\CG5958	-0.276851	0.262707	20.2501
5_ATG2_6_DILP1	E1JHG8;Q9VK68	6153;CG6153	-0.279477	0.262707	15.6971
5_ATG2_6_DILP1	Q4U2G8	Dmel\CG11961	0.275423	0.262707	19.3808
5_ATG2_6_DILP1	Q9I7C6	Cpr65Ax1	0.480985	0.262766	22.4019
5_ATG2_6_DILP1	Q9VNH2	Dmel\CG2100	-0.675581	0.262884	16.1781
5_ATG2_6_DILP1	Q9VBS6	Dmel\CG31087	0.357305	0.262884	17.824
5_ATG2_6_DILP1	Q9VKS2	Dmel\CG17107	-1.08856	0.262884	15.463
5_ATG2_6_DILP1	A2VEX9	Dmel\CG34305	0.436499	0.262969	20.2325
5_ATG2_6_DILP1	A1ZA22	eIF2Bgamma	-0.194771	0.262969	15.1483
5_ATG2_6_DILP1	P41900	TfIIFbeta	-0.839053	0.263296	13.9512
5_ATG2_6_DILP1	Q9VKW3	RfC3	-0.421129	0.263843	14.2849
5_ATG2_6_DILP1	Q7JVZ8	GstE11	-0.273551	0.263843	17.6652
5_ATG2_6_DILP1	Q9VF39	Dmel\CG9590	-0.498455	0.263843	14.869
5_ATG2_6_DILP1	A8Y589	Alg-2	-0.25044	0.263843	16.7267
5_ATG2_6_DILP1	Q9V558	Cyp4p1	0.222239	0.263843	17.6044
5_ATG2_6_DILP1	E0R7Q5;Q9VQP9	CG9662-RA;CG9662	-0.625466	0.263843	13.5272
5_ATG2_6_DILP1	Q9VWD0	parvin	-0.379977	0.263843	16.7272
5_ATG2_6_DILP1	A0A0B4KEL4;A1Z8Y0	Dmel\CG13160	0.34168	0.263843	14.7802
5_ATG2_6_DILP1	Q9VAH7	yata	-0.737466	0.263843	14.3024
5_ATG2_6_DILP1	Q9VFW7	CG8775	0.251074	0.263843	19.5441
5_ATG2_6_DILP1	A1Z7F1	Mal-A6	-0.400748	0.263843	17.8238
5_ATG2_6_DILP1	Q9VAM9	Mesh1	0.209307	0.263843	16.0137
5_ATG2_6_DILP1	Q961N0	alpha-Est2	-0.865861	0.263843	18.1922
5_ATG2_6_DILP1	Q9VMD9;X2JDD7	Tig	-0.516775	0.263843	19.7144
5_ATG2_6_DILP1	Q9VF91	gi23171351	-0.289694	0.263843	15.0374
5_ATG2_6_DILP1	Q9VYM5	Cpr11A	0.646366	0.263843	19.0627
5_ATG2_6_DILP1	Q7KSQ0	sea	-0.235238	0.264299	20.4475
5_ATG2_6_DILP1	Q9VDG1	Dmel\CG17278	0.589313	0.277811	12.0399
5_ATG2_6_DILP1	M9PDG9;O46100	Dmel\CG12773;EG:8D8.3	-0.265217	0.265388	14.4779
5_ATG2_6_DILP1	Q9VZ33	CG1961	0.461184	0.265388	16.5248
5_ATG2_6_DILP1	A0A0B4KFZ2;Q6AWD5;Q9VHC4	CG31123;Dmel\CG8176;FCHo2	-0.53804	0.265388	13.0795
5_ATG2_6_DILP1	Q95WY3	Nop56	-0.196247	0.265388	17.1117
5_ATG2_6_DILP1	Q7KJ73	Tsp42Ee	0.276829	0.265662	18.1631
5_ATG2_6_DILP1	A1ZB73	GstE8	0.39025	0.265662	15.6869
5_ATG2_6_DILP1	Q7JXB5	Pepck2	0.353363	0.266776	20.1493
5_ATG2_6_DILP1	Q9W5C2	TRAM	-0.37982	0.266912	17.7875
5_ATG2_6_DILP1	Q9W4M7	tyf	-0.262663	0.266912	14.8059
5_ATG2_6_DILP1	E1JIR1;Q9VDK6	Pus1	-0.366512	0.317504	13.9282
5_ATG2_6_DILP1	Q9VVG5	Dmel\CG7630	0.341176	0.268109	18.5893
5_ATG2_6_DILP1	Q0E8T6	Dmel\CG34125	-0.333581	0.268109	15.8321
5_ATG2_6_DILP1	Q24324;X2JAZ3	Dsor1	-0.37295	0.268109	18.697
5_ATG2_6_DILP1	P02841	Sgs7	-1.40242	0.270049	19.0342
5_ATG2_6_DILP1	Q9VUL1;X2JCY2	CTPsyn	-0.192117	0.270049	15.4088
5_ATG2_6_DILP1	Q9W048	Dmel\CG15879	-0.259612	0.270049	16.7272
5_ATG2_6_DILP1	E1JHP9;E1JHQ0;M9NCX9;Q9VPI6	galectin	-0.324806	0.270049	17.0458
5_ATG2_6_DILP1	A5XCL5;Q9VSW2	UGP	-0.222309	0.270049	19.2238
5_ATG2_6_DILP1	Q9VME2	Nepl6	-0.69144	0.270049	14.45
5_ATG2_6_DILP1	Q7KRW8;Q7KRW8-3	CG1646	-0.233215	0.270049	15.4867
5_ATG2_6_DILP1	Q9W4U2	BcDNA:RH09070	0.206976	0.270352	19.2706
5_ATG2_6_DILP1	A0A126BEE6;Q9I7K6	Dmel\CG8223;CG8223	-0.320358	0.2711	16.686
5_ATG2_6_DILP1	Q9XZ14;X2JFT2	goe	-0.364811	0.272981	15.5405
5_ATG2_6_DILP1	Q9V4U7	Cyp6a14	-0.233477	0.274349	19.6471
5_ATG2_6_DILP1	Q8IPH0	Tg	0.211762	0.274398	17.0333
5_ATG2_6_DILP1	Q9VYI2	Brms1	-0.220108	0.275299	14.6579
5_ATG2_6_DILP1	Q9VTC3	Dmel\CG6409	-0.37373	0.275299	16.7997
5_ATG2_6_DILP1	Q9VGC5	Dmel\CG4830	0.495132	0.275299	18.2228
5_ATG2_6_DILP1	Q24145	Shark	-0.708518	0.275299	11.6055
5_ATG2_6_DILP1	Q9VZD8	CG15014	-0.348993	0.275299	16.6005
5_ATG2_6_DILP1	Q9VWT7	BcDNA:RE41194	0.936693	0.275299	15.2082
5_ATG2_6_DILP1	Q7KNM2	lwr	-0.211643	0.276684	17.2399
5_ATG2_6_DILP1	Q9VZF3	Dmel\CG1265	-0.366864	0.277087	14.8756
5_ATG2_6_DILP1	Q7KT73	Dmel\CG18477	0.886341	0.277087	13.203
5_ATG2_6_DILP1	M9PGX7;Q9W058;Q9W058-2	SCOT	0.266913	0.277199	20.4515
5_ATG2_6_DILP1	Q9VLR5	Ssb-c31a	-0.246666	0.277303	16.0728
5_ATG2_6_DILP1	A0A0B4KF90;A0A0B4KFE2;A0A0B4KGC6;B7Z0U7;E1JJ78	lap	-0.296523	0.277811	15.4702
5_ATG2_6_DILP1	A0A0B4KGH0;A0A0B4KHR4;Q9VDW6;Q9VDW6-1;Q9VDW6-2;Q9VDW6-3;Q9VDW6-4	Dys	-0.18497	0.277811	13.9441
5_ATG2_6_DILP1	Q7JZZ3	Dmel\CG13321	0.277323	0.277811	21.4283
5_ATG2_6_DILP1	P32748	Dhod	-0.51932	0.277811	15.941
5_ATG2_6_DILP1	Q9VRE0	Stt3A	-0.202206	0.277811	15.737
5_ATG2_6_DILP1	A0A0B4KHX3;O76324	dco	-0.242648	0.277811	13.9253
5_ATG2_6_DILP1	A0A0B4KFZ9;P84040	His4r;His4	-0.289554	0.277811	21.1021
5_ATG2_6_DILP1	Q03334;X2J950	RpS13	-0.207835	0.277811	20.8108
5_ATG2_6_DILP1	Q9VJQ3	yellow-c	0.446699	0.277811	18.4715
5_ATG2_6_DILP1	Q8SZY4	NT5E-2	0.217634	0.277811	16.3613
5_ATG2_6_DILP1	A0A0B4KGI0;Q9VDT3	Dmel\CG4562	0.344677	0.277811	16.644
5_ATG2_6_DILP1	Q9VCJ4	Gba1a	0.382069	0.277811	17.4842
5_ATG2_6_DILP1	A0A0B4KHC3;Q9VE91	PKD	-0.500546	0.277811	14.0093
5_ATG2_6_DILP1	A0A0B4K891;Q7K581	Dmel\CG8963	-0.256504	0.277811	17.0425
5_ATG2_6_DILP1	Q9W2U4	PPP4R2r	-0.410223	0.277811	15.5406
5_ATG2_6_DILP1	Q7KND8	Mad1	-0.955372	0.277811	13.0409
5_ATG2_6_DILP1	D3PFG8;P37159;P83972;Q08694	LysB;LysE;LysD;LysB	0.81355	0.277811	17.1218
5_ATG2_6_DILP1	Q8SY19	Mgstl	-0.212878	0.277811	21.0707
5_ATG2_6_DILP1	Q00174	LanA	-0.294571	0.277811	18.332
5_ATG2_6_DILP1	Q6AWP0	Lfg	0.393201	0.277811	16.1508
5_ATG2_6_DILP1	Q9VVI2	Edc3	-0.988209	0.277811	14.4212
5_ATG2_6_DILP1	Q9VHT3	Sgt1	0.283018	0.278042	15.5954
5_ATG2_6_DILP1	Q9VV49	Agpat4	0.306995	0.278042	19.3003
5_ATG2_6_DILP1	A0A0B4KH34;P22464-3	AnxB9	-0.257818	0.278042	21.1807
5_ATG2_6_DILP1	Q9VW90	Dmel\CG7298	0.994854	0.278042	14.9305
5_ATG2_6_DILP1	A0A0B4LGN1;P29993;P29993-2	Itpr	-0.284856	0.278042	16.0991
5_ATG2_6_DILP1	Q8IPT9;Q8IPU0;Q9VP68	Dmel\CG10512	0.189157	0.27946	18.8201
5_ATG2_6_DILP1	I0DHK3;P12881	Prosalpha6	-0.19387	0.27946	19.8407
5_ATG2_6_DILP1	Q9XZ06	Nup93-1	-0.270732	0.27946	15.449
5_ATG2_6_DILP1	P91926	AP-2alpha	-0.273026	0.27946	18.1723
5_ATG2_6_DILP1	Q7JZR5	AsnRS-m	-0.317529	0.27946	14.7969
5_ATG2_6_DILP1	Q9VW54	Rpn1	-0.229656	0.27946	19.3393
5_ATG2_6_DILP1	Q7K3B7	Hacl	-0.198576	0.280512	19.2954
5_ATG2_6_DILP1	Q9VJQ6	DCTN5-p25	-0.167614	0.280763	15.2239
5_ATG2_6_DILP1	Q9VD07	Dmel\CG12499	0.44079	0.281401	12.6598
5_ATG2_6_DILP1	Q2MGL9	Dmel\CG33965	-0.301689	0.281688	14.8579
5_ATG2_6_DILP1	A0A0B4KGK8	Syp	-0.397475	0.282262	18.2397
5_ATG2_6_DILP1	Q9W043	HL03644	-0.265238	0.282262	14.6067
5_ATG2_6_DILP1	Q9VJ32	Dmel\CG10621	-0.685439	0.282262	15.2066
5_ATG2_6_DILP1	Q24298	shg	-0.347026	0.282262	14.9519
5_ATG2_6_DILP1	Q9VJI9	CG17904	-0.214617	0.282262	17.215
5_ATG2_6_DILP1	Q9TVQ5	spt4	-0.732481	0.294427	14.8945
5_ATG2_6_DILP1	Q9VDZ7;Q9VDZ8	CG117799	-0.194101	0.282262	16.9119
5_ATG2_6_DILP1	Q9VUZ1	Trs20	-0.367094	0.282262	14.0701
5_ATG2_6_DILP1	O46079	EG:39E1.2	-0.315132	0.282262	13.7986
5_ATG2_6_DILP1	Q9VTK9	Akr1B	-0.315964	0.282262	22.2353
5_ATG2_6_DILP1	A1ZAQ9	Gbp1	-1.22026	0.282262	14.3008
5_ATG2_6_DILP1	A1ZBR1	Dmel\CG16898	-2.76338	0.294478	12.6737
5_ATG2_6_DILP1	Q7KSF2	Dmel\CG33333	-2.89805	0.282262	14.5008
5_ATG2_6_DILP1	Q9VC58	Syx18	-0.258388	0.282262	14.283
5_ATG2_6_DILP1	Q9VXR5	Dmel\CG9281	-0.291623	0.282262	15.4708
5_ATG2_6_DILP1	Q9VYK7	Dmel\CG2540	0.557471	0.282262	14.2834
5_ATG2_6_DILP1	Q95RI2	Dmel\CG10973	-0.318183	0.282892	16.0137
5_ATG2_6_DILP1	A0A0B4KHH8;A0A0B4KHI4	Syp	-0.452234	0.282894	16.9555
5_ATG2_6_DILP1	Q9VJZ1	anon-WO0118547.80	-0.349199	0.283647	15.5544
5_ATG2_6_DILP1	A0A4P7VAW6;P25228	Rab3	0.938043	0.283647	13.278
5_ATG2_6_DILP1	E1JJN1;P35128	ben	-0.233946	0.284106	19.6587
5_ATG2_6_DILP1	A0A0B4LGH8;Q9W1D9	Dmel\CG3860	-0.209447	0.285062	15.3074
5_ATG2_6_DILP1	O02373	sgl	0.326056	0.285197	16.9455
5_ATG2_6_DILP1	Q9V447;X2J4W8	Kr-h2	-0.242759	0.285562	19.8685
5_ATG2_6_DILP1	A0A0B4KHH2;Q95SP2	sip3	-0.325771	0.286666	14.6568
5_ATG2_6_DILP1	Q9VW13	Dmel\CG9330	-0.30733	0.286666	15.4504
5_ATG2_6_DILP1	Q9W258	babos	0.285469	0.286666	17.0195
5_ATG2_6_DILP1	O46036	CtBP	0.311197	0.286666	15.3593
5_ATG2_6_DILP1	Q7K568	hebe	0.39767	0.286879	17.7257
5_ATG2_6_DILP1	Q9VKB2	Ced-12	-0.33458	0.286879	14.2206
5_ATG2_6_DILP1	Q8IQJ4	Dmel\CG10725	1.26064	0.286969	16.5618
5_ATG2_6_DILP1	Q9VF03	mor	-0.228398	0.286969	14.7124
5_ATG2_6_DILP1	Q9W4K1	rb	-0.29217	0.288208	14.5906
5_ATG2_6_DILP1	Q9W4V0	CG3591	0.676381	0.288941	15.9755
5_ATG2_6_DILP1	Q32KD4;Q7KY08	AGO1	-0.249537	0.289631	16.0035
5_ATG2_6_DILP1	A0A0B4KEH0;P29310	14-3-3zeta	0.160253	0.290091	22.1441
5_ATG2_6_DILP1	Q8SZ23	Dmel\CG8160	0.786382	0.290091	17.819
5_ATG2_6_DILP1	B7Z138;B7Z140;Q8IRL5;Q9W2X2;X2JB32;X2JB38;X2JD61;X2JEC6;X2JEP7;X2JJ95	CG32689;CG2967;CG32689;BcDNA:GH09358;CG2967;CG2967;FBpp0111587;CG32689;Dmel\CG34408;FBpp0111587	-0.72534	0.290091	12.4216
5_ATG2_6_DILP1	E1JIF5;Q9VHK9	Dmel\CG9837	-0.459251	0.290091	14.8799
5_ATG2_6_DILP1	Q9VD01	Pebp1	0.320628	0.290455	22.555
5_ATG2_6_DILP1	Q8MSW0	IleRS	-0.170636	0.291805	18.2254
5_ATG2_6_DILP1	Q9VR53	wap	-0.362316	0.291805	14.8922
5_ATG2_6_DILP1	Q9VT61	Ciz1	-0.279017	0.291805	16.3319
5_ATG2_6_DILP1	Q9VJ60	Dmel\CG10343	0.212898	0.291805	14.9988
5_ATG2_6_DILP1	Q9VB51	Dmel\CG5934	-0.410013	0.292342	14.8747
5_ATG2_6_DILP1	B7Z028;Q9VMD7	Acox3	0.315489	0.292914	19.156
5_ATG2_6_DILP1	P48591	RnrL	-0.209964	0.292914	15.4977
5_ATG2_6_DILP1	Q9W490;Q9W492;X2JAJ7	CG15774;CG3141;CG15774	-0.382165	0.292914	13.3823
5_ATG2_6_DILP1	A0A0B4LHF7;Q9VD51	pit	-0.378413	0.293369	14.7111
5_ATG2_6_DILP1	A4V3Q6;P05303	eEF1alpha2	-0.351393	0.293911	18.877
5_ATG2_6_DILP1	Q9VBT7	Dmel\CG10513	0.365472	0.294329	19.0041
5_ATG2_6_DILP1	Q4V4H7	Dmel\CG13323	0.472495	0.294329	19.3202
5_ATG2_6_DILP1	A0A0B4LFH8	ATPCL	-0.199409	0.294329	20.4512
5_ATG2_6_DILP1	Q9VEY0	Dmel\CG8927	0.315041	0.294329	15.9488
5_ATG2_6_DILP1	M9MRT2;P22978	small hsp locus 67B;CG4456	0.316154	0.294329	16.5246
5_ATG2_6_DILP1	A0A0B4LG52;Q9W237	RpS16	-0.272058	0.294329	19.7599
5_ATG2_6_DILP1	Q9VND7	Dmel\CG2931	-0.322833	0.294329	15.4958
5_ATG2_6_DILP1	Q9W3R9;X2JE07	Dmel\CG1677	-0.480615	0.294329	12.2452
5_ATG2_6_DILP1	Q9VMS9	Cyp4ac1	-0.273196	0.294329	14.9701
5_ATG2_6_DILP1	Q7KNA0	CG8230	-0.256054	0.294427	16.1916
5_ATG2_6_DILP1	Q9VB96	Dmel\CG31075	-0.464334	0.294478	20.7645
5_ATG2_6_DILP1	M9PBQ8;Q9VRJ3	Gdap1	-0.288149	0.294478	17.2089
5_ATG2_6_DILP1	Q9VS67	carboxypeptidase b1	0.33744	0.295078	16.8664
5_ATG2_6_DILP1	Q9W171	Dmel\CG4563	0.36571	0.295078	19.8902
5_ATG2_6_DILP1	A0A0B4KHR2;Q9VDZ1	Dmel\CG5555	-0.49545	0.295078	14.2742
5_ATG2_6_DILP1	Q9VM69	nop5	-0.245431	0.295078	16.3531
5_ATG2_6_DILP1	A1Z7Q7;E2QCN3	Hydr1	0.461296	0.295078	15.0166
5_ATG2_6_DILP1	A0A0B4KFU2;Q8I8V0;Q8I8V0-2	Ada2b	-0.374891	0.295078	17.7973
5_ATG2_6_DILP1	A4V4I8;E1JJA4;M9PHQ0;P27619;X2JE15	shi	-0.258853	0.295078	18.4032
5_ATG2_6_DILP1	Q7K0B6	GstT1	0.178045	0.295078	19.011
5_ATG2_6_DILP1	Q9VTW1;X2JB05	Sms	-0.217759	0.295078	15.6755
5_ATG2_6_DILP1	P20007	Pepck	0.509637	0.295078	19.1628
5_ATG2_6_DILP1	A0A0B4KEY5;P82147	l(2)efl	-0.309908	0.295078	21.6394
5_ATG2_6_DILP1	E4NKG1;Q9I7D3	Capr	-0.181757	0.295078	16.8602
5_ATG2_6_DILP1	E1JJ89;Q9VHV2	CT41336	-0.502152	0.324165	13.2351
5_ATG2_6_DILP1	M9NE07;Q9VXB0	Dmel\CG9132;CG9132	-0.201926	0.295078	17.8069
5_ATG2_6_DILP1	P25007	Cyp1	0.173623	0.295078	22.1838
5_ATG2_6_DILP1	Q9V3N1	Spn27A	-0.272185	0.295078	17.7616
5_ATG2_6_DILP1	Q9VSL6	GstO1	-0.195268	0.295078	16.4077
5_ATG2_6_DILP1	Q9W3K4	Dmel\CG1575	-0.271424	0.295078	14.2967
5_ATG2_6_DILP1	Q9VXN4	ArgRS	-0.175584	0.295235	17.3037
5_ATG2_6_DILP1	Q9VEA6	Dmel\CG12320	-0.216815	0.295235	18.7125
5_ATG2_6_DILP1	Q9I7L4	MAGE	-0.417236	0.295235	13.5664
5_ATG2_6_DILP1	A4V441;Q24524	sn	-0.358451	0.295235	15.5059
5_ATG2_6_DILP1	Q9VX62	Dmel\CG8675	1.09818	0.306188	14.3761
5_ATG2_6_DILP1	Q9VMW9	Gmd	0.242828	0.295328	16.0626
5_ATG2_6_DILP1	Q9VS02	Dmel\CG9953	-0.393257	0.295328	18.4834
5_ATG2_6_DILP1	O62619-2	PyK	-0.174748	0.295328	22.3069
5_ATG2_6_DILP1	E2QC90;Q7JUY7	ced-6	-0.461626	0.295328	14.5283
5_ATG2_6_DILP1	Q9VSC1	Srp9	-0.29683	0.295661	13.4494
5_ATG2_6_DILP1	A0A0B4KGF6;A0A0B4KGS8;Q32KD3;Q494I1;Q7KSW1;Q9VHW9	Dmel\CG2747	-0.366926	0.295661	13.4095
5_ATG2_6_DILP1	E1JIJ5;P31409	Vha55	0.170591	0.295661	22.3059
5_ATG2_6_DILP1	P55162	Hem	-0.22415	0.295661	15.116
5_ATG2_6_DILP1	Q9VII9;X2J9A5	CCG31673	-0.257101	0.296907	17.6692
5_ATG2_6_DILP1	Q9VA95	Bet5	-0.290607	0.297468	14.2023
5_ATG2_6_DILP1	M9NDW5;Q9VY64	Dmel\CG12480	1.1302	0.297561	15.4893
5_ATG2_6_DILP1	E1JHH7;Q0E8Q7	Eato	-0.565329	0.297561	13.5192
5_ATG2_6_DILP1	Q9VQF8	HemK2	-0.48685	0.297561	13.5087
5_ATG2_6_DILP1	Q9W2R1	Dmel\CG9993	0.343597	0.297689	16.2983
5_ATG2_6_DILP1	Q7K9H6	Sara	-0.259163	0.297689	14.4486
5_ATG2_6_DILP1	M9PHF9;Q9VZ88	cg12493	-1.11487	0.3109	14.025
5_ATG2_6_DILP1	Q9I7W3	Dmel\CG12115	-0.894433	0.29776	13.0371
5_ATG2_6_DILP1	Q8IMH4;Q9Y125	Sap-r	-0.374362	0.29776	19.1446
5_ATG2_6_DILP1	Q7K1W5	Dmel\CG8187	0.163164	0.29776	14.3605
5_ATG2_6_DILP1	Q9VB80	Dmel\CG14258	-0.785178	0.29776	18.062
5_ATG2_6_DILP1	A0A0B4LG26;A8DYJ3;Q11002	CalpA	-0.218749	0.29776	17.913
5_ATG2_6_DILP1	A0A0B4K6V8;Q95U30	alpha-Est5	0.222437	0.29776	18.7023
5_ATG2_6_DILP1	Q94522	Scsalpha1	-0.162497	0.299384	20.7571
5_ATG2_6_DILP1	A0A0B4KEE7	LRR	-0.202214	0.299384	13.7879
5_ATG2_6_DILP1	Q9VBU4	Dmel\CG11858	0.365451	0.30047	15.393
5_ATG2_6_DILP1	Q29QW0	Dmel\CG12964	0.93757	0.30047	13.0666
5_ATG2_6_DILP1	Q9VIX1	Lectin-galC1	-0.484605	0.30047	17.5105
5_ATG2_6_DILP1	Q9VLY3;Q9VLY5	Dmel\CG13795;Dmel\CG13793	-0.662751	0.30047	18.1292
5_ATG2_6_DILP1	A0A0B4K6C3;Q9VHS2	COX7A	0.241304	0.30047	19.5089
5_ATG2_6_DILP1	A0A0B4KFZ0;P81928	140up	0.593971	0.30047	13.4311
5_ATG2_6_DILP1	Q9VU38;Q9VU39	Adk2	0.208028	0.30047	18.8143
5_ATG2_6_DILP1	A0A0B4KHE9;Q9V3P6	Rpn2	-0.22065	0.300615	18.717
5_ATG2_6_DILP1	Q9VXE3;X2JC83;X2JE40;X2JKQ8	Rok	-0.337993	0.300615	13.9905
5_ATG2_6_DILP1	A8DYB0	Dmel\CG13185	-0.232421	0.300615	14.3566
5_ATG2_6_DILP1	Q9VZI3	Fit1	0.180744	0.300615	18.2284
5_ATG2_6_DILP1	P12426;X2J8L3	Aprt	-0.312485	0.300636	16.0097
5_ATG2_6_DILP1	Q7K4Z4	imd	-0.287905	0.300672	14.4994
5_ATG2_6_DILP1	A0A0B4K7L4;A0A0B4KGL5;A4V370;P49283;P49283-1	Mvl	-0.53841	0.300672	13.9702
5_ATG2_6_DILP1	Q9W0M7	Sf3b3	-0.195389	0.30118	16.1764
5_ATG2_6_DILP1	Q9VDV8	Dmel\CG17751	0.431144	0.33219	14.172
5_ATG2_6_DILP1	Q9V3T9	dare	-0.184582	0.301408	15.9647
5_ATG2_6_DILP1	Q9V431	cass	-0.299972	0.301997	17.2869
5_ATG2_6_DILP1	Q7KUV4	CG33254	0.83424	0.301997	17.1725
5_ATG2_6_DILP1	Q8IRJ9;Q9W0U0	Gk1	0.262148	0.301997	16.0211
5_ATG2_6_DILP1	A4UZR3;Q9W2M2;Q9W2M2-2;Q9W2M2-3	Treh	0.323211	0.301997	17.9938
5_ATG2_6_DILP1	Q9W1C8	Dmel\CG3163	-0.318493	0.302929	13.8565
5_ATG2_6_DILP1	Q9Y165	morgue	-0.491807	0.302929	13.1864
5_ATG2_6_DILP1	Q4V5H1	Dmel\CG17266	-0.225508	0.302929	15.1976
5_ATG2_6_DILP1	Q9VCI3	Lsd-1	-0.574019	0.302929	19.9584
5_ATG2_6_DILP1	A0A0B4LFZ4	TER94	-0.79805	0.302929	17.1287
5_ATG2_6_DILP1	Q9VPF3	Hpd	0.413457	0.304193	18.0471
5_ATG2_6_DILP1	M9NCZ5;M9PDV1;P48608	dia	-0.383196	0.304193	14.788
5_ATG2_6_DILP1	Q9VPR2	Dmel\CG11835	0.314491	0.304193	14.9238
5_ATG2_6_DILP1	Q9I7K3	Dmel\CG6465	-0.356309	0.304434	15.0536
5_ATG2_6_DILP1	Q9VCZ2	Dmel\CG5346	0.335942	0.304434	15.4229
5_ATG2_6_DILP1	Q9VAV2	mIF2	-0.36929	0.304434	12.5617
5_ATG2_6_DILP1	Q9XZ16	Ublcp1	-0.339926	0.304434	14.7677
5_ATG2_6_DILP1	Q9VQI5	Ifrd1	-0.487994	0.30494	16.5515
5_ATG2_6_DILP1	E2QD75;Q7K4N3	Cbp80	-0.236928	0.305667	15.1517
5_ATG2_6_DILP1	Q9VG81	Sccpdh2	-0.215701	0.306188	20.2547
5_ATG2_6_DILP1	A0A0B4LGB0;Q24007;Q8MLT4	Gp150	-0.446868	0.306188	15.6578
5_ATG2_6_DILP1	A0A0B4K765;A0A0B4LF82;A0A0B4LF93;A0A126GUN9;A1Z927;A1Z928;Q5U0Y0	Sin3A	-0.467937	0.306188	14.6155
5_ATG2_6_DILP1	Q9W196	Dmel\CG3356	-0.259904	0.306188	13.8354
5_ATG2_6_DILP1	Q9VVX6	Bet1	-0.472324	0.306188	16.1871
5_ATG2_6_DILP1	Q9VTC4	galla-2	-0.201326	0.307357	15.047
5_ATG2_6_DILP1	P02840	Sgs3	-1.37261	0.324126	16.7305
5_ATG2_6_DILP1	D1FYT3;Q9VAI6	Obp99b	-1.35634	0.308306	21.5237
5_ATG2_6_DILP1	Q960X8	Hrs	-0.358326	0.308434	15.3857
5_ATG2_6_DILP1	Q9VMX1	CG14043	-0.556622	0.308625	12.3286
5_ATG2_6_DILP1	Q9VNY3	Dmel\CG14564	-0.423047	0.309145	18.0351
5_ATG2_6_DILP1	Q8SX89	kuk	-0.826739	0.309145	13.3027
5_ATG2_6_DILP1	M9NDZ4;M9NF89;M9NH51;Q24562	U2af50	-0.170739	0.309145	16.3141
5_ATG2_6_DILP1	A1Z6N2	Tdc1	0.594938	0.3109	14.7138
5_ATG2_6_DILP1	A0A126GUW2;Q9VEJ2	l(3)07882	-0.309648	0.3109	12.822
5_ATG2_6_DILP1	Q9VMM2	Dmel\CG11034	0.214949	0.311807	16.6605
5_ATG2_6_DILP1	P18932	mt:ND5	0.265521	0.312409	14.794
5_ATG2_6_DILP1	Q9VTC6;Q9VTC7	Cpr67Fa1;Cpr67Fa2	0.304067	0.312409	21.2245
5_ATG2_6_DILP1	Q9VBN5	RpL27	-0.158767	0.312409	20.7953
5_ATG2_6_DILP1	A1Z8U0	Prp8	-0.209752	0.312409	15.5091
5_ATG2_6_DILP1	Q95RX5	Kcmf1	0.436296	0.31314	12.9349
5_ATG2_6_DILP1	A1ZB72	GstE7	-0.230343	0.31314	17.4248
5_ATG2_6_DILP1	M9ND19;Q9W0P5	Gale	-0.156357	0.31314	19.7067
5_ATG2_6_DILP1	A8JNJ6;M9PBL6;Q7KV70	kst	0.200868	0.313274	19.5889
5_ATG2_6_DILP1	A0A0B4KG81;A1ZBE8	Dmel\CG15099;CG15099	-0.502404	0.313274	13.1856
5_ATG2_6_DILP1	Q9VAS1	Nepl19	-0.194045	0.314559	14.76
5_ATG2_6_DILP1	B7Z0E0;Q7KUB0;Q7KUB1;Q8IQA7;Q9VSI6	Idh	0.206273	0.315326	22.8915
5_ATG2_6_DILP1	O61444	Mkk4	-0.335693	0.31714	15.5381
5_ATG2_6_DILP1	Q9V3C0	abs	-0.362692	0.31714	16.4711
5_ATG2_6_DILP1	O18332	Rab1	0.207745	0.31714	18.4758
5_ATG2_6_DILP1	Q7JZF5	Polr2E	0.326171	0.31714	14.874
5_ATG2_6_DILP1	Q9VJ45	Ugt36E1	-0.197203	0.31714	17.9529
5_ATG2_6_DILP1	P52654;P52654-2	TfIIA-L	-0.301599	0.317333	14.3123
5_ATG2_6_DILP1	Q9VML5	Dmel\CG9021	-1.17045	0.317333	16.336
5_ATG2_6_DILP1	A0A0B4KGY1;Q9VHF4	anon-EST:fe2G11	-0.34376	0.317504	13.9784
5_ATG2_6_DILP1	B7Z0W0;Q9VI13	Pak	-0.280413	0.317504	14.4517
5_ATG2_6_DILP1	D1FYH5;Q9VAJ4	Obp99a	-0.382167	0.317504	17.7937
5_ATG2_6_DILP1	Q9VCF8	Dmel\CG5854	-0.269218	0.317504	15.6326
5_ATG2_6_DILP1	M9PG47;P13008	RpS26	-0.235674	0.317504	19.5167
5_ATG2_6_DILP1	Q9VKP6	Dmel\CG17134	-1.18992	0.317504	12.6044
5_ATG2_6_DILP1	P02572	Act42A	0.255649	0.317504	23.3376
5_ATG2_6_DILP1	P20351	v	0.249054	0.317504	14.2512
5_ATG2_6_DILP1	Q9VHB1	Dmel\CG9399	0.318823	0.317504	16.882
5_ATG2_6_DILP1	Q7KVT8	l(1)G0193	-0.246139	0.317504	14.5595
5_ATG2_6_DILP1	E2QD73;H8F4P8;P12252;P12252-3;P12252-4;P12252-5;P12252-8;P12252-9;Q9W4S9;Q9W4S9-2;Q9W4T4	dnc	0.217643	0.318078	15.8322
5_ATG2_6_DILP1	Q8SXV4	BcDNA:RH68528	-0.351951	0.318326	14.5242
5_ATG2_6_DILP1	Q9VCI4	udt	0.330197	0.318345	13.6376
5_ATG2_6_DILP1	Q9VEX5	Asun	-0.930043	0.319673	14.3002
5_ATG2_6_DILP1	Q7K490	CT14564	-0.259315	0.320636	14.812
5_ATG2_6_DILP1	Q9VZ01	anon-EST:Posey214	0.214097	0.320636	17.8349
5_ATG2_6_DILP1	A1ZB24	Muc55B	0.489613	0.321965	17.3951
5_ATG2_6_DILP1	Q94521;Q94521-2	AANAT1	0.260221	0.322515	19.155
5_ATG2_6_DILP1	Q6WV17;Q6WV17-2	Pgant5	-0.268184	0.322515	16.126
5_ATG2_6_DILP1	Q9VL96	CG4364	-0.223228	0.323242	14.4007
5_ATG2_6_DILP1	P05812	Hsp67Ba	-0.65189	0.323778	12.9289
5_ATG2_6_DILP1	A0A0B4KHQ8;A0A0B4KI45;A0A0B4LHS3;A0A0B4LIS6;A0A0B4LIT4;A0A126GV16;A0A6H2EDU2;Q9VB13	tau	-0.504112	0.323997	12.6081
5_ATG2_6_DILP1	M9ND97	Dmel\CG43084	-0.725008	0.33219	16.4133
5_ATG2_6_DILP1	E1JHQ1;P20477	Gs1	-0.190635	0.324165	20.8175
5_ATG2_6_DILP1	Q7KN04	fat-spondin	-0.34052	0.324165	18.3983
5_ATG2_6_DILP1	Q9VT25	Dmel\CG18180	0.567518	0.324165	21.4657
5_ATG2_6_DILP1	E8NH13;M9PJI4;P31007-3	dlg1	-0.440178	0.324165	15.275
5_ATG2_6_DILP1	Q9W445	MCTS1	-0.283107	0.324165	15.1106
5_ATG2_6_DILP1	B7Z155;Q9Y115;X2JFT8	Dmel\CG4928;CG4928;Dmel\CG4928	0.364612	0.324165	17.5259
5_ATG2_6_DILP1	Q9VHW0	Dmel\CG7910	-0.465158	0.324165	13.8697
5_ATG2_6_DILP1	Q9VP13	CRIF	0.487035	0.324165	13.3699
5_ATG2_6_DILP1	Q9VE26	Dmel\CG14292	-0.202816	0.324165	17.9362
5_ATG2_6_DILP1	Q9VS66	Dmel\CG8562	0.423977	0.324165	15.5848
5_ATG2_6_DILP1	Q9VU70	CG14105	0.510438	0.324165	14.1417
5_ATG2_6_DILP1	P29843	Hsc70-1	0.371553	0.324165	18.9911
5_ATG2_6_DILP1	Q9VZZ4	Pxn	-0.772798	0.324165	18.8792
5_ATG2_6_DILP1	Q8MS27	mRpL35	0.372981	0.324165	13.2916
5_ATG2_6_DILP1	Q95SH2	Chmp1	-0.262156	0.324165	18.0739
5_ATG2_6_DILP1	P42283;P42284;P42284-1;P42284-3;Q7KQZ4;Q7KQZ4-2;Q7KQZ4-3;Q7KQZ4-4;Q867Z4;Q867Z4-2;Q867Z4-3;Q867Z4-5;Q9V5M3;Q9V5M3-2;Q9V5M3-3;Q9V5M3-4;Q9V5M3-5;Q9V5M6;Q9V5M6-2;Q9V5M6-3;Q9V5M6-4;Q9V5M6-5	lola	-0.209101	0.324165	14.5149
5_ATG2_6_DILP1	Q7KN61	Fpps	-0.212574	0.324165	18.6493
5_ATG2_6_DILP1	Q9W351	Aladin	-0.204154	0.324165	21.2599
5_ATG2_6_DILP1	Q24314	dor	0.629083	0.324165	12.4209
5_ATG2_6_DILP1	Q9VET9	Decay	0.216615	0.324165	17.1726
5_ATG2_6_DILP1	A0A0B4KFQ8;A0A0B4KGP7;Q04164;Q04164-2	sas	0.163057	0.324165	18.5204
5_ATG2_6_DILP1	Q06849	Arl2	-0.271318	0.324165	15.1163
5_ATG2_6_DILP1	Q9V444	Chrac-14	-0.342569	0.324165	14.7225
5_ATG2_6_DILP1	Q9VRP3	Txl	-0.202947	0.324298	19.0545
5_ATG2_6_DILP1	M9MRX8;P37193	Fdx1	0.330996	0.324345	15.4679
5_ATG2_6_DILP1	A8JQW3;Q9VH84	Pnn	-0.520608	0.335411	13.8723
5_ATG2_6_DILP1	Q9VKG4	Dmel\CG31705	-0.41798	0.324345	16.6865
5_ATG2_6_DILP1	Q9VD09	pinta	-0.206547	0.324345	15.7576
5_ATG2_6_DILP1	Q9W1X8	Gmer	-0.179741	0.324345	16.5522
5_ATG2_6_DILP1	Q7KTW4;Q9VP58	Dmel\CG12974	0.847489	0.324974	15.759
5_ATG2_6_DILP1	Q9VP00	Cpr78E	-2.27593	0.324974	18.8798
5_ATG2_6_DILP1	Q7K3P0	CysRS-m	0.30612	0.325224	14.1542
5_ATG2_6_DILP1	A0A0B4KHF3;A0A0B4KI06;A0A0B4LIK5;Q8IMW2;Q9VC56;Q9VC56-2	puf	-0.502769	0.32537	11.3376
5_ATG2_6_DILP1	A0A0B4KHK0;Q9VBQ6	Gnpat	-0.183469	0.32553	15.0783
5_ATG2_6_DILP1	Q9VW57	Grasp65	-0.258105	0.32553	16.7716
5_ATG2_6_DILP1	Q9W543	Rbcn-3B	-0.173948	0.326517	15.3287
5_ATG2_6_DILP1	Q9VAL7	Cnx99A	-0.162741	0.326621	19.1634
5_ATG2_6_DILP1	Q95SS8	CG7506	-0.274336	0.327068	17.5541
5_ATG2_6_DILP1	Q7K1U0	Arc1	0.281792	0.327813	19.8965
5_ATG2_6_DILP1	Q9VM11	Dmel\CG5973	-0.329078	0.327813	15.6581
5_ATG2_6_DILP1	Q8MR62	viaf	0.294747	0.327813	15.4536
5_ATG2_6_DILP1	A0A0B4KFB9;A1Z741;D1Z396;Q7JUR6	Gdap2	0.270095	0.327813	15.1851
5_ATG2_6_DILP1	Q9VKJ0	hgo	0.24189	0.327813	17.1727
5_ATG2_6_DILP1	Q9VK69	CCT4	-0.257912	0.32816	18.6247
5_ATG2_6_DILP1	Q7K0Q2	Impbeta11	1.27138	0.32816	13.2993
5_ATG2_6_DILP1	Q8MRQ1;Q9VL73	Dmel\CG13124	0.345623	0.32816	14.711
5_ATG2_6_DILP1	P20432	GstD1	0.223677	0.328537	22.0637
5_ATG2_6_DILP1	A0A0B4KFE4;A1Z7H3	Acsl	0.210373	0.328537	19.1909
5_ATG2_6_DILP1	A0A0B4K8A5;Q9W2F2	mahj	-0.175993	0.328938	14.2442
5_ATG2_6_DILP1	Q8INW5;Q9I7M3;Q9VIW5	Dmel\CG10237	-0.210401	0.328938	13.6364
5_ATG2_6_DILP1	A0A0B4K812;Q7KNS3	Lis-1	0.195919	0.328938	15.7055
5_ATG2_6_DILP1	Q9VGG5	Cad87A	-0.451312	0.328938	12.8254
5_ATG2_6_DILP1	A0A6H2EFX8;P91938;P91938-2;P91938-3;P91938-4	Trxr-1	0.21031	0.329785	19.4211
5_ATG2_6_DILP1	Q7KY04	Rab4	-0.20203	0.329785	15.7747
5_ATG2_6_DILP1	M9PFS0;Q9VK45	Tor	-0.330114	0.330244	13.8651
5_ATG2_6_DILP1	M9NDL7;Q8MQS4	Reps	-0.380112	0.330244	12.5165
5_ATG2_6_DILP1	M9PCW5;Q7KTJ7;Q8IPG9	Bsg	0.161308	0.330244	18.1874
5_ATG2_6_DILP1	Q9VR49	Sgs1	-1.77051	0.330244	12.6594
5_ATG2_6_DILP1	P0DKM0	Ccdc56	0.270804	0.331401	17.416
5_ATG2_6_DILP1	Q9VHG6	Ibf2	-0.396962	0.331452	15.1306
5_ATG2_6_DILP1	M9PBW0;Q9VSF3	UbcE2M	-0.243675	0.331452	15.7271
5_ATG2_6_DILP1	Q9VEJ9	cysu	-0.86073	0.33219	13.7168
5_ATG2_6_DILP1	Q9V4Q8	U2A	-0.201928	0.33219	16.3453
5_ATG2_6_DILP1	Q9VN16	Dmel\CG14646	-0.528486	0.33219	12.068
5_ATG2_6_DILP1	Q8MV48;X2JEA3	Pgant7	-0.438461	0.33219	16.8867
5_ATG2_6_DILP1	Q86BS2;Q960F7	Dmel\CG2017;CG 2017	-0.678601	0.33219	13.6915
5_ATG2_6_DILP1	Q9VUB8	endos	-0.228346	0.33219	17.9269
5_ATG2_6_DILP1	Q9VUQ7	Dmel\CG7739	-0.205216	0.33219	14.9141
5_ATG2_6_DILP1	Q9VIE7	bur	-0.18682	0.33219	16.1668
5_ATG2_6_DILP1	Q9VRL2	Membrin	-0.257658	0.33219	14.2612
5_ATG2_6_DILP1	Q9V463	Nup154	-0.184115	0.33219	14.5954
5_ATG2_6_DILP1	Q9VPR3	Dmel\CG2794	-0.220045	0.33219	14.5545
5_ATG2_6_DILP1	Q7K3M5	Dhx15	-0.191253	0.33219	14.9179
5_ATG2_6_DILP1	Q9VHF2	CG18473	-0.21487	0.33219	18.081
5_ATG2_6_DILP1	Q9VLR2	Dmel\CG8353	0.241934	0.33219	16.8789
5_ATG2_6_DILP1	Q9VFZ4	Dmel\CG7966	-0.431765	0.33219	22.561
5_ATG2_6_DILP1	Q7JVG2	Aps	-0.204397	0.33219	15.6267
5_ATG2_6_DILP1	Q9VGF2	Dmel\CG12224	-0.613802	0.33219	16.8845
5_ATG2_6_DILP1	Q9VIS4	Dmel\CG10463	-0.263533	0.33219	13.5741
5_ATG2_6_DILP1	Q8T0N5	Dmel\CG8768	-0.404228	0.33219	16.1667
5_ATG2_6_DILP1	B7Z092	Dmel\CG12983	-0.727578	0.332831	22.7688
5_ATG2_6_DILP1	Q9VWL4	Dmel\CG7556	-0.189219	0.333449	16.0934
5_ATG2_6_DILP1	A0A0B4KGY2;Q8IMW9;Q9VC89	Dmel\CG6454	-0.310996	0.333874	14.9712
5_ATG2_6_DILP1	E1JHE4;Q9VKU1	Fatp1	0.24374	0.334029	18.5268
5_ATG2_6_DILP1	Q9W3C7;S5WMX5	Ppt1	-0.349553	0.334067	15.7545
5_ATG2_6_DILP1	Q9VSY4	CG3967	-0.303653	0.334067	16.6903
5_ATG2_6_DILP1	M9PDZ8;Q9W3M3;Q9W3M3-2	Ubr3	-0.216792	0.334638	14.335
5_ATG2_6_DILP1	Q9VRS8	Jon65Aii	0.653357	0.335251	16.9722
5_ATG2_6_DILP1	Q8IRK7;Q8T0V2	MESK2	-0.328155	0.335251	14.1506
5_ATG2_6_DILP1	Q7K2G1	Rpn13	-0.241203	0.335251	17.9249
5_ATG2_6_DILP1	Q9VNV2	Dmel\CG11523	0.172431	0.335251	14.7758
5_ATG2_6_DILP1	Q9W246	Dmel\CG4554	1.17714	0.335251	12.5074
5_ATG2_6_DILP1	B7Z0W3;E1JJ71;Q9VI21	Dmtn	-0.247718	0.335411	15.1465
5_ATG2_6_DILP1	Q8MUJ1;Q8MUJ1-2	egr	-0.546218	0.335411	15.6396
5_ATG2_6_DILP1	M9PI18;Q9VRF7	CG1735;CG1726	-0.515469	0.335411	16.1377
5_ATG2_6_DILP1	Q9VZY0	Non2	-0.268808	0.335411	16.115
5_ATG2_6_DILP1	Q8MS38	Dmel\CG33217	-0.334244	0.335411	14.0898
5_ATG2_6_DILP1	M9PEJ9;M9PF10;Q9VSM4	anon-66Db;anon-66Db;Dmel\CG5989	-0.20827	0.335411	14.8884
5_ATG2_6_DILP1	C1C553	Mf	-0.167836	0.335495	22.9898
5_ATG2_6_DILP1	Q9VVN2	mRpS26	0.283105	0.335495	15.5065
5_ATG2_6_DILP1	Q9VIE1	Atg18b	-0.357075	0.335495	12.7397
5_ATG2_6_DILP1	Q9VJN0	CG7647	-0.387041	0.335877	14.6213
5_ATG2_6_DILP1	Q7JRH5	Dmel\CG5726	-0.17965	0.335897	14.4626
5_ATG2_6_DILP1	B5RIU6;Q8T390	EndoA	0.208019	0.335897	16.5308
5_ATG2_6_DILP1	M9NEQ9;Q9VWG3	RpS10b	0.241397	0.335897	21.2847
5_ATG2_6_DILP1	A0A0B4KHZ1;Q9VCI3-3	Lsd-1	-0.709402	0.335897	19.7537
5_ATG2_6_DILP1	B7Z001;Q9VQL7	FASN1	-0.204161	0.335897	22.2686
5_ATG2_6_DILP1	Q9VW35	Trpml	-0.442389	0.336213	15.3901
5_ATG2_6_DILP1	P35600	Gnf1	-0.545094	0.336598	12.2842
5_ATG2_6_DILP1	P04359;P04359-2	RpL32	0.295264	0.337552	18.6676
5_ATG2_6_DILP1	A0A0B4JCQ5;A0A0B4JCS1;A0A0B4JD00;A8DY69;E5DK16;Q8SXP0	Lpin	-0.254997	0.337886	16.6482
5_ATG2_6_DILP1	Q7JX94	CG1672	-0.373274	0.338326	17.0946
5_ATG2_6_DILP1	A0A0B4K6N7;Q9VE34	Epg5	-0.318252	0.338556	14.6106
5_ATG2_6_DILP1	Q9VNV3	Ddx1	-0.149294	0.338556	15.0759
5_ATG2_6_DILP1	A0A0B4LGV6;Q9VHG5	Ibf1	-0.334126	0.338556	13.553
5_ATG2_6_DILP1	Q9VAY3	mfrn	0.234068	0.338556	14.5195
5_ATG2_6_DILP1	Q9VKK1	Ge-1	-0.197867	0.338556	15.4577
5_ATG2_6_DILP1	Q9VB05	ALiX	-0.181318	0.338556	17.9375
5_ATG2_6_DILP1	Q6NP91	Tmem63	-0.218685	0.338556	16.324
5_ATG2_6_DILP1	A1ZAR4	Dmel\CG30457	1.31375	0.338556	15.7158
5_ATG2_6_DILP1	Q9VI64	Dmel\CG10098	-0.244576	0.338556	17.0908
5_ATG2_6_DILP1	A4V3W8;Q9U1M2	CG2716;CG32795	0.235111	0.338556	16.8218
5_ATG2_6_DILP1	E2QC83;Q7KNF2	Pabp2	0.145355	0.338556	16.3729
5_ATG2_6_DILP1	Q9VXE5	mbt	-0.357127	0.338556	12.8998
5_ATG2_6_DILP1	Q7JYX5	Vamp7	-0.362327	0.338556	15.8971
5_ATG2_6_DILP1	Q9W541	eIF2Bepsilon	-0.131576	0.338556	16.2088
5_ATG2_6_DILP1	M9PBA3	CG42325	0.409665	0.338556	18.0032
5_ATG2_6_DILP1	Q9VLM9	15010468	-0.304412	0.338556	15.3713
5_ATG2_6_DILP1	Q24572	Caf1-55	-0.255026	0.338556	17.28
5_ATG2_6_DILP1	Q7K084	Obp44a	-0.242478	0.338556	20.9931
5_ATG2_6_DILP1	Q9I7I7;R4HZM7	Sirt2	0.205864	0.338556	13.9977
5_ATG2_6_DILP1	P45888-2	Arp2	0.188114	0.338556	17.8622
5_ATG2_6_DILP1	A1Z8D1;Q9V5R2	Pex6	-0.28705	0.338556	13.682
5_ATG2_6_DILP1	Q9VZW1	scramb2	-0.281389	0.338556	16.2344
5_ATG2_6_DILP1	Q9VXB5	mRpL22	-0.268528	0.338556	13.5476
5_ATG2_6_DILP1	Q8IQQ1	Dmel\CG11905	-0.736988	0.338556	12.6128
5_ATG2_6_DILP1	A0A0B4KFD1;A1Z7C4	LRP1	-0.559947	0.338556	13.9903
5_ATG2_6_DILP1	Q9I7K7	Dmel\CG18744	-0.538293	0.339817	12.8276
5_ATG2_6_DILP1	Q24133;Q53ZT0	DnaJ-1	-0.255204	0.339817	16.1855
5_ATG2_6_DILP1	Q9VXZ0	ND-B18	0.328832	0.339817	16.5329
5_ATG2_6_DILP1	Q7KTA2	DS00941.11	0.361701	0.339817	15.431
5_ATG2_6_DILP1	Q9VE17	snRNP-U1-C	0.334781	0.339817	12.9155
5_ATG2_6_DILP1	Q9VP57	pzg	-0.210652	0.339817	17.3458
5_ATG2_6_DILP1	Q9V8I2	CG5189	-0.302631	0.339817	14.7926
5_ATG2_6_DILP1	A0A0B4LEZ3;A8DY80;A8DY81;A8DY82;E2QCN4	Not1	-0.162399	0.340056	15.1612
5_ATG2_6_DILP1	A0A0B4KEM1;A0A0B4KFE3;A1Z8M2;A8DYA3	tou	-1.04028	0.340056	12.0376
5_ATG2_6_DILP1	Q86BP3;Q9VI58	Tailor	-0.188304	0.34016	15.157
5_ATG2_6_DILP1	Q8SZN1	Dmel\CG31313	-0.631736	0.34017	19.8005
5_ATG2_6_DILP1	Q9W0X1	cg2736	-0.344555	0.340418	17.1317
5_ATG2_6_DILP1	P45594	tsr	0.186273	0.34043	22.4414
5_ATG2_6_DILP1	M9PJM6;P19351-7;P19351-8	up	-0.187487	0.34043	20.0466
5_ATG2_6_DILP1	Q9VHX4	Dmel\CG2767	-0.262697	0.34043	20.5373
5_ATG2_6_DILP1	M9PFZ6;P02574	Act79B	-0.141984	0.34043	21.858
5_ATG2_6_DILP1	A1Z7H7	Dmel\CG8586	-0.447246	0.34043	14.8845
5_ATG2_6_DILP1	Q9VDE4	Bdbt	-0.165979	0.34043	14.2571
5_ATG2_6_DILP1	Q9VX98	DENR	-0.169808	0.34043	15.7627
5_ATG2_6_DILP1	Q9VQK7	Sf3b2	-0.214192	0.34043	16.2737
5_ATG2_6_DILP1	Q8SXY6	bai	-0.146576	0.34043	18.2448
5_ATG2_6_DILP1	E1JGN9;P28750	exu	-0.67296	0.34043	15.4669
5_ATG2_6_DILP1	P48588	RpS25	-0.214301	0.34043	21.9724
5_ATG2_6_DILP1	Q9VEI6	Sgs5bis	-2.141	0.34043	15.5608
5_ATG2_6_DILP1	O61345	peng	-0.370176	0.34043	13.0185
5_ATG2_6_DILP1	E1JGV6;O44081	Nop60B	-0.150267	0.340512	17.0011
5_ATG2_6_DILP1	Q7JWW6	Adk3	-0.246084	0.340512	15.6522
5_ATG2_6_DILP1	Q9VQD2	Cyp309a1	0.51591	0.340512	16.6443
5_ATG2_6_DILP1	Q9V3P4	anon-WO0140519.73	-0.357997	0.34093	16.933
5_ATG2_6_DILP1	A0A0B4KF69;A0A6M3Q7C8;Q0E965	SRPK	-0.209979	0.34093	14.1879
5_ATG2_6_DILP1	A0A0B4KHF0;Q9VA83	Fer2LCH	-0.395389	0.341502	21.738
5_ATG2_6_DILP1	Q9VDJ8	Cpr92F	-1.45002	0.341906	14.5299
5_ATG2_6_DILP1	Q9VGS3	SdhC	0.240589	0.341906	18.5501
5_ATG2_6_DILP1	Q9W350	c11.1	-0.231519	0.341906	15.1918
5_ATG2_6_DILP1	Q8IRQ5	Fum1	0.146675	0.341919	20.8242
5_ATG2_6_DILP1	M9PJN8;P07487	Gapdh2	0.193413	0.342109	23.848
5_ATG2_6_DILP1	Q8IQN2;Q9VUY1	ClC-c	-0.223717	0.342805	18.1731
5_ATG2_6_DILP1	Q9W204	jbug	0.268615	0.342805	14.0467
5_ATG2_6_DILP1	Q9VJE4	Rpb11	-0.26503	0.342805	14.3014
5_ATG2_6_DILP1	Q7K127	Dmel\CG7997	-0.427794	0.342805	18.4702
5_ATG2_6_DILP1	Q94517	HDAC1	-0.182111	0.342805	15.7826
5_ATG2_6_DILP1	Q9VJ39	pepCG10602	0.156059	0.342805	19.187
5_ATG2_6_DILP1	Q9VPB8	Pex14	-0.285871	0.342805	15.7453
5_ATG2_6_DILP1	Q9VQR9	Dmel\CG17593	-0.224067	0.343254	17.868
5_ATG2_6_DILP1	M9PDW8	CG3950	-0.242655	0.343254	19.5104
5_ATG2_6_DILP1	A1Z9N6	conv	0.764345	0.371862	11.9297
5_ATG2_6_DILP1	Q9V774	Cyp6a21	0.217322	0.343254	18.5499
5_ATG2_6_DILP1	A1Z7P3;Q6NL95	Phax	-0.419459	0.34349	13.619
5_ATG2_6_DILP1	O62602	lic	-0.133713	0.34349	17.0376
5_ATG2_6_DILP1	Q9VKF6	Vha100-5	0.342784	0.34349	17.7379
5_ATG2_6_DILP1	M9PGQ6;P39736	Bx42	-0.34875	0.34349	13.3621
5_ATG2_6_DILP1	Q0KIB3	Hat1	-0.253297	0.34349	15.3024
5_ATG2_6_DILP1	Q9VFR0	CG9286	-0.202344	0.34349	16.2068
5_ATG2_6_DILP1	O76876;Q8IH14	ssx	-0.41336	0.34349	15.1009
5_ATG2_6_DILP1	Q9XZ61	Uch-L5	-0.240081	0.34349	18.1609
5_ATG2_6_DILP1	P42787;P42787-5;X2J9Z1	svr	-0.273334	0.34349	17.5933
5_ATG2_6_DILP1	Q8INX6	Dmel\CG31789	0.64359	0.34349	19.1018
5_ATG2_6_DILP1	P10351	ry	0.438941	0.34349	16.3661
5_ATG2_6_DILP1	Q9VBI3	Vps2	-0.200282	0.34349	16.2495
5_ATG2_6_DILP1	A0A0B4LF57;P62152	Cam	0.212076	0.343492	21.1945
5_ATG2_6_DILP1	A0A0B4K6G5;Q9VCS7	Nha2	-0.472892	0.343492	14.3839
5_ATG2_6_DILP1	Q9W443	Dmel\CG5921	0.251419	0.343492	14.5847
5_ATG2_6_DILP1	A0A126GUP6;A0A126GUP6-2;A0A126GUP6-3	MP1	-0.427548	0.343492	16.1782
5_ATG2_6_DILP1	A0A6F7RXE0;A8JQZ4	Dmel\CG11670	-0.456061	0.343492	14.3862
5_ATG2_6_DILP1	A1ZB17	Dmel\CG5084	0.395252	0.343492	16.8883
5_ATG2_6_DILP1	A0A0B4KHK1;Q9VDE3	slmb	-0.538352	0.343492	11.5377
5_ATG2_6_DILP1	M9NFP7;P16914;P16914-2	elav	-0.33155	0.343492	17.0725
5_ATG2_6_DILP1	Q9VMI5	Dmel\CG9135	-0.336398	0.343492	17.3738
5_ATG2_6_DILP1	P33269	Cyp4d1	0.198777	0.343492	17.9661
5_ATG2_6_DILP1	Q8MRN5	CG5839	0.340731	0.343492	19.6007
5_ATG2_6_DILP1	M9PGW0;P27716	ogre	-0.231161	0.343492	14.8138
5_ATG2_6_DILP1	A0A0B4K6K7;Q9VI55	Ufl1	-0.249204	0.343492	16.5788
5_ATG2_6_DILP1	Q9VAP1	Alg13	0.432799	0.344049	13.8382
5_ATG2_6_DILP1	Q9VZU8	Alg2	-0.328058	0.344049	16.6473
5_ATG2_6_DILP1	Q9W2Z9	CG15250	-1.25448	0.344049	12.9907
5_ATG2_6_DILP1	Q9VMB3	BcDNA:LD22339	0.248512	0.344049	16.4665
5_ATG2_6_DILP1	Q9VQT8	IM33	0.835425	0.344049	20.5497
5_ATG2_6_DILP1	A1ZAX7	CG14481	-0.674863	0.344049	16.8964
5_ATG2_6_DILP1	Q9VB17	Dmel\CG5611	-0.197989	0.344311	15.4403
5_ATG2_6_DILP1	Q9W2M6	Cht4	0.637628	0.345204	14.5631
5_ATG2_6_DILP1	Q9VXK6	eIF5	-0.236215	0.345341	16.7476
5_ATG2_6_DILP1	Q7JUN9	Dmel\CG3358	-0.186855	0.346564	15.4128
5_ATG2_6_DILP1	Q24090	Snr1	-0.231785	0.346564	15.0653
5_ATG2_6_DILP1	Q9W1I8	Snap29	-0.405276	0.346564	14.0014
5_ATG2_6_DILP1	Q8IGV3	Dmel\CG12746	0.216723	0.346564	12.8118
5_ATG2_6_DILP1	Q8T6I0;Q8T8W3	Past1	-0.189184	0.346564	20.2592
5_ATG2_6_DILP1	P08144;P81641	Amy-p;Amy-d	0.70989	0.346564	17.3818
5_ATG2_6_DILP1	Q8IQQ0	Ogdh	0.187351	0.346564	20.0493
5_ATG2_6_DILP1	Q9VNW0	Dmel\CG7130	-0.509235	0.346564	15.7603
5_ATG2_6_DILP1	Q8I0P8	Cpr65Av	-0.578143	0.346564	18.4748
5_ATG2_6_DILP1	Q9VB09	Dmel\CG12883	0.269986	0.346564	14.0532
5_ATG2_6_DILP1	Q9Y1A3;X2JB87	Tim8	0.188377	0.346974	16.6824
5_ATG2_6_DILP1	Q8I0N3;Q9VBD9	TwdlL	1.26837	0.350071	17.7852
5_ATG2_6_DILP1	Q8T5S8	PH4alphaPV	0.20584	0.350189	15.2062
5_ATG2_6_DILP1	Q9VBD3	TwdlS	-0.662821	0.350189	14.2627
5_ATG2_6_DILP1	Q9I7Z8	CG13372	-0.398396	0.350189	11.821
5_ATG2_6_DILP1	Q9VRM8	Alp10	0.261499	0.350189	15.7485
5_ATG2_6_DILP1	Q9VNF8	Sec23	0.137335	0.350189	17.7198
5_ATG2_6_DILP1	Q9VLN8	Dmel\CG7778	0.464388	0.350189	14.4078
5_ATG2_6_DILP1	Q9VKJ6	Dmel\CG6230	-0.131181	0.35119	18.2151
5_ATG2_6_DILP1	Q2PDR0	Dpm3	0.178523	0.35119	16.7717
5_ATG2_6_DILP1	E2QCS8;M9PE28;Q9VQ76	tho2	-0.214271	0.351878	14.4654
5_ATG2_6_DILP1	Q9VKN9	SmydA-3	0.311207	0.351878	12.7187
5_ATG2_6_DILP1	A0A0B4LFJ1;Q23997	Idgf6	-0.285194	0.351878	21.7547
5_ATG2_6_DILP1	O18335	Rab11	0.154661	0.351878	20.3133
5_ATG2_6_DILP1	Q9W309	Dmel\CG9686	-0.593104	0.351952	13.6628
5_ATG2_6_DILP1	M9PFQ2;Q0E8R1;Q8SXD5	vir-1	-0.477489	0.351952	16.6036
5_ATG2_6_DILP1	O16129	PheRS-m	0.22811	0.351952	15.7563
5_ATG2_6_DILP1	O96651;X2JEB4	Top3beta	-0.263967	0.351952	14.0422
5_ATG2_6_DILP1	O97454	l(1)10Bb	-0.478995	0.351952	12.6987
5_ATG2_6_DILP1	Q9VBA0	Dmel\CG6330	0.309244	0.351952	14.5026
5_ATG2_6_DILP1	Q8SXQ5	Dmel\CG14407	0.183309	0.352663	18.6265
5_ATG2_6_DILP1	P54385	Gdh	0.131992	0.353763	22.9885
5_ATG2_6_DILP1	Q7KSU3;Q9VHK5	Dmel\CG8379	-0.28819	0.354959	14.1986
5_ATG2_6_DILP1	Q9VYC1	Cpr12A	-0.32747	0.355155	15.6883
5_ATG2_6_DILP1	Q7K2P3	Dmel\CG1648	-0.388053	0.355155	18.0543
5_ATG2_6_DILP1	Q9VJ80	Dmel\CG10211	0.241245	0.355155	17.7893
5_ATG2_6_DILP1	A0A4D6K595;Q960T2;Q960T2-5	Sap47	-0.177248	0.355155	16.5712
5_ATG2_6_DILP1	Q8MSB1	Kaz	-0.357423	0.355434	13.8164
5_ATG2_6_DILP1	Q9VKY3	ClpP	0.220629	0.355434	16.302
5_ATG2_6_DILP1	Q9VVI1	Alsin2	-0.244005	0.355434	14.4489
5_ATG2_6_DILP1	Q9VZP9	Dmel\CG12012	-0.489344	0.355434	14.4646
5_ATG2_6_DILP1	Q9VEM6	Dmel\CG5246	-0.504171	0.355434	14.5239
5_ATG2_6_DILP1	Q7K1M4	Dmel\CG1902	0.20348	0.355434	18.0792
5_ATG2_6_DILP1	P54397	FK506-bp1	-0.168187	0.355434	17.7265
5_ATG2_6_DILP1	P20240	Ote	-0.243737	0.355554	15.4797
5_ATG2_6_DILP1	Q27294	caz	-0.544644	0.355554	14.2931
5_ATG2_6_DILP1	Q9W373	SmydA-9	-0.215258	0.355975	17.2496
5_ATG2_6_DILP1	Q0E8J0	MEP-1	-0.46952	0.356692	15.5321
5_ATG2_6_DILP1	Q9VJZ4	ND-B22	0.251779	0.357842	17.3392
5_ATG2_6_DILP1	B7YZZ9;P27864	Rrp1	-0.403794	0.357976	14.3819
5_ATG2_6_DILP1	Q76NR6;Q9VYR1	regucalcin	-0.292212	0.358238	23.4282
5_ATG2_6_DILP1	Q9VRP9;X2JGB3	Bre1	-0.317998	0.358238	15.1677
5_ATG2_6_DILP1	B7Z0Q5	CG31090	0.329467	0.358238	15.211
5_ATG2_6_DILP1	Q9VL57	Dmel\CG4658	-0.123845	0.358359	15.7414
5_ATG2_6_DILP1	Q9W030	CG13805	-0.760204	0.358359	20.1055
5_ATG2_6_DILP1	Q9VIF6	cg9253	-0.746108	0.358832	13.4979
5_ATG2_6_DILP1	A0A0B4K7R8;A0A0B4KHS1;P10040;P10040-2	crb	-0.221609	0.361173	14.3734
5_ATG2_6_DILP1	Q9VK04;Q9VK06;X2J9M9;X2JDZ6	Dmel\CG31729;CG6263;P4-ATPase;DmCG31729	-0.176926	0.36132	15.2252
5_ATG2_6_DILP1	Q8MKJ9	BcDNA:AT18611	0.3611	0.36132	16.4823
5_ATG2_6_DILP1	Q9VNR6	l(3)04053	-0.538253	0.378098	12.473
5_ATG2_6_DILP1	Q9VEU9	Dmel\CG14883	0.302561	0.36132	13.1352
5_ATG2_6_DILP1	A0A0B4K7B0;A0A0B4K7H8;A0A0B4K7I2;A0A0B4K7I6;A0A0B4K7W3;A0A0B4K7W7;A0A0B4K852;A0A0B4K8A1;A0A0B4K8A2;A0A0B4KEV0;A0A0B4KF04;A0A0C4DHD5;A1ZBN3;D5AEJ9;Q0E914;Q6NND8;Q7JMZ7;Q8IHH3	sm	-0.506036	0.36132	14.5056
5_ATG2_6_DILP1	Q6NQY9	cg9143	-0.353387	0.378098	14.6619
5_ATG2_6_DILP1	Q9VGP6	mgr	0.173132	0.36132	17.5554
5_ATG2_6_DILP1	P12370	Pka-C1	-0.149526	0.36132	17.8592
5_ATG2_6_DILP1	Q9VY24	anon-EST:Posey66	-0.351783	0.36132	15.3911
5_ATG2_6_DILP1	A0A0B4KFQ0;A0A0B4KG50;A0A0B4KGR9;A0A0B4KH36;Q9VH01	Bruce	-0.173772	0.36132	12.3052
5_ATG2_6_DILP1	A0A0B4K6Q4;Q8SZF4	Spn42De	0.249965	0.36132	16.6979
5_ATG2_6_DILP1	Q9VGZ0	Cyp12e1	0.272589	0.36132	17.4489
5_ATG2_6_DILP1	Q9W2E7	Rae1	-0.202355	0.36132	16.0816
5_ATG2_6_DILP1	P41042;X2JGM9	RpS4	-0.256161	0.36132	22.0077
5_ATG2_6_DILP1	P00850	mt:ATPase6	0.410984	0.36132	17.0157
5_ATG2_6_DILP1	P61857	betaTub85D	1.81581	0.36132	22.4644
5_ATG2_6_DILP1	Q9Y166	Dic1	-0.182428	0.36132	20.2914
5_ATG2_6_DILP1	Q9VBG7	Dmel\CG31086	0.293834	0.361827	20.5697
5_ATG2_6_DILP1	Q9VEG9	nrm	-0.334365	0.362611	15.5678
5_ATG2_6_DILP1	P55828	RpS20	-0.353302	0.362611	18.5801
5_ATG2_6_DILP1	Q9W1Y1	EMC8-9	0.266622	0.362611	14.953
5_ATG2_6_DILP1	Q9XYU1;X2JAI4	Mcm3	-0.277759	0.362836	13.9793
5_ATG2_6_DILP1	A0A0B4K7L8;A0A0B4KH77;A8JRD7;Q9VBA3	CG5518;BcDNA:GH07466;CG5518;sda	0.217444	0.363257	15.3698
5_ATG2_6_DILP1	P46863	Klp61F	-0.490307	0.36334	13.1422
5_ATG2_6_DILP1	Q9VM49	Caper	-0.324858	0.363713	15.7856
5_ATG2_6_DILP1	Q9VSL9	Dmel\CG6638	0.243797	0.363713	18.4795
5_ATG2_6_DILP1	Q9VZ57	Dmel\CG1637	-1.21131	0.363787	14.7045
5_ATG2_6_DILP1	Q9VGF1	Dmel\CG3397	-0.929238	0.36415	16.9312
5_ATG2_6_DILP1	Q9V3Y3;X2J8E8	l(2)34Fc	-0.322253	0.364249	18.5914
5_ATG2_6_DILP1	Q7K0X3	Ctr9	-0.19424	0.364249	13.9483
5_ATG2_6_DILP1	E1JHT6	Rtnl1	0.133724	0.364249	21.2612
5_ATG2_6_DILP1	Q9VSD6	msk	0.148013	0.364249	17.5143
5_ATG2_6_DILP1	Q9VPG5	fbl	-0.171321	0.364249	17.476
5_ATG2_6_DILP1	Q7K5M0	scaf	0.716961	0.364249	16.5654
5_ATG2_6_DILP1	Q8SZK9	slf	0.226495	0.364249	21.7795
5_ATG2_6_DILP1	Q8IMM7;Q8IMM8;Q9Y137	mino	-0.21503	0.364811	16.3374
5_ATG2_6_DILP1	Q9VI80	thw	-0.172676	0.366507	16.8822
5_ATG2_6_DILP1	Q9VFA0	Dmel\CG4338	-0.201305	0.366507	13.5053
5_ATG2_6_DILP1	Q9VEM8	Dmel\CG17475	0.268797	0.366507	17.0208
5_ATG2_6_DILP1	Q0E8H7	SP1173	-0.152166	0.366523	17.185
5_ATG2_6_DILP1	Q9VJW1	Sec71	-0.204576	0.367182	14.5364
5_ATG2_6_DILP1	Q9VIH3	Mtp	-0.200607	0.367182	20.0091
5_ATG2_6_DILP1	M9PD27;Q9VPH7	eRF1	-0.154058	0.367299	18.9058
5_ATG2_6_DILP1	A0A0B4LHX1;O76206	Dmel\CG2846;anon-84Ea	-0.289293	0.367299	15.7124
5_ATG2_6_DILP1	A0A0B4LIE8;Q8IN53;Q9VDL7	DPCoAC	-0.345228	0.367367	13.4996
5_ATG2_6_DILP1	P20028	RpI135	0.179804	0.367367	14.2171
5_ATG2_6_DILP1	E1JI64;E1JI66;M9PBV5;M9PEG9;M9PEH2;M9PEQ0;M9PEX9;M9PHR0;Q9GQF1;Q9GQF1-2	syd	-0.276072	0.367509	14.4606
5_ATG2_6_DILP1	Q9VEQ0	Dmel\CG3534	0.179943	0.367509	15.4623
5_ATG2_6_DILP1	Q8SXQ8	meep	-0.24671	0.367509	14.0035
5_ATG2_6_DILP1	Q9Y119	Tps1	-0.248701	0.367509	19.828
5_ATG2_6_DILP1	Q9VIV9	Dmel\CG10195	-0.373244	0.367509	12.7674
5_ATG2_6_DILP1	Q8T4G5	Afg3l2	-0.206104	0.367509	17.4029
5_ATG2_6_DILP1	P55830	RpS3A	-0.266693	0.367509	21.251
5_ATG2_6_DILP1	M9PI96;Q86BI9;Q86BJ0;Q9VVV5;Q9VVV6	Dmel\CG18135	-0.41248	0.36824	17.803
5_ATG2_6_DILP1	Q9VKC5	p8	0.389701	0.36824	15.8348
5_ATG2_6_DILP1	Q9VEH5	AttD	0.924888	0.385784	13.6319
5_ATG2_6_DILP1	Q9VDL0	Srp14	-0.259618	0.369078	16.9883
5_ATG2_6_DILP1	Q9V396	CAH1	-0.180504	0.369896	18.3151
5_ATG2_6_DILP1	Q8IMV6	Saf-B	-0.146691	0.369896	15.0598
5_ATG2_6_DILP1	Q05344	Ssrp	-0.168308	0.36998	15.3497
5_ATG2_6_DILP1	Q9VGY6-2	Skeletor	-0.297602	0.36998	16.8595
5_ATG2_6_DILP1	A1ZAZ2	Sardh	-0.217014	0.36998	16.1687
5_ATG2_6_DILP1	Q9V9J3	Src42A	0.165173	0.370234	17.8932
5_ATG2_6_DILP1	E2QD64;Q7K4H4	NO66	-0.175008	0.37138	15.5663
5_ATG2_6_DILP1	Q7JX43	Jon44E	0.902817	0.371862	15.5872
5_ATG2_6_DILP1	Q9W590;X2JA43	Ns3	-0.234791	0.371862	13.8711
5_ATG2_6_DILP1	A0A0B4KFT0;Q94514	COX5A	0.210139	0.371862	19.7442
5_ATG2_6_DILP1	A8JNH4	Dmel\CG34268	1.04896	0.39054	14.3449
5_ATG2_6_DILP1	M9PDQ0;M9PGV6	alpha-Spec	0.350673	0.371862	14.3721
5_ATG2_6_DILP1	Q94515	ifc	0.295535	0.371862	15.8218
5_ATG2_6_DILP1	A0A6H2EG45;Q8IR85;Q9VYT2	Dmel\CG1847	-0.489488	0.373312	12.675
5_ATG2_6_DILP1	Q59DW1	Dmel\CG14300	0.307264	0.373312	15.7847
5_ATG2_6_DILP1	M9PE74;Q9W2U7	nocte	-0.273429	0.373975	15.6221
5_ATG2_6_DILP1	Q9VIK0	Amacr	-0.202735	0.375982	14.9318
5_ATG2_6_DILP1	Q9W0M4	Dmel\CG13887	0.234521	0.377409	20.5366
5_ATG2_6_DILP1	O97111	par-6	-0.18469	0.377409	16.6475
5_ATG2_6_DILP1	M9PDB2;Q2PDR9;Q7KT16;Q9VIJ4	vari	-0.262683	0.377409	15.2611
5_ATG2_6_DILP1	Q2MGL8	Dmel\CG33966	0.251299	0.377409	16.683
5_ATG2_6_DILP1	Q8T3L6	beg	-0.20349	0.377817	14.7489
5_ATG2_6_DILP1	Q8MPN6	Spn42Da	0.270563	0.377898	15.527
5_ATG2_6_DILP1	M9PDM4;Q9W4X4	Pi4KIIIalpha	-0.495101	0.377898	15.3885
5_ATG2_6_DILP1	A1ZAU4;Q7K5N8	BEST:GH19547	-0.472336	0.377898	19.7688
5_ATG2_6_DILP1	Q9V3U5	LP05416	0.412198	0.378098	16.1566
5_ATG2_6_DILP1	Q9VKB9	Rab3-GAP	-0.513184	0.378098	14.0095
5_ATG2_6_DILP1	A1Z7E8	Mal-A4	0.385364	0.378098	18.8818
5_ATG2_6_DILP1	Q9W0M0	Dci	-0.192716	0.37834	17.7065
5_ATG2_6_DILP1	Q9VC47	tok	-0.383898	0.378702	14.8297
5_ATG2_6_DILP1	O97061	Ccp84Ad	-0.611192	0.378702	17.1198
5_ATG2_6_DILP1	Q9VR62	PP2C	-0.179847	0.378733	15.3607
5_ATG2_6_DILP1	A4V402;P49071	MAPk-Ak2	0.202056	0.379465	16.2527
5_ATG2_6_DILP1	Q9W4V3	Dmel\CG14419	0.553556	0.380146	20.4577
5_ATG2_6_DILP1	Q7K2D2	DCTN2-p50	-0.139754	0.381063	17.8211
5_ATG2_6_DILP1	Q9VZ58	Dmel\CG1637	-0.363009	0.381063	15.2106
5_ATG2_6_DILP1	Q9V429	Trx-2	0.193663	0.381063	21.3701
5_ATG2_6_DILP1	A0A0B4KEG7;P07187	Lcp2	-0.616502	0.381063	24.9619
5_ATG2_6_DILP1	Q9VMU2	Dmel\CG5828	-0.210558	0.381063	15.6552
5_ATG2_6_DILP1	A1YK02	Nup75	-0.199654	0.381063	13.4487
5_ATG2_6_DILP1	Q9VC93	Dis3	-0.167955	0.381063	15.4335
5_ATG2_6_DILP1	Q9W2U8	Neb-cGP	-0.253389	0.381063	18.7192
5_ATG2_6_DILP1	Q9VDI3	Dmel\CG17272	0.244946	0.381063	13.8761
5_ATG2_6_DILP1	P08646	Ras85D	-0.22292	0.381063	16.6894
5_ATG2_6_DILP1	Q9NBD7	chb	-0.170702	0.381063	14.3559
5_ATG2_6_DILP1	Q8T9B6	boca	-0.204309	0.381063	17.3956
5_ATG2_6_DILP1	Q9W2J4	Ugt49B1	0.420869	0.381063	20.1562
5_ATG2_6_DILP1	Q9VH26	CAH7	0.216825	0.381063	16.9061
5_ATG2_6_DILP1	Q9V3H6	BG:DS00941.15	0.325808	0.381063	16.6522
5_ATG2_6_DILP1	Q8IQ70	MCU	0.220471	0.381063	16.5496
5_ATG2_6_DILP1	Q9VNN3	Dmel\CG15597	-0.853367	0.381063	18.3697
5_ATG2_6_DILP1	M9PHJ5;M9PJM7;P54362	g	-0.376241	0.381063	12.7319
5_ATG2_6_DILP1	Q9W0C7	CG13926	-0.234946	0.381063	15.5805
5_ATG2_6_DILP1	Q9VZE4	cg1316	-0.19042	0.381063	15.9594
5_ATG2_6_DILP1	Q7KW39;Q7KW39-2	CG17896	0.217781	0.381063	22.3541
5_ATG2_6_DILP1	Q9VBT1	Dmel\CG31098	0.242522	0.381063	17.4082
5_ATG2_6_DILP1	Q5BI50	Cul4	-0.195993	0.381063	13.9172
5_ATG2_6_DILP1	Q0KHQ6;Q9VWH7;X2JED9	Pfrx	0.150935	0.381063	16.6488
5_ATG2_6_DILP1	Q9Y0V3	Tim9b	0.197732	0.381063	14.3382
5_ATG2_6_DILP1	Q9VL06	Ufd4	-0.198154	0.381063	15.0816
5_ATG2_6_DILP1	A1ZB71	GstE6	0.243648	0.381063	18.4797
5_ATG2_6_DILP1	Q9VMQ9	cl	-0.169429	0.381063	19.6308
5_ATG2_6_DILP1	A0A0B4LFM0;P41044	Cbp53E	0.15282	0.381063	16.8077
5_ATG2_6_DILP1	M9PBH8;Q8IRH5;Q8IRH5-2	FBpp0072605;CG2199;CG2199	-0.202417	0.381063	14.328
5_ATG2_6_DILP1	Q5BI62	Mdr50	0.341365	0.381063	16.8565
5_ATG2_6_DILP1	Q9VMM6	obst-E	0.323647	0.381063	18.7652
5_ATG2_6_DILP1	Q9W2P5	Dmel\CG9344	-0.149567	0.381063	16.9678
5_ATG2_6_DILP1	Q9W3C4	Hexo2	-0.391136	0.381188	16.4108
5_ATG2_6_DILP1	M9PDI9;M9PDV9;Q0E8N9;Q9VIH6;Q9VIH7;Q9VIH7-2;Q9VIH7-3	sky	-0.334221	0.381632	13.5566
5_ATG2_6_DILP1	Q9VV76	Syx8	-0.322995	0.381672	14.208
5_ATG2_6_DILP1	A1Z9F0;E1JH60;E1JH61;Q6IDH2;Q8SZX5	CT19307;Dmel\CG6145;CT19307;CT19307;CG6145-RC	-0.244354	0.381672	13.3668
5_ATG2_6_DILP1	P32234	128up	-0.163143	0.382022	17.7041
5_ATG2_6_DILP1	Q0E9G4;Q961L4	Drat	-0.260625	0.383734	17.171
5_ATG2_6_DILP1	Q23979;Q23979-2;Q23979-3	Myo61F	0.194856	0.384016	19.609
5_ATG2_6_DILP1	Q9W087	l(3)neo7	-0.241056	0.385145	14.4649
5_ATG2_6_DILP1	P20348-2	janA	-0.207348	0.385303	16.8636
5_ATG2_6_DILP1	Q9VHI7	Iru	-0.126717	0.386031	17.9933
5_ATG2_6_DILP1	Q9VNZ3	Polr2H	0.454013	0.387081	14.0853
5_ATG2_6_DILP1	P23128	me31B	-0.179223	0.387081	16.9557
5_ATG2_6_DILP1	Q9V8Y2	Obp56a	0.205714	0.387081	20.5624
5_ATG2_6_DILP1	Q95U54	Mms19	-0.173879	0.387081	17.9704
5_ATG2_6_DILP1	Q9W3C3	Dmel\CG2004	0.151975	0.389112	18.2788
5_ATG2_6_DILP1	M9PEY6;Q9VM71	Rat1	-0.133714	0.389112	15.9185
5_ATG2_6_DILP1	Q59E30;Q95RI5	fax	-0.297849	0.39074	17.2379
5_ATG2_6_DILP1	Q9VJ41	Dmel\CG33120	1.41722	0.391381	14.5639
5_ATG2_6_DILP1	M9ND89;M9NDQ8;M9NE94;M9NFB1;M9NFB8;Q6NN29;Q7KUK1;Q8T0E0;Q9VUD7	nuf	-0.423255	0.392695	14.2702
5_ATG2_6_DILP1	E2QCZ3	dind	-0.240017	0.393573	14.4148
5_ATG2_6_DILP1	D6W4V3;Q9VZK1	CG14985-RB;Dmel\CG14985	0.18817	0.393573	13.1266
5_ATG2_6_DILP1	Q9VFW4	poly	-0.422439	0.393573	15.2437
5_ATG2_6_DILP1	A0A0B4K623;O96553;O96553-2	pug	-0.176515	0.393573	20.0827
5_ATG2_6_DILP1	Q9VUK2	Dmel\CG13460	-1.07016	0.393725	14.7279
5_ATG2_6_DILP1	E2QD00;Q7K1V5	jagn	0.160713	0.393725	16.4333
5_ATG2_6_DILP1	P35421	Pfas	-0.225665	0.394249	17.4926
5_ATG2_6_DILP1	P91875	RpI1	0.414896	0.39425	13.5429
5_ATG2_6_DILP1	A1Z8L3	Smyd4-3	0.350022	0.394539	15.4553
5_ATG2_6_DILP1	Q6IHH7	Dmel\CG34165	0.336936	0.395333	15.9092
5_ATG2_6_DILP1	Q8T0T9	BEST:CK00246	-2.24203	0.410284	12.1455
5_ATG2_6_DILP1	Q9VA69	PH4alphaEFB	0.36632	0.396222	15.0595
5_ATG2_6_DILP1	Q9VS47	mrva	-0.302389	0.396222	14.0896
5_ATG2_6_DILP1	Q9W4P5	VhaAC39-1	0.133723	0.396222	19.5368
5_ATG2_6_DILP1	A0A6F7UQK0;E1JHJ9;E1JHK0;M9PG37;Q7KT48;Q9VJE5;Q9VJE5-2;Q9VJE5-3	CLIP-190	0.161503	0.396478	15.141
5_ATG2_6_DILP1	O18405	Surf4	0.203586	0.396571	17.7849
5_ATG2_6_DILP1	D0Z756;Q7K2X5	CG14762-RA;Dmel\CG14762	0.3504	0.396953	14.8239
5_ATG2_6_DILP1	D1YSG0	bt	-0.2028	0.397183	18.3625
5_ATG2_6_DILP1	Q7JXU4	Ns2	-0.389698	0.397292	14.9326
5_ATG2_6_DILP1	A8JNU1	CG12436	-0.244996	0.397292	17.7582
5_ATG2_6_DILP1	Q9VKC9	dmGlut	0.25386	0.397292	17.6382
5_ATG2_6_DILP1	A1Z7S4;Q95T49	anon-WO0242455.53	-0.200958	0.397292	16.0071
5_ATG2_6_DILP1	Q8IMI7;Q9VA91	RpS7	-0.237006	0.397426	20.1367
5_ATG2_6_DILP1	P92177-4	14-3-3epsilon	0.180053	0.397426	19.2702
5_ATG2_6_DILP1	Q0E8E2;Q9VV38	SPH66;Dmel\CG4998	-0.574449	0.397426	14.92
5_ATG2_6_DILP1	Q9VLN6	Dme_CG7627	-0.194065	0.397674	14.2022
5_ATG2_6_DILP1	Q0E8V7	Dmel\CG34132	0.192372	0.398002	17.1351
5_ATG2_6_DILP1	Q9VEM7	Dmel\CG4053	0.32233	0.398331	16.503
5_ATG2_6_DILP1	Q9VXE4	Dmel\CG9782	-0.412947	0.398331	16.4734
5_ATG2_6_DILP1	M9MS21;X2JAR4	Dmel\CG42780	-0.334287	0.398653	15.2558
5_ATG2_6_DILP1	Q9VTZ6	Pmm2	0.143527	0.39879	18.1204
5_ATG2_6_DILP1	Q9VMC9;X2J8X6	KFase	-0.191132	0.399855	15.2977
5_ATG2_6_DILP1	Q7PLS1	Dmel\CG12567	-0.120017	0.399929	15.7381
5_ATG2_6_DILP1	A1Z877	Ndg	0.155443	0.399929	18.3341
5_ATG2_6_DILP1	Q7K511	D2hgdh	0.19846	0.399929	20.2461
5_ATG2_6_DILP1	Q86BI3	Zn72D	-0.131118	0.399929	15.777
5_ATG2_6_DILP1	E1JJL4;E1JJL5;P30432;P30432-2	Fur2	0.470557	0.399929	12.672
5_ATG2_6_DILP1	A1Z784	ACC	0.142342	0.399951	20.2435
5_ATG2_6_DILP1	Q9VVH3	QIL1	-0.207458	0.399951	17.4459
5_ATG2_6_DILP1	Q9V9U9	BcDNA:RE07994	-0.359344	0.400596	15.1629
5_ATG2_6_DILP1	A1ZBB4;A8E6M1;E1JGL8	hnRNP U;CG5477;Dmel\CG30122	-0.151849	0.401286	16.897
5_ATG2_6_DILP1	A0A0B4K7T3;A1ZAJ8	AAF57948;AAL48972	2.45858	0.401286	14.9398
5_ATG2_6_DILP1	Q9W1E9	Fmo-1	-0.307394	0.401286	14.7953
5_ATG2_6_DILP1	Q9V9R2	Cul2	-0.160614	0.401286	15.0654
5_ATG2_6_DILP1	Q9W422	CG3781	0.17574	0.401374	14.4043
5_ATG2_6_DILP1	Q9V3S0	Cyp4g1	-0.263673	0.401515	18.2692
5_ATG2_6_DILP1	Q9W3W8;X2JIQ5	RpL17	-0.320176	0.401515	17.3757
5_ATG2_6_DILP1	A4V2I0;P15364;Q7KSX2	Ama	-0.652983	0.402325	16.2533
5_ATG2_6_DILP1	E1JJJ8;M9PE02;M9PGM8;M9PJC7;P13709;P13709-2	fs(1)h	-0.179585	0.402711	13.6719
5_ATG2_6_DILP1	Q9VZZ6	BcDNA:RE30174	-0.220473	0.402758	16.6689
5_ATG2_6_DILP1	Q9W392	CCT2	-0.134146	0.402788	19.381
5_ATG2_6_DILP1	Q26416	Acp1	-0.494467	0.402958	16.6038
5_ATG2_6_DILP1	Q7KSQ2;Q8INJ8;Q9VGK8	Csk	-0.347217	0.402958	13.1619
5_ATG2_6_DILP1	Q9VE04	mRpL55	-0.204785	0.402979	15.8215
5_ATG2_6_DILP1	Q7JXC6	Dmel\CG8237	-0.182503	0.402979	16.926
5_ATG2_6_DILP1	Q9VC52	Ppox	-0.229713	0.403553	15.7687
5_ATG2_6_DILP1	Q9V6Y3	mRpS16	0.269836	0.403634	19.1016
5_ATG2_6_DILP1	Q9VV25	Dmel\CG13063	-0.75244	0.40423	16.8952
5_ATG2_6_DILP1	M9PBM0;O18391	kraken	0.510037	0.404252	15.5431
5_ATG2_6_DILP1	Q9W128	CT15357	0.167869	0.404252	14.5451
5_ATG2_6_DILP1	Q8INK9;Q8INK9-3	SelR	0.476454	0.404252	15.799
5_ATG2_6_DILP1	Q9W130	Cyp9c1	0.284603	0.404252	17.2171
5_ATG2_6_DILP1	A8DZ24;M9PBG0;M9PDE6;M9PDL8;Q9V9N7;R9PY70	CG15216;CG15217;CG6448;CG15216;Dmel\CG42748;CG6448	-0.217539	0.404999	14.386
5_ATG2_6_DILP1	Q7KSM5	Aos1	-0.214899	0.405758	16.5553
5_ATG2_6_DILP1	A0A0B4K711;Q7JRF9	dC1GalT2;anon-WO0144478.10	1.02001	0.405841	11.8996
5_ATG2_6_DILP1	Q7K3T3	Dmel\CG1441	0.360671	0.406221	14.779
5_ATG2_6_DILP1	Q9VP77	Dmel\CG10565	0.176248	0.406221	16.186
5_ATG2_6_DILP1	Q9VSU7;Q9VSU7-2	Use1	-0.19825	0.406221	15.0067
5_ATG2_6_DILP1	P48596;P48596-3	Pu	-0.222555	0.406221	16.7955
5_ATG2_6_DILP1	Q9VXC7	Dmel\CG9673	0.208812	0.406221	18.3596
5_ATG2_6_DILP1	Q9GU54	MESK4	-1.03325	0.406221	11.7047
5_ATG2_6_DILP1	Q9VQ89	mio	-0.364755	0.406221	14.096
5_ATG2_6_DILP1	A2VEI2;A2VEI2-2	MICU1	-0.188377	0.406221	15.2126
5_ATG2_6_DILP1	Q9VPT9	Dmel\CG3662	-0.630014	0.406555	15.4853
5_ATG2_6_DILP1	P11584;X2JAU0;X2JE30	mys	-0.110348	0.406555	16.9944
5_ATG2_6_DILP1	A1Z713	Vps13	-0.216079	0.407395	17.1929
5_ATG2_6_DILP1	Q9V677	CG8858	-0.157293	0.407395	16.6583
5_ATG2_6_DILP1	A8DZ29;O61380	eIF4G1	-0.14766	0.407395	18.9171
5_ATG2_6_DILP1	A8JNP1;P48610	Argk	-0.218846	0.407395	18.6193
5_ATG2_6_DILP1	Q8SYJ2	ND-MLRQ	0.209354	0.407395	20.1937
5_ATG2_6_DILP1	A0A0B4KHV5;B3DNL7;E1JIT0;O01367;O01367-2;O01367-3	how	-0.196403	0.407395	16.5134
5_ATG2_6_DILP1	M9PJP0;Q9VXK0	Nipsnap	0.145596	0.407395	19.3057
5_ATG2_6_DILP1	Q9XTM1	Sec10	-0.185768	0.407395	15.1077
5_ATG2_6_DILP1	Q9VGF3	Dmel\CG18547	0.160731	0.407395	18.5084
5_ATG2_6_DILP1	A0A0B4KGQ7;A0A0B4KHB3;Q9VCH2	CG11945	-0.625527	0.407395	13.8606
5_ATG2_6_DILP1	Q9VHF0	Srr	0.311921	0.407395	16.6302
5_ATG2_6_DILP1	Q9VKD9	Dmel\CG16965	1.01192	0.407395	13.7964
5_ATG2_6_DILP1	Q7KMJ6	nito	-0.156995	0.407744	15.2829
5_ATG2_6_DILP1	Q9VB46	Hmu	-0.115793	0.407744	18.6381
5_ATG2_6_DILP1	C0HL64;C0HL65	Lcp65Ag1;Lcp65Ag2	-0.350105	0.407744	23.6841
5_ATG2_6_DILP1	A0A0B4LHL7;Q24251	ATPsynD	0.120771	0.407744	21.7655
5_ATG2_6_DILP1	Q9VFX0	Dmel\CG8773	0.276245	0.407753	18.2993
5_ATG2_6_DILP1	Q9W0J9	CT9987	-0.164811	0.408655	19.6121
5_ATG2_6_DILP1	Q9VBX2	Mocs2B	-0.312049	0.408655	12.7437
5_ATG2_6_DILP1	A0A0B4KGS4;Q9VEV1	Pak3	0.189457	0.408655	15.6369
5_ATG2_6_DILP1	Q9VIP2	Pyroxd1	-0.272958	0.408738	14.5496
5_ATG2_6_DILP1	A0A0B4K6D8;A0A0B4K707;A0A0B4KFP5;A0A0B4KGR1;A0A6H2EDN5;A0A6H2EEU5;A0A6H2EG35;Q0KI87;Q7KSS0;Q9VH03	Nuak	-0.298524	0.409125	15.697
5_ATG2_6_DILP1	Q9V405	Rpt3	-0.15173	0.409125	19.2717
5_ATG2_6_DILP1	Q9VTB0	Dmel\CG8003	-0.135266	0.409125	17.3615
5_ATG2_6_DILP1	Q9VYD7;X2JEU5	Tim9a	0.157415	0.409125	16.9552
5_ATG2_6_DILP1	E2QD65;P39018	RpS19a	-0.141537	0.409125	20.7608
5_ATG2_6_DILP1	Q9VQ93	sau	-0.2552	0.409125	15.169
5_ATG2_6_DILP1	A0A0B4K6R9;A0A0B4K7Z3;A0A0C4DHG9;A4V3J9;A8JRF7;B7Z0R6;P49762;P49762-2;P49762-3;Q0KI03;Q86B72;Q86B73;Q8IML9	Doa	-0.319576	0.409125	15.1326
5_ATG2_6_DILP1	P10987;X2JCP8	Act5C	0.582148	0.428	15.5324
5_ATG2_6_DILP1	Q95RR5	Pi3K68D	-0.304017	0.410284	14.8872
5_ATG2_6_DILP1	Q8INE8;Q9VFB3	Art3	0.14837	0.410284	14.6188
5_ATG2_6_DILP1	Q9VDT5	anon-WO02059370.13	-0.30914	0.410284	18.6
5_ATG2_6_DILP1	Q7JWH5	Roc2	-0.292499	0.410284	13.9
5_ATG2_6_DILP1	Q9VXP4	Paf-AHalpha	-0.331181	0.411148	15.864
5_ATG2_6_DILP1	Q9VVW3	Sfxn2	-0.204804	0.411848	17.2605
5_ATG2_6_DILP1	P17704	RpS17	-0.313428	0.412379	21.1354
5_ATG2_6_DILP1	Q9V3Y4	Mtch	-0.130128	0.415879	18.3075
5_ATG2_6_DILP1	P16378;P16378-2	Galphao	0.167313	0.415879	18.2002
5_ATG2_6_DILP1	Q9VDD0	Smyd5	0.214529	0.418924	14.8548
5_ATG2_6_DILP1	Q9W374	su(r)	0.170802	0.419381	19.6313
5_ATG2_6_DILP1	A1ZBL5;A1ZBL7;A1ZBL9;E1JGM9;E1JGN0;Q6NPA6;Q7YU80;Q963E5;Q963E6;Q9V8V8	par-1	-0.12897	0.419427	16.5611
5_ATG2_6_DILP1	A0A0B4K6C7;A0A0B4K6Y7;A0A6F7U5U6;A8JQV7;A8JQV8;B7Z0U1;Q8INQ0;Q8MQQ3;Q9VHK1;Q9VHK3;Q9VHK4	pyd	-0.28779	0.449413	12.8574
5_ATG2_6_DILP1	M9PC20;M9PCM5;Q59DZ9;Q59E00;Q7KTP6;Q8IPL0;Q9VMU5;Q9VMU5-2;Q9VMU5-4;Q9VMU5-5	qtc	0.264481	0.419427	13.5381
5_ATG2_6_DILP1	Q94547	Rga	-0.355501	0.419427	14.3221
5_ATG2_6_DILP1	Q9VX36	ND-24	0.183479	0.419427	18.088
5_ATG2_6_DILP1	Q95RY2	CG17014	-0.260302	0.419427	15.4221
5_ATG2_6_DILP1	Q9VAD6	Cog7	-0.225518	0.419427	12.4875
5_ATG2_6_DILP1	Q9VCX3	mRpL45	-0.465301	0.419427	12.9353
5_ATG2_6_DILP1	D0IQG7;Q9W092	Cht2	-0.14905	0.419427	15.5373
5_ATG2_6_DILP1	Q9W2C4	Dmel\CG4377	-0.293702	0.419427	16.8541
5_ATG2_6_DILP1	Q9VI84	Dmel\CG1227	-0.185574	0.419427	15.613
5_ATG2_6_DILP1	A1Z979	Dmel\CG13324	0.473836	0.419427	17.2376
5_ATG2_6_DILP1	Q9VW53	Mtr3	0.217271	0.419427	14.3147
5_ATG2_6_DILP1	Q7KSP6;Q9VGH9	Sbf	-0.251165	0.419427	14.0581
5_ATG2_6_DILP1	A8Y535	UQCR-11	0.177579	0.419427	17.4299
5_ATG2_6_DILP1	Q9V4E0	ND-49	0.168919	0.419427	18.0925
5_ATG2_6_DILP1	Q9W1N4	wmd	-0.146672	0.419427	15.6232
5_ATG2_6_DILP1	Q9VJ14	mib2	-0.197564	0.419427	14.9048
5_ATG2_6_DILP1	Q86B87	mod(mdg4)	-0.194936	0.419427	13.7076
5_ATG2_6_DILP1	Q9VB64	CG31063	0.130033	0.419427	17.1711
5_ATG2_6_DILP1	Q9VJ68	Dmel\CG31751	-0.13439	0.419427	16.8965
5_ATG2_6_DILP1	Q9VG17	Cyp304a1	-0.786931	0.419427	13.5865
5_ATG2_6_DILP1	E1JH67;P45884;Q9V751	AttB;AttA;AttB	0.94298	0.419427	16.6754
5_ATG2_6_DILP1	Q9VC67	Dmel\CG13618	0.472696	0.419427	12.6978
5_ATG2_6_DILP1	A0A6F7R657;Q9VB23	wdb	-0.170783	0.419427	16.6162
5_ATG2_6_DILP1	Q9VYU9	Dmel\CG9360	0.272843	0.419675	22.7369
5_ATG2_6_DILP1	A1Z933	CG8810	-0.132386	0.419686	16.9485
5_ATG2_6_DILP1	Q95NV8;Q9VKK5	AstC	0.142658	0.420217	14.5275
5_ATG2_6_DILP1	Q8T0R7	Idgf5	-0.214356	0.421017	17.3782
5_ATG2_6_DILP1	Q9VZU4	ND-30	0.219064	0.42117	17.9422
5_ATG2_6_DILP1	Q9VZI1	Chd64	-0.164607	0.42117	21.5228
5_ATG2_6_DILP1	Q9VVR4;Q9VVR4-3;Q9VVR4-4	GNBP2	-0.349966	0.43542	12.9717
5_ATG2_6_DILP1	A1Z7M8	Ance-4	-0.241319	0.421214	16.513
5_ATG2_6_DILP1	Q6WV20	Pgant1	-0.394234	0.421352	15.6812
5_ATG2_6_DILP1	Q9VQI6	DmCG8814	-0.143601	0.421879	16.7281
5_ATG2_6_DILP1	Q7PLL6	l(3)80Fj	-0.145974	0.422272	17.2092
5_ATG2_6_DILP1	Q9VZ69	Imp	-0.141014	0.422565	15.5904
5_ATG2_6_DILP1	Q7JZN0	Sec61beta	-0.220347	0.422567	19.3071
5_ATG2_6_DILP1	Q9VEU2	Der-2	0.270296	0.422936	16.1168
5_ATG2_6_DILP1	Q9VLY7	Tep3	0.191464	0.423131	14.2655
5_ATG2_6_DILP1	A0A0B4LHS0;A0A0B4LHY5	Lnk	-0.298877	0.423131	13.0297
5_ATG2_6_DILP1	A1Z6S6;A1Z6S7	vimar	-0.234212	0.42475	15.9334
5_ATG2_6_DILP1	Q95RA9	GILT1	-0.183539	0.42475	18.2326
5_ATG2_6_DILP1	Q7K126	Not3	-0.190146	0.42475	17.1899
5_ATG2_6_DILP1	Q9VVH9	Oatp74D	-0.308426	0.42514	13.6302
5_ATG2_6_DILP1	Q9W2Z3	Cht6	-0.157905	0.425868	17.8017
5_ATG2_6_DILP1	Q6NR46	Spt-I	0.298571	0.425868	14.7498
5_ATG2_6_DILP1	Q9VI04	pyd3	0.13023	0.426107	18.4376
5_ATG2_6_DILP1	Q7KSN8;Q9VGG9	CG14729	-0.146888	0.426107	14.9788
5_ATG2_6_DILP1	Q9VY10	Dmel\CG9521	0.504675	0.426107	14.6915
5_ATG2_6_DILP1	A4IJ72	Zip71B	-0.684844	0.426107	13.5599
5_ATG2_6_DILP1	Q9VDQ7	psidin	-0.125272	0.426107	16.2252
5_ATG2_6_DILP1	Q7KK54	Sema1b	-0.30715	0.426107	13.0202
5_ATG2_6_DILP1	Q9VBD8	TwdlO	1.09501	0.426107	19.1864
5_ATG2_6_DILP1	P17917	PCNA	-0.21806	0.426107	16.6177
5_ATG2_6_DILP1	Q9VMW2	Rtnl1	-0.294191	0.426107	15.1215
5_ATG2_6_DILP1	Q9VZX9	AhcyL1	0.144677	0.426107	18.1756
5_ATG2_6_DILP1	M9NE98;Q9VUI8	Dmel\CG5114	-0.252711	0.426107	14.7505
5_ATG2_6_DILP1	M9NE97	Ctr1A	0.302452	0.426107	15.1188
5_ATG2_6_DILP1	Q9VRS7	Jon65Aiii	0.214229	0.426107	18.5124
5_ATG2_6_DILP1	Q7K4B3	Elp2	0.145171	0.426107	15.1488
5_ATG2_6_DILP1	Q9VZ71	Dmel\CG15211	0.128754	0.426149	18.8908
5_ATG2_6_DILP1	Q9VUW4	IMP	-0.169278	0.42675	17.0893
5_ATG2_6_DILP1	Q9VPJ9	CK02656	-0.185352	0.42675	17.5304
5_ATG2_6_DILP1	P48159	RpL23	-0.213057	0.427505	19.6176
5_ATG2_6_DILP1	Q24583	Vha14-1	0.196855	0.427824	19.9719
5_ATG2_6_DILP1	B6IDK2;Q9W568	hfw	-0.256985	0.428	12.8152
5_ATG2_6_DILP1	Q9VA66;Q9VA67	Jon99Fi;Jon99Fii	0.870983	0.428	17.1028
5_ATG2_6_DILP1	E0R7Q3	Tsp66A-RC	-0.252237	0.428	17.8951
5_ATG2_6_DILP1	Q7JXZ2	Eip55E	-0.168762	0.428	19.4922
5_ATG2_6_DILP1	Q8IMX4;Q9VCE3	Rox8	-0.218478	0.428	16.8917
5_ATG2_6_DILP1	Q9VB94	DmelL7	0.652806	0.428	15.7456
5_ATG2_6_DILP1	Q9VHL2	CCT7	-0.11589	0.428	19.0134
5_ATG2_6_DILP1	Q5U124	Mal-A5	-0.465721	0.428	16.6086
5_ATG2_6_DILP1	Q9VEV7	Fntb	0.298771	0.428	14.3096
5_ATG2_6_DILP1	Q7K3D4	zda	-0.118154	0.428	17.6089
5_ATG2_6_DILP1	Q8IMT4	CG13665	0.295993	0.428	18.3389
5_ATG2_6_DILP1	Q9VYM0	Cpr11B	-0.886793	0.428	15.6645
5_ATG2_6_DILP1	M9PDJ9;Q8IP18;Q9V3W1	Tpr2	0.419778	0.428	14.186
5_ATG2_6_DILP1	P14199	ref(2)P	0.253104	0.428	15.0953
5_ATG2_6_DILP1	Q7JR71	Sod3	-0.211261	0.428	18.3159
5_ATG2_6_DILP1	A1ZA51	HDC06631	-0.568316	0.428	13.6191
5_ATG2_6_DILP1	Q9W114	Dmel\CG12848	0.461405	0.428	14.9128
5_ATG2_6_DILP1	Q9VDH8	RpS30	-0.221785	0.428	22.509
5_ATG2_6_DILP1	Q9VKC1	RpL7-like	-0.220345	0.428	15.4319
5_ATG2_6_DILP1	Q9VFV8	Dmel\CG9799	0.436735	0.445799	12.7095
5_ATG2_6_DILP1	Q26365-2;X2JB48	sesB	-0.160502	0.428218	23.8867
5_ATG2_6_DILP1	Q9VEE9	Alg1	-0.147349	0.428218	14.6656
5_ATG2_6_DILP1	Q7JZE8	Dmel\CG8323	-0.218176	0.428218	16.783
5_ATG2_6_DILP1	Q9VEN0	Dmel\CG17477	-0.236123	0.428218	15.4922
5_ATG2_6_DILP1	Q8IRE5	BcDNA:GM08588	-0.356787	0.428218	14.8186
5_ATG2_6_DILP1	Q9V3W7	SF2	-0.143071	0.428218	17.7146
5_ATG2_6_DILP1	Q9VCW6	Gclm	0.291305	0.428218	18.1034
5_ATG2_6_DILP1	A4V2K7;P22058	D1	-0.331559	0.428218	17.2489
5_ATG2_6_DILP1	M9NED3;P13055	Eip75B	0.864915	0.428218	19.162
5_ATG2_6_DILP1	Q04691-2	Fbp1	-2.01185	0.428218	18.05
5_ATG2_6_DILP1	Q9W265	T3dh	-0.14723	0.428218	17.3404
5_ATG2_6_DILP1	A0A0B4LI86;P08266	Polr2B;RpII140	-0.150081	0.428218	16.8956
5_ATG2_6_DILP1	Q8MS99	BcDNA:LP02725	-1.42719	0.428218	16.5864
5_ATG2_6_DILP1	Q7K3Z3	p47	-0.154741	0.428218	16.3607
5_ATG2_6_DILP1	Q9V4Z9	lin	-0.139022	0.428837	21.486
5_ATG2_6_DILP1	Q9V4N3	Cyt-b5	0.126069	0.428837	21.8543
5_ATG2_6_DILP1	Q9VG96	GstD4	0.71081	0.428837	18.3595
5_ATG2_6_DILP1	A0A0B4LG19;B7YZL1;B7YZL3;B7YZL5;B7YZL6;B7YZL7;B7YZL8;Q0E919;Q7YTZ4	Dmel\CG10737;10737;10737;Dmel\CG10737;Dmel\CG10737;10737;10737;10737;Dmel\CG10737	-0.151928	0.428837	17.2524
5_ATG2_6_DILP1	A1Z8N1	Tret1-1	-0.450429	0.428837	15.8643
5_ATG2_6_DILP1	Q7K2N0	Lnpk	-0.200503	0.428837	17.0057
5_ATG2_6_DILP1	A0A0B4LF64;P47948	TpnC47D	0.11345	0.428837	22.6107
5_ATG2_6_DILP1	Q9VGA0	GstD9	0.336709	0.428837	18.7445
5_ATG2_6_DILP1	Q9VGA4	MBD-R2	-0.252703	0.428985	13.3687
5_ATG2_6_DILP1	Q9VUC1	Hsc70Cb	0.147155	0.429518	19.7464
5_ATG2_6_DILP1	Q9VFB2;Q9VFB2-2	mRpS10	0.658769	0.429518	14.5951
5_ATG2_6_DILP1	Q967S0;Q9VRZ1	Prat2	-0.439911	0.429518	15.9938
5_ATG2_6_DILP1	M9PDC4;Q7KJV2;Q9VJ70	MESR3	0.169193	0.429518	12.9658
5_ATG2_6_DILP1	B7Z072;M9PFW3;Q9VVX3	fz2	-0.486934	0.429518	14.9831
5_ATG2_6_DILP1	Q8IPD5	Cpr31A	-0.476029	0.429518	18.0811
5_ATG2_6_DILP1	Q7K533	Gbp2	-0.408008	0.429518	18.0979
5_ATG2_6_DILP1	Q9VVL5	Dmel\CG5567	0.14439	0.429518	15.7844
5_ATG2_6_DILP1	A0A4D6K293;H5V895;P48462;Q8T0U6	flw	0.212566	0.429518	14.8514
5_ATG2_6_DILP1	A0A0B4KI48;E1JJ04;Q9VAV5	Dhc98D	-0.395485	0.429518	16.4096
5_ATG2_6_DILP1	Q9VQ62	Npc2a	-0.431708	0.429518	18.2049
5_ATG2_6_DILP1	Q9VQ35	mRpL48	0.318875	0.429518	14.7725
5_ATG2_6_DILP1	E1JHA6;Q9VM55	uif	0.142354	0.429518	17.7329
5_ATG2_6_DILP1	Q9VVV1	CT12789	0.787889	0.429518	13.3404
5_ATG2_6_DILP1	Q9VRG6	anox	-0.395663	0.429518	13.4831
5_ATG2_6_DILP1	A0A4P1SA55;Q8IPA2	Mal-B2	-0.951738	0.429518	12.5819
5_ATG2_6_DILP1	Q9VA02	CG1544	0.154105	0.429518	17.9434
5_ATG2_6_DILP1	Q9VI00	Dmel\CG2641	0.672557	0.431109	14.8207
5_ATG2_6_DILP1	Q9VZY9	ProRS-m	0.390178	0.431194	13.8818
5_ATG2_6_DILP1	Q94523	SdhA	0.184317	0.431194	20.7763
5_ATG2_6_DILP1	X2JAU8;X2JAU8-2;X2JAU8-3;X2JAU8-4;X2JAU8-5;X2JAU8-6;X2JAU8-7;X2JAU8-8;X2JAU8-9	nwk	-0.216512	0.431283	14.5407
5_ATG2_6_DILP1	Q9VCW1	Cyp6d4	0.238983	0.431411	17.3723
5_ATG2_6_DILP1	A0A0B4LH27	Dmel\CG44956	-0.954877	0.43225	14.8369
5_ATG2_6_DILP1	C0MJA0;Q05783	HmgD	-0.363741	0.432325	13.6202
5_ATG2_6_DILP1	Q7JQH9;Q9V3K9	whd	-0.200774	0.433174	17.4785
5_ATG2_6_DILP1	E1JGK7;Q7KRI2	lolal	-0.26306	0.43423	16.0548
5_ATG2_6_DILP1	Q7JVI6	GstE13	0.146465	0.434452	17.3364
5_ATG2_6_DILP1	A0A0B4K6W2;A0A0B4K7S0;P55824;P55824-3	faf	-0.146358	0.434505	16.8774
5_ATG2_6_DILP1	Q9GQR5	stai	-0.391135	0.434505	15.2383
5_ATG2_6_DILP1	Q9VC92	Dmel\CG6432	-0.348144	0.434505	14.2845
5_ATG2_6_DILP1	Q9VRJ2;Q9VRJ2-2	Fitm2	-0.153551	0.435418	14.165
5_ATG2_6_DILP1	Q7K1S1	Dmel\CG8067	-0.163678	0.435418	15.7146
5_ATG2_6_DILP1	E2QCY4;M9ND72;M9NE70;M9NFQ5;M9PC07;M9PEP1;M9PF44;Q9VT28	fry	-0.337382	0.435418	14.6279
5_ATG2_6_DILP1	A0A0B4LF52;P35004	betaTry	0.781418	0.435418	17.349
5_ATG2_6_DILP1	A1Z6R4	Spn42Dc	-0.210039	0.435418	16.252
5_ATG2_6_DILP1	Q9VDF4	Cortactin	0.171293	0.435506	15.8863
5_ATG2_6_DILP1	A0A4D6K5M0;Q9VXU1;Q9VXU2	Gmap	-0.177374	0.435506	15.547
5_ATG2_6_DILP1	P23572	Cdk1	-0.54026	0.435506	15.272
5_ATG2_6_DILP1	Q8MT06	Ns1	-0.138606	0.435506	15.9125
5_ATG2_6_DILP1	A0A0B4KGT7;P61849	Ms	0.221283	0.435506	15.5488
5_ATG2_6_DILP1	D5AEP3;Q0E910	tapas	-0.155273	0.436321	14.4095
5_ATG2_6_DILP1	Q8IQM5	Dmel\CG7656	-0.189408	0.437119	16.1253
5_ATG2_6_DILP1	A0A0B4LFI7;A8DWJ8	Nox	-0.61458	0.437165	13.0364
5_ATG2_6_DILP1	P23257	gammaTub23C	-0.206756	0.437165	15.4833
5_ATG2_6_DILP1	Q9W3M8	Ykt6	-0.127106	0.437192	16.4995
5_ATG2_6_DILP1	Q9W404	Dmel\CG3842	-0.185638	0.437192	14.5558
5_ATG2_6_DILP1	Q9VE09	gatA	0.21101	0.437824	14.7941
5_ATG2_6_DILP1	Q9VRD6	Ntf-2	0.144264	0.437824	20.0694
5_ATG2_6_DILP1	Q7KUA4	Uba2	-0.141984	0.437847	17.6588
5_ATG2_6_DILP1	Q9VQR2	ND-PDSW	0.169555	0.43985	19.0785
5_ATG2_6_DILP1	O01939;X2JG23	mst	-0.218345	0.439899	15.1217
5_ATG2_6_DILP1	Q8IQS4	CG5584	-0.332266	0.439899	13.9448
5_ATG2_6_DILP1	Q9VU87	Vps36	-1.11749	0.439954	12.9421
5_ATG2_6_DILP1	Q9VGT8	Ugt35C1	-1.20799	0.440106	15.3809
5_ATG2_6_DILP1	M9PHH0;Q9W347	c12.2	0.185382	0.440535	18.7018
5_ATG2_6_DILP1	Q9V595	Urod	0.107156	0.440622	17.6473
5_ATG2_6_DILP1	Q0E980	Dmel\CG8547	-0.148657	0.44074	17.4832
5_ATG2_6_DILP1	Q9V3J4	Sec13	0.12967	0.441117	17.8262
5_ATG2_6_DILP1	M9PD75;Q94920	porin	-0.1718	0.441628	23.0541
5_ATG2_6_DILP1	Q8MST5;Q9VAX7	betaTub97EF	0.132999	0.441628	20.2763
5_ATG2_6_DILP1	A0A0B4LFL2;A1ZAX1	eIF3c	-0.15873	0.441628	18.3732
5_ATG2_6_DILP1	Q9VJ31	Dmel\CG10623	-0.154826	0.441628	17.833
5_ATG2_6_DILP1	Q9I7S2	Dmel\CG11158	0.247099	0.441628	16.2925
5_ATG2_6_DILP1	Q9W074	HBS1	-0.100828	0.442157	15.8185
5_ATG2_6_DILP1	A0A0B4KH03;Q9V3X2	Tsp96F	-0.272892	0.442157	14.9629
5_ATG2_6_DILP1	Q8SWU8	BcDNA:RE21703	1.13688	0.442157	15.5206
5_ATG2_6_DILP1	Q8T0K1;Q9VAK7	FipoQ	-0.430427	0.442652	13.7126
5_ATG2_6_DILP1	Q9W0R3	Ptpmeg	-0.495911	0.442895	12.6331
5_ATG2_6_DILP1	Q9VNI4	PSMG1	-0.14721	0.442995	15.7268
5_ATG2_6_DILP1	Q9VI66	CG2640	0.25993	0.442995	14.6121
5_ATG2_6_DILP1	Q9VRP4	Ppat-Dpck	-0.195	0.442995	17.4293
5_ATG2_6_DILP1	Q9I7P8	tzn	0.103972	0.442995	17.8349
5_ATG2_6_DILP1	Q9VFI3	Dmel\CG8066	0.330327	0.443238	17.186
5_ATG2_6_DILP1	A0A0B4LHT3;Q9VAS7	Inx3	-0.195063	0.443238	16.2643
5_ATG2_6_DILP1	Q8ML70	IMPPP	1.14541	0.443238	17.9178
5_ATG2_6_DILP1	Q9VGJ7	Dmel\CG6834	0.257527	0.443238	15.6187
5_ATG2_6_DILP1	Q0E993	ValRS	0.128478	0.443238	17.9925
5_ATG2_6_DILP1	Q9W0H8	scf	0.22091	0.443498	18.2858
5_ATG2_6_DILP1	Q86B83	CG5340	-0.167791	0.443624	15.9691
5_ATG2_6_DILP1	M9PBK6;M9PDX6;M9PH44;P82295	promL;promL;promL;prominin-like	-0.474796	0.464622	11.7946
5_ATG2_6_DILP1	M9PEA6;O76927;O76927-2	RpS21	0.120149	0.444686	19.5952
5_ATG2_6_DILP1	P08736	eEF1alpha1	-0.177455	0.445225	24.2052
5_ATG2_6_DILP1	Q9VCU2	Nepl14	-0.566658	0.445533	13.8735
5_ATG2_6_DILP1	Q9VDC1	Dmel\CG3308	0.300102	0.445913	14.0234
5_ATG2_6_DILP1	Q1EC10	Dmel\CG30345	-0.333187	0.445973	14.5363
5_ATG2_6_DILP1	Q9VMW8	CG3792	0.259868	0.445993	16.7941
5_ATG2_6_DILP1	Q9VM58	Hmgcl	0.173738	0.445993	15.3076
5_ATG2_6_DILP1	Q8SZM2	Vajk2	0.607634	0.447591	21.5658
5_ATG2_6_DILP1	A0A0B4KFE9;A1Z8P9	Mtor	-0.131744	0.447591	15.9717
5_ATG2_6_DILP1	A1ZBK1	Dmel\CG10051	0.222859	0.447849	16.0556
5_ATG2_6_DILP1	Q9VA14	Dmel\CG15553	-0.971473	0.447849	14.0089
5_ATG2_6_DILP1	Q9VM07	Dmel\CG6055	-0.344486	0.447849	15.4939
5_ATG2_6_DILP1	P00408	mt:CoII	0.229496	0.447849	19.9852
5_ATG2_6_DILP1	M9PCV9;Q9VVI9	Vps60	-0.148011	0.448098	17.4938
5_ATG2_6_DILP1	Q9W3H4	sni	0.131609	0.448136	17.0818
5_ATG2_6_DILP1	Q7KV27;Q9VYD9	ALT	0.162119	0.448458	20.0276
5_ATG2_6_DILP1	A0A0B4LFA6;Q7K2G1-2	Rpn13	-0.229296	0.448458	16.1928
5_ATG2_6_DILP1	Q9W236	Vps20	-0.204283	0.44938	15.3861
5_ATG2_6_DILP1	A0A0B4LH64;Q8SWR8;Q8SWR8-2;Q8SWR8-3	Atx2	-0.228646	0.44938	15.7442
5_ATG2_6_DILP1	Q961E7	PhKgamma	0.119458	0.44938	16.0492
5_ATG2_6_DILP1	Q95NU8	jeb	-0.147874	0.466531	13.3134
5_ATG2_6_DILP1	Q9VF27	ND-23	0.159148	0.44938	19.0116
5_ATG2_6_DILP1	A4V164;A4V166;H5V8B9;Q9W0V1;Q9W0V1-1;Q9W0V1-2;Q9W0V1-3	Pdk1	0.196377	0.44938	13.7226
5_ATG2_6_DILP1	M9PGL7;Q9U4L6	Tom40	0.174211	0.44938	18.2012
5_ATG2_6_DILP1	A4V3L8;Q9VAF0	Zip99C	-0.219734	0.44938	14.7982
5_ATG2_6_DILP1	Q8IP45;Q9V475	Cul3	-0.151817	0.44938	16.2547
5_ATG2_6_DILP1	Q9VTB3	Dmel\CG11811	-0.164691	0.44938	17.0489
5_ATG2_6_DILP1	Q9VGM1	Mrp4	-0.294391	0.44938	14.3383
5_ATG2_6_DILP1	Q9W3F7	Miga	-0.297999	0.44938	13.7014
5_ATG2_6_DILP1	P52486;X2JAX3	Ubc4	0.134928	0.44938	15.2599
5_ATG2_6_DILP1	H9ZYQ1;Q95TJ6	CG8907-RB;LP01469p	0.328633	0.44938	16.2361
5_ATG2_6_DILP1	Q9VJJ1	Dmel\CG17996	0.263149	0.44938	15.6624
5_ATG2_6_DILP1	Q9VPQ7	Spp	-0.211556	0.44938	19.3967
5_ATG2_6_DILP1	Q9V428	ics	-0.121545	0.44938	17.3111
5_ATG2_6_DILP1	B7Z067;B7Z068;M9PFK2;M9PFY9;Q8IQR5;Q9VVI3;Q9VVI3-2;Q9VVI3-3;Q9VVI3-4	Nedd4	-0.181242	0.45018	16.5027
5_ATG2_6_DILP1	Q9VZQ7	Dmel\CG14961	-0.236996	0.450479	13.5837
5_ATG2_6_DILP1	P15348	Top2	-0.210167	0.451149	16.7012
5_ATG2_6_DILP1	Q0E8F2	SCaMC	-0.157522	0.451149	13.5947
5_ATG2_6_DILP1	Q7KTI0	Agpat2	-0.291322	0.451149	17.5048
5_ATG2_6_DILP1	A1Z7X8	Dmel\CG12926	-0.126485	0.451149	17.5668
5_ATG2_6_DILP1	A0A0B4K6F9;A0A0B4KGU9;Q7KS16;Q9VC62	Esyt2	-0.157799	0.452102	17.4968
5_ATG2_6_DILP1	Q9W5W6	Dmel\CG9578	-0.142455	0.452102	14.3848
5_ATG2_6_DILP1	A1Z9M2	ReepB	-0.136848	0.452102	18.207
5_ATG2_6_DILP1	Q9V3V6	Rpt5	-0.164204	0.452102	19.3165
5_ATG2_6_DILP1	M9NDR9;M9NEA3;M9PI67;Q9VUQ8	SCCRO;SCCRO;SCCRO;CG7427	-0.305773	0.452102	13.7347
5_ATG2_6_DILP1	Q7JZV0	Cpr47Eg	0.232999	0.452102	22.9035
5_ATG2_6_DILP1	Q9VE00	Cyp12a4	-0.234595	0.452537	19.7266
5_ATG2_6_DILP1	A0A0B4K604;A0A0B4K6L1;Q9I7L5	alpha-Est10	0.146764	0.453191	16.7871
5_ATG2_6_DILP1	Q9VZR5	anon-WO0107627.3	0.462225	0.453191	13.7838
5_ATG2_6_DILP1	P29310-3	14-3-3zeta	0.140369	0.453191	18.3873
5_ATG2_6_DILP1	A1Z843	Dmel\CG1371	0.127131	0.453759	19.2325
5_ATG2_6_DILP1	Q0E8E1;Q9I7R2	AC;CG4526	-0.728126	0.454875	13.4063
5_ATG2_6_DILP1	B7Z006;Q8IA42	Pgant4	0.226322	0.457764	13.9824
5_ATG2_6_DILP1	Q960U8	mdy	-0.133562	0.457764	16.0108
5_ATG2_6_DILP1	Q8IRM1	CG18512	0.598326	0.457764	15.0009
5_ATG2_6_DILP1	Q9I7Q5	Cpr65Au	-0.599794	0.457764	14.941
5_ATG2_6_DILP1	P53624	alpha-Man-Ia	-0.179152	0.457764	15.8668
5_ATG2_6_DILP1	Q9VH99	Fst	0.507253	0.457764	16.4947
5_ATG2_6_DILP1	P21521;P21521-4;P21521-5;X2J979	Syt1	-0.432524	0.457764	16.6313
5_ATG2_6_DILP1	Q8SZK5	Dmel\CG31769	-0.385595	0.458569	14.6901
5_ATG2_6_DILP1	Q9VTU2	ND-SGDH	0.203046	0.458569	18.2415
5_ATG2_6_DILP1	Q9VK44	Ube4B	-0.147394	0.458569	13.9839
5_ATG2_6_DILP1	M9PIM0;O61231	RpL10	-0.150923	0.458756	21.5931
5_ATG2_6_DILP1	Q9VLI2	LManIII	0.299517	0.459068	19.8774
5_ATG2_6_DILP1	Q9V4C6	Zip102B	-0.230622	0.459068	14.7449
5_ATG2_6_DILP1	Q9VK39	BcDNA:RH70154	0.820613	0.459068	16.7136
5_ATG2_6_DILP1	Q9VL66	Dmel\CG4592	0.124332	0.459068	18.1742
5_ATG2_6_DILP1	Q8INM3;Q8INM3-2	sle	-0.155574	0.459068	14.745
5_ATG2_6_DILP1	A1Z934	Dmel\CG8778	0.131967	0.459068	19.2208
5_ATG2_6_DILP1	Q9VXQ8	Dmel\CG11679	-0.2672	0.459068	15.4631
5_ATG2_6_DILP1	Q8IPU7;Q8IPU8;Q9VPD6	BNIP3	-0.269276	0.459068	15.3364
5_ATG2_6_DILP1	A0A126GUU0;Q9V3G6	Not10	-0.489618	0.459068	12.973
5_ATG2_6_DILP1	Q9VBI2	Cmpk	0.115895	0.459068	20.0515
5_ATG2_6_DILP1	Q8IPU1;Q9VP69	CG10167	-0.27169	0.459068	14.2664
5_ATG2_6_DILP1	E1JH94	CG14481	0.296736	0.459068	13.3586
5_ATG2_6_DILP1	Q9VIQ0	sNPF	0.238855	0.459068	14.9258
5_ATG2_6_DILP1	A1Z8Z3	Cpr49Ag	-0.217983	0.459068	17.6485
5_ATG2_6_DILP1	A1ZA34	Dmel\CG30091	-0.361098	0.459068	14.7101
5_ATG2_6_DILP1	Q0E8X7	roh	-0.221109	0.459248	20.4042
5_ATG2_6_DILP1	Q9W1V1	Art7	0.195747	0.459641	13.4114
5_ATG2_6_DILP1	M9PGX9;Q76NS2	Dmel\CG10353	0.174514	0.459641	14.8723
5_ATG2_6_DILP1	A0A0B4JCY1;A0A0B4KGH4;Q8IN71;Q9VDV4	subdued	-0.224487	0.459641	14.1124
5_ATG2_6_DILP1	M9NDE9;P45447;P45447-2	Eip78C	0.435716	0.459641	21.0483
5_ATG2_6_DILP1	A0A0B4KFR1;Q9VGR7	Dmel\CG6693;CG6693	-0.242878	0.460088	13.0095
5_ATG2_6_DILP1	Q8SXR4	Dmel\CG30339	0.140218	0.460088	17.5241
5_ATG2_6_DILP1	Q9VN39	Dmel\CG9775	-0.503677	0.460457	13.9605
5_ATG2_6_DILP1	Q86BM5	Akap200	-0.385472	0.460834	13.4567
5_ATG2_6_DILP1	Q9VXY7	Lsd-2	-0.382806	0.461459	19.3422
5_ATG2_6_DILP1	Q9VMR6	Acsf2	0.175185	0.461459	18.9313
5_ATG2_6_DILP1	Q9VSJ8	Exo70	-0.295766	0.461526	14.1972
5_ATG2_6_DILP1	Q8IRB3	Dmel\CG32241	0.84134	0.461758	22.2043
5_ATG2_6_DILP1	Q9VTZ4	nst	-0.116942	0.462461	17.0816
5_ATG2_6_DILP1	Q9VHD3	GstZ1	0.330279	0.462541	15.4669
5_ATG2_6_DILP1	A0A0B4KER0;Q5U156	row	-0.138112	0.463476	15.8668
5_ATG2_6_DILP1	P29613;P29613-1	Tpi	-0.0964913	0.463882	22.6851
5_ATG2_6_DILP1	M9PD88;Q95RR1	Atox1	-0.173624	0.464622	18.0036
5_ATG2_6_DILP1	Q7KVL7;Q9W277	Vps35	0.102415	0.464622	17.0492
5_ATG2_6_DILP1	Q7YU24;Q7YU24-2	Marf	-0.205047	0.464622	16.2154
5_ATG2_6_DILP1	Q9NHA8	GNBP3	-0.308643	0.464622	17.1213
5_ATG2_6_DILP1	Q9VPD2	CG4858	-0.260298	0.464622	14.2247
5_ATG2_6_DILP1	Q9W475	Dmel\CG3108	-0.901869	0.464622	14.8063
5_ATG2_6_DILP1	Q9W266	wdp	0.124313	0.464622	19.1242
5_ATG2_6_DILP1	Q9W124	Dmel\CG4806	-0.139027	0.464622	14.5731
5_ATG2_6_DILP1	A4V303;P48605	CCT3	-0.133713	0.464622	19.1881
5_ATG2_6_DILP1	A0A0B4K6L4;Q27601	Prat	-0.180216	0.464622	13.9858
5_ATG2_6_DILP1	Q9I7Q6	Lcp65Ag3	-0.370365	0.464622	18.9475
5_ATG2_6_DILP1	Q9VG06	Dmel\CG17327	0.156612	0.464622	15.5072
5_ATG2_6_DILP1	O77434	Sec22	-0.269766	0.464622	16.5779
5_ATG2_6_DILP1	Q9VGA3	Dmel\CG4115	0.142116	0.464739	19.5893
5_ATG2_6_DILP1	Q8MS69	Dmel\CG9596	0.145099	0.464739	14.2861
5_ATG2_6_DILP1	Q8T490	Dmel\CG17110	-0.32114	0.464739	14.9398
5_ATG2_6_DILP1	Q9VP65	CG12975	-0.266299	0.464739	15.2609
5_ATG2_6_DILP1	M9NDH8;Q9VZD5	mRpS6	0.228641	0.464739	14.4118
5_ATG2_6_DILP1	Q9W411	CG15892	0.681612	0.464739	12.5324
5_ATG2_6_DILP1	Q9VPL0	Dmel\CG3436	0.154208	0.464739	15.1141
5_ATG2_6_DILP1	Q9W106	Dmel\CG3589	-0.376185	0.464739	15.0037
5_ATG2_6_DILP1	Q9VLL8	Peritrophin-15a	-0.335156	0.464739	20.0654
5_ATG2_6_DILP1	Q27580;X2JF40	Ahcy	0.117129	0.464739	19.5287
5_ATG2_6_DILP1	Q9VZ24	Dmel\CG15201	-0.219765	0.464739	15.6304
5_ATG2_6_DILP1	M9PHJ0;P19351;P19351-2	up	-0.127768	0.464739	23.1629
5_ATG2_6_DILP1	Q9VVU9	Dmel\CG6839	-0.258311	0.464739	14.4969
5_ATG2_6_DILP1	Q7JZW3	Tsp42Ei	-0.194602	0.464739	14.0661
5_ATG2_6_DILP1	M9PBK1;Q6WV16	Pgant6	-0.127807	0.464746	15.4924
5_ATG2_6_DILP1	Q9VLV5	SmE	-0.196595	0.464746	17.8397
5_ATG2_6_DILP1	D5A7L0;M9NFP5;Q9XZS5	CG17636-RA;Dmel\CG17636;EG:23E12.1	0.273063	0.465744	15.4897
5_ATG2_6_DILP1	M9NF15;M9NFN0;M9PBP8;M9PE65;Q9VZ96	axo	-0.282132	0.465948	14.3281
5_ATG2_6_DILP1	Q9VPB9	Pex16	-0.355432	0.465948	14.52
5_ATG2_6_DILP1	E2QCZ9;Q7JZB4	Dmel\CG1129;CG1129	-0.151578	0.46604	16.3202
5_ATG2_6_DILP1	Q9VG69	Srlp	0.108085	0.466531	17.6072
5_ATG2_6_DILP1	Q9VLM8	AlaRS	0.114311	0.466531	18.7589
5_ATG2_6_DILP1	Q9V6B9	Nup54	-0.192168	0.466531	14.956
5_ATG2_6_DILP1	Q9VAX8	Dmel\CG4849	-0.1116	0.466531	15.982
5_ATG2_6_DILP1	M9PCC1;O18640	Rack1	0.147824	0.466531	21.4163
5_ATG2_6_DILP1	Q9W3G8	Dmel\CG15343	-0.204393	0.466531	15.264
5_ATG2_6_DILP1	Q7K2L7	Dmel\CG17765	-0.146219	0.466531	17.5798
5_ATG2_6_DILP1	O18645	AMPKalpha	-0.211461	0.466531	15.103
5_ATG2_6_DILP1	D3DMP8;P10735	tko	-0.313168	0.466531	12.0418
5_ATG2_6_DILP1	Q9VIR7	Dmel\CG13962	-0.250262	0.466531	16.1653
5_ATG2_6_DILP1	Q9VDI1	Synd	0.439659	0.466531	14.1382
5_ATG2_6_DILP1	Q9VG01	Dmel\CG46280	-0.123373	0.466531	15.8918
5_ATG2_6_DILP1	Q27594	Cyp6a9	0.190736	0.466531	14.5339
5_ATG2_6_DILP1	Q8MLS1	Mthfs	-0.296787	0.466792	17.6195
5_ATG2_6_DILP1	B7Z0G3;M9NDP2;Q9VTJ8	TIM14;D.M.UKP;Tim14	-0.223969	0.466792	16.3728
5_ATG2_6_DILP1	P17336	Cat	-0.113418	0.466792	22.3703
5_ATG2_6_DILP1	Q9VHW4	unc-45	0.143152	0.466792	16.9252
5_ATG2_6_DILP1	Q9VH64	Dmel\CG8507	-0.15471	0.466792	17.0337
5_ATG2_6_DILP1	Q9VK85	eRF3	0.133436	0.466792	18.6176
5_ATG2_6_DILP1	Q9VJI0	Ugt37C2	0.424488	0.467098	14.0953
5_ATG2_6_DILP1	O18336;Q86BK8	Rab14	-0.125277	0.467098	14.7811
5_ATG2_6_DILP1	Q9VCS2	Dmel\CG13833	-1.13526	0.467098	13.2416
5_ATG2_6_DILP1	Q9VPE9	mag	0.335159	0.467098	17.2412
5_ATG2_6_DILP1	Q9W147	Fcp1	-0.404356	0.467098	11.2822
5_ATG2_6_DILP1	Q9W227	Dmel\CG2852	-0.123678	0.467098	21.3024
5_ATG2_6_DILP1	Q9W377	BcDNA:LP05863	-0.379597	0.467098	15.6902
5_ATG2_6_DILP1	Q9VLH9	LManVI	0.272291	0.467098	21.5641
5_ATG2_6_DILP1	Q9VN86	Sccpdh1	-0.126185	0.467098	17.7474
5_ATG2_6_DILP1	B7Z0Q4	CG8966	0.476218	0.467098	14.9382
5_ATG2_6_DILP1	Q5LJT3	CG12466	0.444463	0.467271	14.5739
5_ATG2_6_DILP1	Q9W125	ND-19	0.185853	0.467802	17.7292
5_ATG2_6_DILP1	A0A0B4LGS4;P54611	Vha26	-0.189793	0.467802	21.5659
5_ATG2_6_DILP1	A0A0B4JCU8;Q9V8M5	Dmel\CG15093;CG15093	0.196821	0.467884	21.2295
5_ATG2_6_DILP1	Q9VU35	Dmel\CG11267	-0.251943	0.467884	21.0821
5_ATG2_6_DILP1	A1Z9J3	shot	-0.115901	0.467884	19.3452
5_ATG2_6_DILP1	A0A0B4K7J2	Nup358	-0.121604	0.468442	17.4107
5_ATG2_6_DILP1	A0A0B4KET5;A0A0B4KEY4;A0A0B4KEY6;A0A0B4KFA4;A0A0B4KFU3;A0A0B4KG58;A1ZAU8;A1ZAU8-2;A1ZAU8-3;B7YZJ1;B7YZJ2;E1JH90;E1JH91	Patronin	-0.200332	0.46935	14.5822
5_ATG2_6_DILP1	Q9VMS1	cype	0.269126	0.469519	19.758
5_ATG2_6_DILP1	B5RIN0;M9PB50;Q9VMD6	retm	-0.300827	0.469519	14.4774
5_ATG2_6_DILP1	Q9W3Z3	Agxt	-0.187923	0.469563	18.5771
5_ATG2_6_DILP1	Q9VN77	RabGGTa	0.172534	0.469563	15.6423
5_ATG2_6_DILP1	Q9VQK5	Prp40	-0.185606	0.470248	13.3718
5_ATG2_6_DILP1	A0A0B4K7G9	Nurf-38	0.137406	0.471824	19.6947
5_ATG2_6_DILP1	Q9XYZ9	GstE12	-0.137208	0.472238	21.0214
5_ATG2_6_DILP1	Q9VVP2	Dmel\CG7320	-0.638334	0.474814	16.9373
5_ATG2_6_DILP1	M9PCL5;Q9VKX4	mRpS7	0.306118	0.475077	14.4245
5_ATG2_6_DILP1	P54398	Fbp2	-0.919015	0.475315	22.4578
5_ATG2_6_DILP1	M9PCL6;P08761	MsrA	-0.299913	0.475315	16.1642
5_ATG2_6_DILP1	Q95RC5	Dmel\CG5745	-0.169968	0.475315	13.3173
5_ATG2_6_DILP1	A4V4A1;Q960Z0	Klp10A	-0.105936	0.475315	15.6111
5_ATG2_6_DILP1	M9PB89;Q8MYY7	BcDNA:RE44624	0.12645	0.475769	15.8048
5_ATG2_6_DILP1	Q9VCD9	BcDNA:RE30346	0.160982	0.475769	16.7579
5_ATG2_6_DILP1	Q9VZI8	Faa	0.177639	0.476064	17.2321
5_ATG2_6_DILP1	Q9VG94	GstD6	0.331459	0.476634	17.6122
5_ATG2_6_DILP1	Q9V3J5	EG:BACR7A4.13	0.229468	0.563086	10.028
5_ATG2_6_DILP1	A0A4D6K1L3;M9NDP1;Q24117	ctp	0.114095	0.478088	16.4692
5_ATG2_6_DILP1	Q9Y114	anon-WO0172774.24	-0.114446	0.478088	16.5007
5_ATG2_6_DILP1	Q9VWS2	Nup35	-0.147238	0.478088	15.7291
5_ATG2_6_DILP1	Q7KUT8;Q8IQV1;Q961A8	Papss	0.137283	0.478088	15.8393
5_ATG2_6_DILP1	Q9VG29	Ugt37A3	0.339409	0.478088	19.4388
5_ATG2_6_DILP1	Q9VNH5	Dmel\CG2091	-0.186374	0.478088	16.142
5_ATG2_6_DILP1	Q9VWG0	Shawn	-0.196258	0.478088	14.7065
5_ATG2_6_DILP1	Q0E908	Hil	0.103582	0.478088	16.201
5_ATG2_6_DILP1	Q24388;X2JCV2	Lsp2	-0.873937	0.478088	23.317
5_ATG2_6_DILP1	Q9VFE7	Nup93-2	-0.186815	0.478088	12.8779
5_ATG2_6_DILP1	E2QCF1	ATPCL	-0.263167	0.478088	19.4785
5_ATG2_6_DILP1	A8JRD6	Dmel\CG34291	1.5183	0.478088	16.6799
5_ATG2_6_DILP1	Q8IN44	TotA	-1.01866	0.478088	19.266
5_ATG2_6_DILP1	Q4QPU3	Dmel\CG15908	0.164141	0.479228	15.0254
5_ATG2_6_DILP1	Q9VMW1	Rtnl1	-0.393218	0.479656	15.9989
5_ATG2_6_DILP1	M9PI59;Q9VUF8;Q9VUF8-2	shd	-0.235989	0.479656	13.3038
5_ATG2_6_DILP1	A0A0B4LGJ9;Q9W1B5	Gpat4	0.161199	0.479656	18.297
5_ATG2_6_DILP1	M9MRX4;X2JCM1	Ank2	0.108605	0.480766	16.7941
5_ATG2_6_DILP1	Q9I7T7;Q9I7T7-2	Larp4B	-0.144125	0.482088	14.3371
5_ATG2_6_DILP1	A0A6M3Q6V5;E1JHY7;Q8I0I5;Q9VTS4;X2JCC3	Pop2	0.150709	0.482088	15.393
5_ATG2_6_DILP1	M9PDU4;Q94519;Q94519-2	ND-ACP	-0.403873	0.483255	18.4064
5_ATG2_6_DILP1	Q9VCA0	Dmel\CG6356	-0.53536	0.483441	14.4615
5_ATG2_6_DILP1	A0A0B4LFU5;A0A6M3Q6Z1;A0A6M3Q7F3;Q8IGJ0;Q8IGJ0-1;Q8IGJ0-3	stmA	-0.231744	0.483815	14.6149
5_ATG2_6_DILP1	P40797	pnut	-0.1376	0.483815	15.9128
5_ATG2_6_DILP1	A0A126GV06;Q9VCV9	Dmel\CG6972	0.126977	0.483815	16.4088
5_ATG2_6_DILP1	Q9VPR1	Tspo	-0.199313	0.485252	18.4534
5_ATG2_6_DILP1	Q9VYY9;Q9VYY9-2;Q9VYY9-3;Q9VYY9-4	Evi5	-0.358042	0.485507	11.6652
5_ATG2_6_DILP1	Q9VFM9	twf	0.137255	0.485537	15.8078
5_ATG2_6_DILP1	Q9VC28	anon-WO0118547.410	0.156127	0.485537	14.2934
5_ATG2_6_DILP1	B5RJQ0;Q95028	Ldh	0.133833	0.485537	22.7518
5_ATG2_6_DILP1	Q9VKR4	Dmel\CG6415	-0.143243	0.486329	17.6415
5_ATG2_6_DILP1	Q9VYG2	Bap60	-0.0952035	0.486381	13.9625
5_ATG2_6_DILP1	Q8INY3	ninaD	0.334661	0.486449	17.5562
5_ATG2_6_DILP1	Q9W370	Dmel\CG15369	-1.14801	0.486449	17.4442
5_ATG2_6_DILP1	Q9VBS8	Dmel\CG31370	0.205704	0.486449	16.9308
5_ATG2_6_DILP1	Q0E8E6;Q7KUK9	Dmel\CG17839;CT39634	-0.360219	0.486449	13.7386
5_ATG2_6_DILP1	Q9VVU2	RpL26	0.135952	0.486574	20.6894
5_ATG2_6_DILP1	Q9VK30	Alg7	0.158329	0.486761	12.9962
5_ATG2_6_DILP1	O46050	Nmd3	-0.205786	0.486761	13.9202
5_ATG2_6_DILP1	A1Z6G4	Dmel\CG17508	-0.351711	0.486805	15.1426
5_ATG2_6_DILP1	Q9VE49	Dmel\CG7702	-0.159572	0.487497	15.4755
5_ATG2_6_DILP1	B7YZY9;Q9Y0H4	Su(dx)	0.380645	0.488252	12.8394
5_ATG2_6_DILP1	Q9VFU0	Dmel\CG9757	-2.55882	0.5133	14.9712
5_ATG2_6_DILP1	P49735	Mcm2	-0.165042	0.488252	14.9042
5_ATG2_6_DILP1	Q95TN4	Cog4	-0.26581	0.488252	14.471
5_ATG2_6_DILP1	Q9VMT5	Cyp28d1	-0.203138	0.488252	19.9401
5_ATG2_6_DILP1	M9PEG6;Q7K3K5	ZnT63C	-0.341301	0.488334	13.1704
5_ATG2_6_DILP1	O97125	Hsp68	-0.181758	0.488334	18.1436
5_ATG2_6_DILP1	Q7JV70	Arc2	0.271188	0.488334	15.2517
5_ATG2_6_DILP1	A4V0S1;Q24509	Syx5	-0.17002	0.488697	14.9574
5_ATG2_6_DILP1	Q7JVG6	TTLL12	0.130979	0.488785	15.3305
5_ATG2_6_DILP1	Q9VQQ9	Sec5	-0.118702	0.488785	13.8693
5_ATG2_6_DILP1	Q9VPR5	Sf3b1	-0.122915	0.488785	15.614
5_ATG2_6_DILP1	Q9VXI6	UQCR-14	-0.124795	0.488785	19.8039
5_ATG2_6_DILP1	Q9VPN7	anon-WO0140519.112	-0.453405	0.490936	14.5223
5_ATG2_6_DILP1	Q9W199	mRpS17	-0.209103	0.490936	14.7914
5_ATG2_6_DILP1	Q0KI98	TrpRS	0.138752	0.490936	17.1127
5_ATG2_6_DILP1	A0A126GUM1;A0A6M3Q7A2;A0A6M3Q7H0;A0A6M3QAD4;A1Z8A4;A1Z8A6;A4UZC9;Q0E9C8;Q7K0T7	psq	-0.146206	0.516169	13.3761
5_ATG2_6_DILP1	Q9W1V3	Fib	-0.156403	0.490936	18.2435
5_ATG2_6_DILP1	Q9W437	raptor	-0.165372	0.490936	22.5815
5_ATG2_6_DILP1	A0A4D6K3W6;A4V488;Q07152	ras	-0.146107	0.491437	17.0531
5_ATG2_6_DILP1	Q9VC99	Uck	-0.110857	0.492122	16.3867
5_ATG2_6_DILP1	A0A0B4LIA3;Q8INB9;Q8INB9-2	Akt;Akt1;Akt1	-0.12419	0.492122	16.1008
5_ATG2_6_DILP1	Q9W0A8	RpL23A	0.14071	0.492122	20.2802
5_ATG2_6_DILP1	M9PCD9;Q9VU81;Q9VU83	stv	0.192167	0.492868	13.4183
5_ATG2_6_DILP1	Q26459	Msr-110	-0.783422	0.493642	19.5457
5_ATG2_6_DILP1	Q9XZ19	Dmel\CG3909	-0.208081	0.493816	13.7088
5_ATG2_6_DILP1	Q9VCQ9	Dmel\CG6733	-0.148949	0.49382	16.9995
5_ATG2_6_DILP1	M9PEL7;Q09024;Q09024-2;Q09024-3	ImpL2	-0.320606	0.49382	14.3446
5_ATG2_6_DILP1	Q9VIQ8	COX4	0.212735	0.49382	19.9314
5_ATG2_6_DILP1	Q7K130	DCTN4-p62	0.12465	0.49382	16.0061
5_ATG2_6_DILP1	Q8IN43	TotC	0.949329	0.520557	13.9978
5_ATG2_6_DILP1	Q9VKM3	ATPsynG	-0.163393	0.494214	20.6441
5_ATG2_6_DILP1	B7Z0Z0;F2FBA6;Q24537;Q24537-2;Q24537-3	Dsp1	-0.228372	0.494711	16.3857
5_ATG2_6_DILP1	Q9V3E7	Ref1	-0.164198	0.494978	17.3014
5_ATG2_6_DILP1	Q8SYD0	Ttc19	0.209172	0.494978	16.0647
5_ATG2_6_DILP1	Q9VGE4	GCC185	-0.147117	0.49559	15.3098
5_ATG2_6_DILP1	A0A0B4KFB8	CG31367	-0.118883	0.49559	13.6072
5_ATG2_6_DILP1	Q7KTA1	NimB2	-0.160602	0.49559	18.7146
5_ATG2_6_DILP1	Q9VLP3	strat	0.203129	0.496028	15.2309
5_ATG2_6_DILP1	Q9W4F8	Dmel\CG4041	0.805844	0.496258	17.3368
5_ATG2_6_DILP1	Q9VE10	Dmel\CG14285	-0.138486	0.497234	16.7162
5_ATG2_6_DILP1	Q9VAA9	Jasper	-0.255084	0.497234	13.8946
5_ATG2_6_DILP1	Q9VDK9	Dmel\CG16953	-0.68955	0.497234	14.8504
5_ATG2_6_DILP1	Q9W254	qkr58E-2	-0.177322	0.497871	15.4236
5_ATG2_6_DILP1	Q9VQM2	ND-B14.5B	0.195168	0.497871	17.4608
5_ATG2_6_DILP1	Q9W047	LD30049	-0.184613	0.497871	16.2296
5_ATG2_6_DILP1	M9PGD7;Q9W4R9	anon-EST:Posey113	-0.184097	0.497871	15.9664
5_ATG2_6_DILP1	Q9VVM1	Dmel\CG7408	-0.292777	0.497871	16.1886
5_ATG2_6_DILP1	Q9VS22	Acbp3	0.32044	0.498145	22.2449
5_ATG2_6_DILP1	Q9W513	Dmel\CG17776	-0.376108	0.498449	14.3718
5_ATG2_6_DILP1	Q9VJ75	Dmel\CG10413	-0.128601	0.498449	14.7985
5_ATG2_6_DILP1	Q9VXP8	Dmel\CG8952	0.176507	0.498449	15.8291
5_ATG2_6_DILP1	Q9VPE2	ND-39	0.20113	0.498449	18.1358
5_ATG2_6_DILP1	Q8INA0	Dmel\CG31267	0.484437	0.498449	13.2129
5_ATG2_6_DILP1	A4V4A5;Q9VZ23	Ran	-0.115279	0.498479	21.0637
5_ATG2_6_DILP1	Q7JZK1	ND-B14	0.19726	0.498563	17.0902
5_ATG2_6_DILP1	Q9VPY2	Plap	-0.101411	0.498563	16.8209
5_ATG2_6_DILP1	Q7JZ25	ClC-b	-0.278083	0.499137	15.5302
5_ATG2_6_DILP1	A0A0B4KEM6;P07189	Lcp4	-0.212505	0.499458	26.2289
5_ATG2_6_DILP1	Q6IGN6	Dmel\CG34228	-0.14463	0.499458	15.7534
5_ATG2_6_DILP1	M9MRD6;M9MRF5	Msp300	0.0915509	0.499458	20.2516
5_ATG2_6_DILP1	Q9U915	Adk2	0.136791	0.499458	20.3836
5_ATG2_6_DILP1	A0A0B4K6W0;A0A0B4K7L3;A0A6M3QH40	CAP	0.0938819	0.499458	17.84
5_ATG2_6_DILP1	O15971	Rab10	0.157217	0.499458	14.8293
5_ATG2_6_DILP1	A0A0B4LHV8;Q9VC57	atl	-0.126713	0.499515	18.3002
5_ATG2_6_DILP1	Q961H2	CG8054	-0.268653	0.499857	14.4948
5_ATG2_6_DILP1	Q8IPZ9	CG15407	0.268784	0.499857	14.5214
5_ATG2_6_DILP1	Q9VBR6	tobi	0.286045	0.499997	16.8032
5_ATG2_6_DILP1	E1JI03;Q9VUH7	bmm	-0.40468	0.499997	14.1482
5_ATG2_6_DILP1	Q7KQM6;Q7KQM6-2	Gyf	-0.13218	0.499997	15.1975
5_ATG2_6_DILP1	M9MQH9;P36179	Pp2A-29B	-0.124133	0.499997	19.155
5_ATG2_6_DILP1	Q9W4C5	NAAT1	0.297419	0.499997	14.8802
5_ATG2_6_DILP1	M9PBI5;P13395	alpha-Spec	0.0935574	0.499997	20.0654
5_ATG2_6_DILP1	Q7JXA2	PRAS40	-0.141546	0.499997	14.9473
5_ATG2_6_DILP1	Q9TVP3;Q9TVP3-2	jdp	-0.12238	0.499997	16.8312
5_ATG2_6_DILP1	Q9VZE2	Dmel\CG15012	-0.215307	0.499997	16.9378
5_ATG2_6_DILP1	F6JQA6;O77277	Torsin	-0.12391	0.499997	17.0838
5_ATG2_6_DILP1	Q8IMY7	Irk2	-0.152872	0.499997	15.9914
5_ATG2_6_DILP1	Q4V6J1	GstE10	-0.183303	0.499997	16.4404
5_ATG2_6_DILP1	Q95RF6	Tom20	0.16013	0.500508	17.11
5_ATG2_6_DILP1	A0A0B4LID7;Q9VDS7	ClpX	-0.118813	0.500508	18.0348
5_ATG2_6_DILP1	A1ZBU5	GNBP-like3	0.82663	0.501045	14.293
5_ATG2_6_DILP1	Q7JR49	VhaAC45	0.132612	0.50117	17.7624
5_ATG2_6_DILP1	Q9VIG0	Dmel\CG9257	-0.133599	0.501235	15.5264
5_ATG2_6_DILP1	Q9UAS6	cmtr2	-0.555341	0.503391	12.3287
5_ATG2_6_DILP1	Q9VYT4	ATP7	-0.209509	0.503391	14.5533
5_ATG2_6_DILP1	A0A0B4LFW3;Q7K088	Obp56e	0.3702	0.503433	17.7604
5_ATG2_6_DILP1	M9PF14;M9PF20;M9PI44;Q9VTZ0	tral	-0.138107	0.503433	16.6635
5_ATG2_6_DILP1	C0PDF4;M9PEW1;Q9I7R0	Apt1	0.1325	0.503433	19.3527
5_ATG2_6_DILP1	A1A703;Q7JQX9;Q8SXT8;Q9VDD2	SNF4Agamma	0.0996915	0.503433	16.1967
5_ATG2_6_DILP1	Q24311	Cul1	-0.168957	0.503864	15.9536
5_ATG2_6_DILP1	M9PFD0;M9PHQ1;Q9VRG4	Abca3	0.238552	0.503888	15.9258
5_ATG2_6_DILP1	M9PGK6;M9PHB3;P19339;P19339-10;P19339-12;P19339-13;P19339-14;P19339-2;P19339-4;P19339-5;P19339-6;P19339-7;P19339-8;P19339-9	Sxl	0.27985	0.558364	13.6935
5_ATG2_6_DILP1	Q9VAH9	IntS11	-0.113639	0.503935	15.1971
5_ATG2_6_DILP1	P56079;X2JC55	Cds	-0.142056	0.504418	16.0471
5_ATG2_6_DILP1	P02825;P82910	Hsp70Ab;Hsp70Aa	1.62749	0.50493	12.6916
5_ATG2_6_DILP1	Q9VTJ4	Fuca	-0.370045	0.506112	16.3268
5_ATG2_6_DILP1	E1JJ32;E1JJ33;E1JJ35;E1JJ37;Q8IPM8;Q8IPM8-3	cpx	-0.253063	0.506311	13.5952
5_ATG2_6_DILP1	Q9VHB2	dMPC2	0.379698	0.506528	14.207
5_ATG2_6_DILP1	Q960W6	CG8306	0.104644	0.507224	17.308
5_ATG2_6_DILP1	Q8IR57	Dmel\CG32603	0.72408	0.507599	22.7091
5_ATG2_6_DILP1	Q94529	Gs1l	0.120968	0.508224	18.2458
5_ATG2_6_DILP1	Q9VCC6	Dmel\CG6178	-0.201894	0.509166	19.7922
5_ATG2_6_DILP1	Q9VMZ6	TwdlG	0.952321	0.509397	15.7089
5_ATG2_6_DILP1	Q9VA37;Q9VA37-2	dj-1beta	-0.15225	0.509469	18.3728
5_ATG2_6_DILP1	Q9VK19	Ski6	-0.215993	0.511086	15.3534
5_ATG2_6_DILP1	Q9VJ12	Acn	-0.153356	0.511086	15.4585
5_ATG2_6_DILP1	Q9VU45	Syx13	-0.159134	0.51156	14.7333
5_ATG2_6_DILP1	Q9VVJ7	2023-09-15	-0.138308	0.511959	17.3041
5_ATG2_6_DILP1	Q9W3Y3	Dmel\CG3226	0.142879	0.512735	16.2332
5_ATG2_6_DILP1	Q9V3J1-2	VhaSFD	-0.769994	0.512735	17.0664
5_ATG2_6_DILP1	Q9VQZ6	Elp3	-0.110596	0.512738	16.9911
5_ATG2_6_DILP1	A4V4I0;P26308	Gbeta13F	0.112732	0.5133	17.3367
5_ATG2_6_DILP1	Q9VBD4	TwdlH	0.950222	0.5133	18.0578
5_ATG2_6_DILP1	Q8IML6	Pdhb	-0.377467	0.5133	14.6404
5_ATG2_6_DILP1	Q9VGZ3	Irp-1B	0.117544	0.513784	21.3308
5_ATG2_6_DILP1	F2FB81;H5V8D0;M9NCT2;M9PCP4;Q9VKM2;X2J5L4	SCAR	-0.106824	0.513784	14.8017
5_ATG2_6_DILP1	M9PBN7;P48603	cpb	0.0983157	0.513784	17.5251
5_ATG2_6_DILP1	P20478;X2JDA5;X2JJG8	Gs2	0.123653	0.513784	20.3669
5_ATG2_6_DILP1	Q9VXY3	Dbct	0.167659	0.513883	18.3976
5_ATG2_6_DILP1	Q8IQD7;Q8IQD8;Q9VT88	scramb1	0.345275	0.539218	14.2441
5_ATG2_6_DILP1	Q9VTU8	CAH2	0.188892	0.514214	16.3995
5_ATG2_6_DILP1	M9PHC2;Q9VZH5	Dmel\CG1299;SP18	0.305834	0.514214	14.5327
5_ATG2_6_DILP1	Q94545;Q94545-2	ash2	-0.393389	0.514214	13.4003
5_ATG2_6_DILP1	Q9VMM6-2	obst-E	0.315788	0.51422	18.8138
5_ATG2_6_DILP1	A0A0B4LEF8;A1Z7A6;A1Z7A6-2	Asap	0.310138	0.51422	13.9044
5_ATG2_6_DILP1	P50245;Q7KSG0	AhcyL2	-0.104176	0.514582	16.8388
5_ATG2_6_DILP1	Q9VUJ1	Prosbeta2	-0.109052	0.514872	18.7641
5_ATG2_6_DILP1	Q9W1X5	nahoda	-0.101781	0.516169	16.5663
5_ATG2_6_DILP1	Q86BN8;Q86BN8-2	PTPMT1	-0.353498	0.516593	14.2886
5_ATG2_6_DILP1	Q7JQW6	Las	-0.252331	0.517623	16.1694
5_ATG2_6_DILP1	Q8I937	BcDNA:LD24586	-0.419	0.51969	15.2902
5_ATG2_6_DILP1	Q5LJP9	CG17486	-0.134965	0.519782	15.5192
5_ATG2_6_DILP1	Q9VPX2	MFS3	-0.194334	0.519782	17.6078
5_ATG2_6_DILP1	Q86B82	CG5340	-0.60023	0.544367	13.1999
5_ATG2_6_DILP1	A0A0B4KH64;Q7KRX5;Q9VB04	btz	-0.555194	0.519782	11.6623
5_ATG2_6_DILP1	Q9W4J5	CG3527	-0.289087	0.519784	14.1022
5_ATG2_6_DILP1	Q9VCC3	mRpS24	0.189517	0.520921	14.8425
5_ATG2_6_DILP1	A8E6L6;Q9V6X7	O-fut1	-0.241993	0.521393	16.9454
5_ATG2_6_DILP1	Q9VG26	CG10135	-0.664863	0.521477	15.3224
5_ATG2_6_DILP1	P35992;P35992-1;P35992-2;P35992-6	Ptp10D	0.579985	0.521477	14.3348
5_ATG2_6_DILP1	Q9VZB5	Dmel\CG11349	-0.232069	0.521477	17.9522
5_ATG2_6_DILP1	A0A0B4KI24;Q27415;Q27415-2	Nlp	-0.101325	0.522132	19.736
5_ATG2_6_DILP1	P14484	Pcp	-0.436002	0.522209	18.3959
5_ATG2_6_DILP1	P11996;X2J8F5	Lsp1beta	-0.388326	0.522209	24.9876
5_ATG2_6_DILP1	M9MRF2;Q9VMU4	RpL37A	0.135923	0.522498	16.5698
5_ATG2_6_DILP1	Q9VZ55	Dmel\CG1582	0.214925	0.522676	14.5257
5_ATG2_6_DILP1	Q27367	crq	-0.226215	0.522676	16.4383
5_ATG2_6_DILP1	Q9VC49	Rpb10	0.218499	0.52288	14.748
5_ATG2_6_DILP1	Q9V771	Cyp6a23	0.255229	0.523009	19.2285
5_ATG2_6_DILP1	B5X0J4;P18459;P18459-2	ple	0.401956	0.523009	13.7171
5_ATG2_6_DILP1	Q7K172	ste24a	0.134893	0.523231	14.8926
5_ATG2_6_DILP1	Q9VMI2	Dmel\CG13994	-0.217022	0.523356	14.7378
5_ATG2_6_DILP1	O16043	Df31	-0.227216	0.523356	20.9035
5_ATG2_6_DILP1	Q10714;X2J8C3	Ance	-0.107253	0.523384	20.4611
5_ATG2_6_DILP1	Q9VAN0	CG11899	-0.188711	0.52353	17.906
5_ATG2_6_DILP1	Q8MLQ0	HSPC300	-0.283792	0.52353	12.446
5_ATG2_6_DILP1	A0A0B4LEY0;A1Z7S1;A1Z7S2;A1Z7S3;Q8T0G8	Rab32	-0.176766	0.523728	15.7766
5_ATG2_6_DILP1	Q9VMC6	152078_at	0.129119	0.525648	17.2134
5_ATG2_6_DILP1	Q9VYG3	Dmel\CG4332	-0.185087	0.525648	15.6141
5_ATG2_6_DILP1	M9PE54;Q9VQB3	BVRA	-0.471633	0.526601	15.0279
5_ATG2_6_DILP1	Q8MKN0	Coq9	0.165551	0.526601	16.1788
5_ATG2_6_DILP1	Q9VUZ0	SsRbeta	0.155256	0.526601	20.2515
5_ATG2_6_DILP1	A1ZA47-3	Zasp52	-0.109788	0.526601	21.5455
5_ATG2_6_DILP1	Q86BR8;Q9VDL2	TFAM	0.213819	0.526601	16.7581
5_ATG2_6_DILP1	Q9XZ63	Manf	0.105149	0.526622	18.9522
5_ATG2_6_DILP1	Q8IPB1;Q9V3I1	dUTPase	-0.186369	0.526875	17.5003
5_ATG2_6_DILP1	Q9VDM7	Dmel\CG4335	-0.156054	0.52732	18.5688
5_ATG2_6_DILP1	Q9V3U6	26-29-p	-0.205918	0.52732	19.3434
5_ATG2_6_DILP1	Q8SX78	Dmel\CG44243	0.171221	0.52732	15.8349
[truncated: 191,075 more rows]

## Sheet: Fat body-ANOVA
cluster	term_name	term_id	source	precision	recall	source_order	intersection	p_value	term_size	query_size	intersection_size
4	extracellular region	GO:0005576	GO:CC	0.26087	0.105727	198	FBgn0029093,FBgn0013770,FBgn0027611,FBgn0030521,FBgn0033483,FBgn0011828,FBgn0000416,FBgn0260462,FBgn0265137,FBgn0010225,FBgn0036837,FBgn0031285,FBgn0027578,FBgn0013763,FBgn0027280,FBgn0040321,FBgn0034094,FBgn0030251,FBgn0016122,FBgn0024293,FBgn0283509,FBgn0041581,FBgn0028543,FBgn0267488	1.11673e-05	227	92	24
4	extracellular space	GO:0005615	GO:CC	0.173913	0.111111	232	FBgn0013770,FBgn0030521,FBgn0033483,FBgn0011828,FBgn0000416,FBgn0260462,FBgn0265137,FBgn0036837,FBgn0031285,FBgn0013763,FBgn0034094,FBgn0016122,FBgn0024293,FBgn0283509,FBgn0041581,FBgn0267488	0.00899626	144	92	16
4	lytic vacuole	GO:0000323	GO:CC	0.130435	0.153846	53	FBgn0029093,FBgn0013770,FBgn0033431,FBgn0027611,FBgn0015795,FBgn0030521,FBgn0266186,FBgn0000416,FBgn0026090,FBgn0260462,FBgn0034117,FBgn0035290	0.0101898	78	92	12
4	lysosome	GO:0005764	GO:CC	0.130435	0.153846	332	FBgn0029093,FBgn0013770,FBgn0033431,FBgn0027611,FBgn0015795,FBgn0030521,FBgn0266186,FBgn0000416,FBgn0026090,FBgn0260462,FBgn0034117,FBgn0035290	0.0101898	78	92	12
4	Lysosome	KEGG:04142	KEGG	0.0869565	0.140351	274	FBgn0029093,FBgn0013770,FBgn0033431,FBgn0027611,FBgn0030521,FBgn0000416,FBgn0260462,FBgn0045823	0.00168261	57	92	8
3	Pentose phosphate pathway	KEGG:00030	KEGG	0.049505	0.294118	4	FBgn0033377,FBgn0004057,FBgn0003076,FBgn0004654,FBgn0023477	0.00207082	17	101	5
3	Aminoacyl-tRNA biosynthesis	KEGG:00970	KEGG	0.0594059	0.157895	153	FBgn0027080,FBgn0031497,FBgn0034401,FBgn0027079,FBgn0086443,FBgn0005674	0.0150094	38	101	6
3	Starch and sucrose metabolism	KEGG:00500	KEGG	0.039604	0.235294	62	FBgn0001187,FBgn0033377,FBgn0003076,FBgn0031907	0.0311403	17	101	4
6	mitochondrial translation	GO:0032543	GO:BP	0.266129	0.326733	8059	FBgn0031660,FBgn0285951,FBgn0040666,FBgn0035122,FBgn0011787,FBgn0036557,FBgn0032261,FBgn0037529,FBgn0030692,FBgn0035374,FBgn0261380,FBgn0036853,FBgn0036335,FBgn0037330,FBgn0037892,FBgn0026741,FBgn0034001,FBgn0031651,FBgn0014023,FBgn0027088,FBgn0033816,FBgn0039765,FBgn0037608,FBgn0029718,FBgn0028648,FBgn0284256,FBgn0035272,FBgn0039159,FBgn0035980,FBgn0033480,FBgn0287187,FBgn0036990,FBgn0034727	2.84803e-21	101	124	33
6	mitochondrial gene expression	GO:0140053	GO:BP	0.274194	0.300885	20737	FBgn0031660,FBgn0285951,FBgn0040666,FBgn0035122,FBgn0011787,FBgn0036557,FBgn0032261,FBgn0037529,FBgn0030692,FBgn0035374,FBgn0032166,FBgn0261380,FBgn0036853,FBgn0036335,FBgn0037330,FBgn0037892,FBgn0026741,FBgn0034001,FBgn0031651,FBgn0014023,FBgn0027088,FBgn0033816,FBgn0039765,FBgn0037608,FBgn0029718,FBgn0028648,FBgn0284256,FBgn0035272,FBgn0039159,FBgn0035980,FBgn0033480,FBgn0287187,FBgn0036990,FBg…	1.02863e-20	113	124	34
6	amide biosynthetic process	GO:0043604	GO:BP	0.379032	0.112981	11391	FBgn0031791,FBgn0031660,FBgn0285951,FBgn0010803,FBgn0038731,FBgn0040666,FBgn0035122,FBgn0011787,FBgn0036557,FBgn0032261,FBgn0037529,FBgn0030692,FBgn0001229,FBgn0035374,FBgn0020236,FBgn0261380,FBgn0031824,FBgn0036853,FBgn0036335,FBgn0026089,FBgn0029664,FBgn0039635,FBgn0032168,FBgn0037330,FBgn0037892,FBgn0026741,FBgn0034001,FBgn0032919,FBgn0031651,FBgn0014023,FBgn0027088,FBgn0033816,FBgn0039765,FBg…	3.14122e-11	416	124	47
6	amide metabolic process	GO:0043603	GO:BP	0.379032	0.100858	11390	FBgn0031791,FBgn0031660,FBgn0285951,FBgn0010803,FBgn0038731,FBgn0040666,FBgn0035122,FBgn0011787,FBgn0036557,FBgn0032261,FBgn0037529,FBgn0030692,FBgn0001229,FBgn0035374,FBgn0020236,FBgn0261380,FBgn0031824,FBgn0036853,FBgn0036335,FBgn0026089,FBgn0029664,FBgn0039635,FBgn0032168,FBgn0037330,FBgn0037892,FBgn0026741,FBgn0034001,FBgn0032919,FBgn0031651,FBgn0014023,FBgn0027088,FBgn0033816,FBgn0039765,FBg…	2.89291e-09	466	124	47
6	translation	GO:0006412	GO:BP	0.322581	0.111421	2221	FBgn0031660,FBgn0285951,FBgn0010803,FBgn0040666,FBgn0035122,FBgn0011787,FBgn0036557,FBgn0032261,FBgn0037529,FBgn0030692,FBgn0001229,FBgn0035374,FBgn0261380,FBgn0036853,FBgn0036335,FBgn0026089,FBgn0029664,FBgn0032168,FBgn0037330,FBgn0037892,FBgn0026741,FBgn0034001,FBgn0032919,FBgn0031651,FBgn0014023,FBgn0027088,FBgn0033816,FBgn0039765,FBgn0037608,FBgn0029718,FBgn0028648,FBgn0284256,FBgn0035272,FBg…	1.69307e-08	359	124	40
6	organonitrogen compound biosynthetic process	GO:1901566	GO:BP	0.427419	0.0837283	22565	FBgn0031791,FBgn0030482,FBgn0031660,FBgn0285951,FBgn0010803,FBgn0038731,FBgn0040666,FBgn0035122,FBgn0026602,FBgn0011787,FBgn0036557,FBgn0032261,FBgn0037529,FBgn0030692,FBgn0001229,FBgn0035374,FBgn0020236,FBgn0261380,FBgn0031824,FBgn0036853,FBgn0036335,FBgn0026089,FBgn0029664,FBgn0039635,FBgn0032168,FBgn0037330,FBgn0037892,FBgn0036271,FBgn0026741,FBgn0034001,FBgn0032919,FBgn0000536,FBgn0031651,FBg…	8.56108e-08	633	124	53
6	peptide biosynthetic process	GO:0043043	GO:BP	0.322581	0.105541	11074	FBgn0031660,FBgn0285951,FBgn0010803,FBgn0040666,FBgn0035122,FBgn0011787,FBgn0036557,FBgn0032261,FBgn0037529,FBgn0030692,FBgn0001229,FBgn0035374,FBgn0261380,FBgn0036853,FBgn0036335,FBgn0026089,FBgn0029664,FBgn0032168,FBgn0037330,FBgn0037892,FBgn0026741,FBgn0034001,FBgn0032919,FBgn0031651,FBgn0014023,FBgn0027088,FBgn0033816,FBgn0039765,FBgn0037608,FBgn0029718,FBgn0028648,FBgn0284256,FBgn0035272,FBg…	1.04372e-07	379	124	40
6	peptide metabolic process	GO:0006518	GO:BP	0.322581	0.0985222	2293	FBgn0031660,FBgn0285951,FBgn0010803,FBgn0040666,FBgn0035122,FBgn0011787,FBgn0036557,FBgn0032261,FBgn0037529,FBgn0030692,FBgn0001229,FBgn0035374,FBgn0261380,FBgn0036853,FBgn0036335,FBgn0026089,FBgn0029664,FBgn0032168,FBgn0037330,FBgn0037892,FBgn0026741,FBgn0034001,FBgn0032919,FBgn0031651,FBgn0014023,FBgn0027088,FBgn0033816,FBgn0039765,FBgn0037608,FBgn0029718,FBgn0028648,FBgn0284256,FBgn0035272,FBg…	9.96902e-07	406	124	40
6	cellular nitrogen compound biosynthetic process	GO:0044271	GO:BP	0.41129	0.0691057	11584	FBgn0031791,FBgn0031660,FBgn0285951,FBgn0010803,FBgn0038731,FBgn0040666,FBgn0035122,FBgn0026602,FBgn0011787,FBgn0036557,FBgn0032261,FBgn0037529,FBgn0030692,FBgn0001229,FBgn0035374,FBgn0020236,FBgn0261380,FBgn0031824,FBgn0036853,FBgn0036335,FBgn0026089,FBgn0029664,FBgn0039635,FBgn0032168,FBgn0037330,FBgn0037892,FBgn0036271,FBgn0038805,FBgn0026741,FBgn0034001,FBgn0032919,FBgn0031651,FBgn0014023,FBg…	0.000420718	738	124	51
6	cellular biosynthetic process	GO:0044249	GO:BP	0.443548	0.0618673	11577	FBgn0031791,FBgn0030482,FBgn0002567,FBgn0031660,FBgn0285951,FBgn0010803,FBgn0038731,FBgn0040666,FBgn0035122,FBgn0026602,FBgn0011787,FBgn0036557,FBgn0032261,FBgn0037529,FBgn0030692,FBgn0001229,FBgn0035374,FBgn0020236,FBgn0261380,FBgn0031824,FBgn0036853,FBgn0036335,FBgn0026089,FBgn0029664,FBgn0039635,FBgn0032168,FBgn0037330,FBgn0037892,FBgn0036271,FBgn0038805,FBgn0026741,FBgn0036553,FBgn0034001,FBg…	0.00455549	889	124	55
6	organic substance biosynthetic process	GO:1901576	GO:BP	0.459677	0.0590674	22571	FBgn0025885,FBgn0031791,FBgn0030482,FBgn0002567,FBgn0031660,FBgn0285951,FBgn0010803,FBgn0038731,FBgn0040666,FBgn0035122,FBgn0026602,FBgn0011787,FBgn0036557,FBgn0032261,FBgn0037529,FBgn0030692,FBgn0001229,FBgn0035374,FBgn0020236,FBgn0261380,FBgn0031824,FBgn0036853,FBgn0036335,FBgn0026089,FBgn0029664,FBgn0039635,FBgn0032168,FBgn0037330,FBgn0037892,FBgn0036271,FBgn0038805,FBgn0026741,FBgn0036553,FBg…	0.0121741	965	124	57
6	biosynthetic process	GO:0009058	GO:BP	0.459677	0.058104	3310	FBgn0025885,FBgn0031791,FBgn0030482,FBgn0002567,FBgn0031660,FBgn0285951,FBgn0010803,FBgn0038731,FBgn0040666,FBgn0035122,FBgn0026602,FBgn0011787,FBgn0036557,FBgn0032261,FBgn0037529,FBgn0030692,FBgn0001229,FBgn0035374,FBgn0020236,FBgn0261380,FBgn0031824,FBgn0036853,FBgn0036335,FBgn0026089,FBgn0029664,FBgn0039635,FBgn0032168,FBgn0037330,FBgn0037892,FBgn0036271,FBgn0038805,FBgn0026741,FBgn0036553,FBg…	0.0221998	981	124	57
6	organellar ribosome	GO:0000313	GO:CC	0.241935	0.405405	49	FBgn0031660,FBgn0285951,FBgn0040666,FBgn0035122,FBgn0011787,FBgn0036557,FBgn0032261,FBgn0037529,FBgn0030692,FBgn0035374,FBgn0261380,FBgn0036853,FBgn0036335,FBgn0026089,FBgn0037330,FBgn0037892,FBgn0026741,FBgn0034001,FBgn0031651,FBgn0014023,FBgn0039765,FBgn0037608,FBgn0029718,FBgn0028648,FBgn0035272,FBgn0039159,FBgn0033480,FBgn0287187,FBgn0036990,FBgn0034727	3.60753e-22	74	124	30
6	mitochondrial ribosome	GO:0005761	GO:CC	0.241935	0.405405	329	FBgn0031660,FBgn0285951,FBgn0040666,FBgn0035122,FBgn0011787,FBgn0036557,FBgn0032261,FBgn0037529,FBgn0030692,FBgn0035374,FBgn0261380,FBgn0036853,FBgn0036335,FBgn0026089,FBgn0037330,FBgn0037892,FBgn0026741,FBgn0034001,FBgn0031651,FBgn0014023,FBgn0039765,FBgn0037608,FBgn0029718,FBgn0028648,FBgn0035272,FBgn0039159,FBgn0033480,FBgn0287187,FBgn0036990,FBgn0034727	3.60753e-22	74	124	30
6	mitochondrial matrix	GO:0005759	GO:CC	0.282258	0.213415	327	FBgn0031660,FBgn0285951,FBgn0040666,FBgn0035122,FBgn0011787,FBgn0036557,FBgn0032261,FBgn0037529,FBgn0030692,FBgn0035374,FBgn0032166,FBgn0261380,FBgn0031824,FBgn0036853,FBgn0036335,FBgn0026089,FBgn0039635,FBgn0037330,FBgn0037892,FBgn0026741,FBgn0034001,FBgn0031651,FBgn0014023,FBgn0039765,FBgn0037608,FBgn0029718,FBgn0028648,FBgn0035272,FBgn0039159,FBgn0033480,FBgn0287225,FBgn0287187,FBgn0039877,FBg…	5.77013e-16	164	124	35
6	organellar large ribosomal subunit	GO:0000315	GO:CC	0.16129	0.416667	51	FBgn0031660,FBgn0035122,FBgn0011787,FBgn0032261,FBgn0030692,FBgn0261380,FBgn0036853,FBgn0036335,FBgn0037330,FBgn0037892,FBgn0026741,FBgn0034001,FBgn0031651,FBgn0014023,FBgn0037608,FBgn0029718,FBgn0028648,FBgn0035272,FBgn0033480,FBgn0036990	1.24669e-13	48	124	20
6	mitochondrial large ribosomal subunit	GO:0005762	GO:CC	0.16129	0.416667	330	FBgn0031660,FBgn0035122,FBgn0011787,FBgn0032261,FBgn0030692,FBgn0261380,FBgn0036853,FBgn0036335,FBgn0037330,FBgn0037892,FBgn0026741,FBgn0034001,FBgn0031651,FBgn0014023,FBgn0037608,FBgn0029718,FBgn0028648,FBgn0035272,FBgn0033480,FBgn0036990	1.24669e-13	48	124	20
6	mitochondrial protein-containing complex	GO:0098798	GO:CC	0.282258	0.173267	3269	FBgn0031660,FBgn0285951,FBgn0034087,FBgn0035122,FBgn0036702,FBgn0038387,FBgn0011787,FBgn0036557,FBgn0032261,FBgn0037529,FBgn0030692,FBgn0035374,FBgn0261380,FBgn0036853,FBgn0036335,FBgn0039635,FBgn0267976,FBgn0037330,FBgn0037892,FBgn0026741,FBgn0034001,FBgn0031651,FBgn0014023,FBgn0039765,FBgn0037608,FBgn0029718,FBgn0028648,FBgn0035272,FBgn0035600,FBgn0039159,FBgn0033480,FBgn0287187,FBgn0036990,FBg…	7.52157e-13	202	124	35
6	ribosome	GO:0005840	GO:CC	0.258065	0.190476	389	FBgn0031660,FBgn0285951,FBgn0040666,FBgn0035122,FBgn0011787,FBgn0036557,FBgn0032261,FBgn0037529,FBgn0030692,FBgn0035374,FBgn0261380,FBgn0036853,FBgn0036335,FBgn0026089,FBgn0032168,FBgn0037330,FBgn0037892,FBgn0026741,FBgn0034001,FBgn0031651,FBgn0014023,FBgn0033816,FBgn0039765,FBgn0037608,FBgn0029718,FBgn0028648,FBgn0035272,FBgn0039159,FBgn0033480,FBgn0287187,FBgn0036990,FBgn0034727	1.33708e-12	168	124	32
6	mitochondrion	GO:0005739	GO:CC	0.451613	0.0907618	310	FBgn0030482,FBgn0002567,FBgn0031660,FBgn0285951,FBgn0022344,FBgn0034087,FBgn0040666,FBgn0035122,FBgn0036702,FBgn0038387,FBgn0011787,FBgn0000406,FBgn0036557,FBgn0032261,FBgn0037529,FBgn0030692,FBgn0025336,FBgn0035374,FBgn0032166,FBgn0261380,FBgn0031824,FBgn0036853,FBgn0036335,FBgn0026089,FBgn0039635,FBgn0032168,FBgn0267976,FBgn0037330,FBgn0037892,FBgn0038805,FBgn0026666,FBgn0026741,FBgn0035203,FBg…	3.33605e-10	617	124	56
6	ribosomal subunit	GO:0044391	GO:CC	0.225806	0.176101	2082	FBgn0031660,FBgn0285951,FBgn0035122,FBgn0011787,FBgn0036557,FBgn0032261,FBgn0037529,FBgn0030692,FBgn0035374,FBgn0261380,FBgn0036853,FBgn0036335,FBgn0037330,FBgn0037892,FBgn0026741,FBgn0034001,FBgn0031651,FBgn0014023,FBgn0039765,FBgn0037608,FBgn0029718,FBgn0028648,FBgn0035272,FBgn0039159,FBgn0033480,FBgn0287187,FBgn0036990,FBgn0034727	1.54772e-09	159	124	28
6	large ribosomal subunit	GO:0015934	GO:CC	0.16129	0.204082	711	FBgn0031660,FBgn0035122,FBgn0011787,FBgn0032261,FBgn0030692,FBgn0261380,FBgn0036853,FBgn0036335,FBgn0037330,FBgn0037892,FBgn0026741,FBgn0034001,FBgn0031651,FBgn0014023,FBgn0037608,FBgn0029718,FBgn0028648,FBgn0035272,FBgn0033480,FBgn0036990	6.77178e-07	98	124	20
6	organellar small ribosomal subunit	GO:0000314	GO:CC	0.0887097	0.392857	50	FBgn0285951,FBgn0011787,FBgn0036557,FBgn0037529,FBgn0030692,FBgn0035374,FBgn0039765,FBgn0039159,FBgn0033480,FBgn0287187,FBgn0034727	1.70874e-05	28	124	11
6	mitochondrial small ribosomal subunit	GO:0005763	GO:CC	0.0887097	0.392857	331	FBgn0285951,FBgn0011787,FBgn0036557,FBgn0037529,FBgn0030692,FBgn0035374,FBgn0039765,FBgn0039159,FBgn0033480,FBgn0287187,FBgn0034727	1.70874e-05	28	124	11
6	ribonucleoprotein complex	GO:1990904	GO:CC	0.266129	0.0882353	4028	FBgn0031660,FBgn0285951,FBgn0035122,FBgn0011787,FBgn0036557,FBgn0032261,FBgn0037529,FBgn0030692,FBgn0035374,FBgn0261380,FBgn0036853,FBgn0036335,FBgn0037330,FBgn0036035,FBgn0030177,FBgn0037892,FBgn0026741,FBgn0034001,FBgn0031651,FBgn0014023,FBgn0033816,FBgn0039765,FBgn0037608,FBgn0029718,FBgn0028648,FBgn0035272,FBgn0052409,FBgn0025366,FBgn0039159,FBgn0033480,FBgn0287187,FBgn0036990,FBgn0034727	0.00169076	374	124	33
6	intracellular organelle lumen	GO:0070013	GO:CC	0.322581	0.0749064	2406	FBgn0031660,FBgn0285951,FBgn0040666,FBgn0035122,FBgn0011787,FBgn0036557,FBgn0032261,FBgn0037529,FBgn0030692,FBgn0035374,FBgn0032166,FBgn0261380,FBgn0031824,FBgn0036853,FBgn0036335,FBgn0026089,FBgn0039635,FBgn0037330,FBgn0036035,FBgn0037892,FBgn0026741,FBgn0034001,FBgn0032919,FBgn0031651,FBgn0014023,FBgn0039765,FBgn0037608,FBgn0029718,FBgn0028648,FBgn0035272,FBgn0052409,FBgn0025366,FBgn0039159,FBg…	0.00418148	534	124	40
6	organelle lumen	GO:0043233	GO:CC	0.322581	0.0747664	1890	FBgn0031660,FBgn0285951,FBgn0040666,FBgn0035122,FBgn0011787,FBgn0036557,FBgn0032261,FBgn0037529,FBgn0030692,FBgn0035374,FBgn0032166,FBgn0261380,FBgn0031824,FBgn0036853,FBgn0036335,FBgn0026089,FBgn0039635,FBgn0037330,FBgn0036035,FBgn0037892,FBgn0026741,FBgn0034001,FBgn0032919,FBgn0031651,FBgn0014023,FBgn0039765,FBgn0037608,FBgn0029718,FBgn0028648,FBgn0035272,FBgn0052409,FBgn0025366,FBgn0039159,FBg…	0.00440915	535	124	40
6	membrane-enclosed lumen	GO:0031974	GO:CC	0.322581	0.0747664	1224	FBgn0031660,FBgn0285951,FBgn0040666,FBgn0035122,FBgn0011787,FBgn0036557,FBgn0032261,FBgn0037529,FBgn0030692,FBgn0035374,FBgn0032166,FBgn0261380,FBgn0031824,FBgn0036853,FBgn0036335,FBgn0026089,FBgn0039635,FBgn0037330,FBgn0036035,FBgn0037892,FBgn0026741,FBgn0034001,FBgn0032919,FBgn0031651,FBgn0014023,FBgn0039765,FBgn0037608,FBgn0029718,FBgn0028648,FBgn0035272,FBgn0052409,FBgn0025366,FBgn0039159,FBg…	0.00440915	535	124	40
6	structural constituent of ribosome	GO:0003735	GO:MF	0.225806	0.178344	353	FBgn0031660,FBgn0285951,FBgn0035122,FBgn0011787,FBgn0036557,FBgn0037529,FBgn0030692,FBgn0035374,FBgn0261380,FBgn0036853,FBgn0036335,FBgn0026089,FBgn0037330,FBgn0037892,FBgn0026741,FBgn0034001,FBgn0031651,FBgn0014023,FBgn0039765,FBgn0037608,FBgn0029718,FBgn0028648,FBgn0035272,FBgn0039159,FBgn0033480,FBgn0287187,FBgn0036990,FBgn0034727	1.10369e-09	157	124	28
6	structural molecule activity	GO:0005198	GO:MF	0.233871	0.114173	1351	FBgn0031660,FBgn0285951,FBgn0035122,FBgn0011787,FBgn0036557,FBgn0037529,FBgn0030692,FBgn0035374,FBgn0261380,FBgn0036853,FBgn0036335,FBgn0026089,FBgn0037330,FBgn0037892,FBgn0026666,FBgn0026741,FBgn0034001,FBgn0031651,FBgn0014023,FBgn0039765,FBgn0037608,FBgn0029718,FBgn0028648,FBgn0035272,FBgn0039159,FBgn0033480,FBgn0287187,FBgn0036990,FBgn0034727	3.818e-05	254	124	29
6	ecdysteroid 22-kinase activity	GO:0106389	GO:MF	0.0806452	0.3125	10467	FBgn0039316,FBgn0031801,FBgn0051098,FBgn0039321,FBgn0028424,FBgn0039325,FBgn0039319,FBgn0051974,FBgn0053301,FBgn0032913	0.00150499	32	124	10
6	Vocal cord paresis	HP:0001604	HP	0.0645161	0.258065	1170	FBgn0042206,FBgn0038020,FBgn0250757,FBgn0039872,FBgn0010504,FBgn0034354,FBgn0010038,FBgn0039873	0.00600717	31	124	8
6	Drug metabolism - cytochrome P450	KEGG:00982	KEGG	0.0645161	0.181818	156	FBgn0042206,FBgn0038020,FBgn0038082,FBgn0040260,FBgn0038083,FBgn0034354,FBgn0010038,FBgn0040256	0.00231815	44	124	8
6	Metabolism of xenobiotics by cytochrome P450	KEGG:00980	KEGG	0.0645161	0.173913	154	FBgn0042206,FBgn0038020,FBgn0038082,FBgn0040260,FBgn0038083,FBgn0034354,FBgn0010038,FBgn0040256	0.00323282	46	124	8
6	Ribosome	KEGG:03010	KEGG	0.0967742	0.097561	208	FBgn0031660,FBgn0035122,FBgn0011787,FBgn0037529,FBgn0036853,FBgn0036335,FBgn0026741,FBgn0031651,FBgn0039765,FBgn0037608,FBgn0029718,FBgn0036990	0.0189672	123	124	12
6	Drug metabolism - other enzymes	KEGG:00983	KEGG	0.0645161	0.133333	157	FBgn0042206,FBgn0038020,FBgn0038082,FBgn0040260,FBgn0038083,FBgn0034354,FBgn0010038,FBgn0040256	0.0217025	60	124	8
5	cell periphery	GO:0071944	GO:CC	0.366972	0.0746269	2801	FBgn0025683,FBgn0283666,FBgn0036341,FBgn0036509,FBgn0051729,FBgn0260388,FBgn0001257,FBgn0027570,FBgn0259682,FBgn0032420,FBgn0262169,FBgn0002526,FBgn0023388,FBgn0025741,FBgn0030087,FBgn0038038,FBgn0013733,FBgn0031313,FBgn0011204,FBgn0034909,FBgn0053087,FBgn0035091,FBgn0020386,FBgn0033259,FBgn0003206,FBgn0028671,FBgn0029167,FBgn0031995,FBgn0004242,FBgn0052091,FBgn0037443,FBgn0261797,FBgn0283510,FBg…	6.80169e-05	536	109	40
5	plasma membrane	GO:0005886	GO:CC	0.330275	0.0791209	424	FBgn0025683,FBgn0283666,FBgn0036341,FBgn0036509,FBgn0051729,FBgn0260388,FBgn0001257,FBgn0027570,FBgn0259682,FBgn0032420,FBgn0002526,FBgn0023388,FBgn0025741,FBgn0030087,FBgn0038038,FBgn0013733,FBgn0031313,FBgn0011204,FBgn0034909,FBgn0053087,FBgn0035091,FBgn0020386,FBgn0033259,FBgn0003206,FBgn0028671,FBgn0031995,FBgn0004242,FBgn0052091,FBgn0037443,FBgn0283510,FBgn0010380,FBgn0033028,FBgn0032026,FBg…	0.000131848	455	109	36
5	membrane	GO:0016020	GO:CC	0.59633	0.0468975	722	FBgn0025683,FBgn0021979,FBgn0283666,FBgn0043806,FBgn0036341,FBgn0036509,FBgn0036806,FBgn0027070,FBgn0035770,FBgn0051729,FBgn0036821,FBgn0031971,FBgn0260388,FBgn0001257,FBgn0027570,FBgn0259682,FBgn0032420,FBgn0002526,FBgn0023388,FBgn0032782,FBgn0025741,FBgn0027611,FBgn0030087,FBgn0038038,FBgn0029828,FBgn0013733,FBgn0031313,FBgn0032069,FBgn0011204,FBgn0031948,FBgn0034909,FBgn0013771,FBgn0053087,FBg…	0.0163746	1386	109	65
2	monocarboxylic acid catabolic process	GO:0072329	GO:BP	0.08867	0.375	18323	FBgn0035811,FBgn0040064,FBgn0034432,FBgn0261862,FBgn0028479,FBgn0032160,FBgn0031069,FBgn0263593,FBgn0025352,FBgn0035383,FBgn0030731,FBgn0286783,FBgn0034629,FBgn0039543,FBgn0033717,FBgn0038742,FBgn0037440,FBgn0014031	4.3835e-07	48	203	18
2	lipid catabolic process	GO:0016042	GO:BP	0.108374	0.289474	5199	FBgn0035811,FBgn0040064,FBgn0034432,FBgn0261862,FBgn0027601,FBgn0028479,FBgn0032160,FBgn0031069,FBgn0263593,FBgn0025352,FBgn0039114,FBgn0035383,FBgn0030731,FBgn0286783,FBgn0034629,FBgn0030608,FBgn0040918,FBgn0039543,FBgn0033717,FBgn0038742,FBgn0015582,FBgn0037440	7.65626e-07	76	203	22
2	fatty acid oxidation	GO:0019395	GO:BP	0.0788177	0.421053	6057	FBgn0035811,FBgn0040064,FBgn0034432,FBgn0261862,FBgn0028479,FBgn0032160,FBgn0031069,FBgn0025352,FBgn0035383,FBgn0030731,FBgn0286783,FBgn0034629,FBgn0039543,FBgn0038742,FBgn0038984,FBgn0037440	8.15074e-07	38	203	16
2	lipid oxidation	GO:0034440	GO:BP	0.0788177	0.421053	9092	FBgn0035811,FBgn0040064,FBgn0034432,FBgn0261862,FBgn0028479,FBgn0032160,FBgn0031069,FBgn0025352,FBgn0035383,FBgn0030731,FBgn0286783,FBgn0034629,FBgn0039543,FBgn0038742,FBgn0038984,FBgn0037440	8.15074e-07	38	203	16
2	fatty acid catabolic process	GO:0009062	GO:BP	0.0837438	0.386364	3314	FBgn0035811,FBgn0040064,FBgn0034432,FBgn0261862,FBgn0028479,FBgn0032160,FBgn0031069,FBgn0263593,FBgn0025352,FBgn0035383,FBgn0030731,FBgn0286783,FBgn0034629,FBgn0039543,FBgn0033717,FBgn0038742,FBgn0037440	9.72668e-07	44	203	17
2	fatty acid beta-oxidation	GO:0006635	GO:BP	0.0738916	0.428571	2400	FBgn0035811,FBgn0040064,FBgn0034432,FBgn0261862,FBgn0028479,FBgn0032160,FBgn0031069,FBgn0025352,FBgn0035383,FBgn0030731,FBgn0286783,FBgn0034629,FBgn0039543,FBgn0038742,FBgn0037440	2.66102e-06	35	203	15
2	cellular lipid catabolic process	GO:0044242	GO:BP	0.0935961	0.306452	11574	FBgn0035811,FBgn0040064,FBgn0034432,FBgn0261862,FBgn0027601,FBgn0028479,FBgn0032160,FBgn0031069,FBgn0263593,FBgn0025352,FBgn0039114,FBgn0035383,FBgn0030731,FBgn0286783,FBgn0034629,FBgn0039543,FBgn0033717,FBgn0038742,FBgn0037440	6.76324e-06	62	203	19
2	carboxylic acid catabolic process	GO:0046395	GO:BP	0.108374	0.234043	12827	FBgn0035811,FBgn0040064,FBgn0034432,FBgn0261862,FBgn0028479,FBgn0032160,FBgn0031069,FBgn0263593,FBgn0025352,FBgn0035383,FBgn0030731,FBgn0017482,FBgn0037684,FBgn0286783,FBgn0034629,FBgn0039543,FBgn0030038,FBgn0033717,FBgn0038742,FBgn0036762,FBgn0037440,FBgn0014031	7.16757e-05	94	203	22
2	organic acid catabolic process	GO:0016054	GO:BP	0.108374	0.234043	5209	FBgn0035811,FBgn0040064,FBgn0034432,FBgn0261862,FBgn0028479,FBgn0032160,FBgn0031069,FBgn0263593,FBgn0025352,FBgn0035383,FBgn0030731,FBgn0017482,FBgn0037684,FBgn0286783,FBgn0034629,FBgn0039543,FBgn0030038,FBgn0033717,FBgn0038742,FBgn0036762,FBgn0037440,FBgn0014031	7.16757e-05	94	203	22
2	lipid modification	GO:0030258	GO:BP	0.0788177	0.313725	7110	FBgn0035811,FBgn0040064,FBgn0034432,FBgn0261862,FBgn0028479,FBgn0032160,FBgn0031069,FBgn0025352,FBgn0035383,FBgn0030731,FBgn0286783,FBgn0034629,FBgn0039543,FBgn0038742,FBgn0038984,FBgn0037440	0.000142414	51	203	16
2	fatty acid metabolic process	GO:0006631	GO:BP	0.103448	0.221053	2397	FBgn0035811,FBgn0040064,FBgn0034432,FBgn0261862,FBgn0027601,FBgn0028479,FBgn0032160,FBgn0021765,FBgn0031069,FBgn0263593,FBgn0025352,FBgn0035383,FBgn0030731,FBgn0286783,FBgn0034629,FBgn0039543,FBgn0033717,FBgn0038742,FBgn0038984,FBgn0037440,FBgn0086687	0.000525043	95	203	21
2	monocarboxylic acid metabolic process	GO:0032787	GO:BP	0.123153	0.18797	8249	FBgn0035811,FBgn0040064,FBgn0034432,FBgn0261862,FBgn0027601,FBgn0028479,FBgn0032160,FBgn0021765,FBgn0031069,FBgn0263593,FBgn0025352,FBgn0035383,FBgn0030731,FBgn0017558,FBgn0027580,FBgn0286783,FBgn0034629,FBgn0039543,FBgn0033717,FBgn0038742,FBgn0002719,FBgn0038984,FBgn0037440,FBgn0014031,FBgn0086687	0.000664204	133	203	25
2	small molecule catabolic process	GO:0044282	GO:BP	0.118227	0.186047	11590	FBgn0035811,FBgn0040064,FBgn0034432,FBgn0261862,FBgn0028479,FBgn0032160,FBgn0031069,FBgn0263593,FBgn0025352,FBgn0035383,FBgn0030731,FBgn0017482,FBgn0037684,FBgn0286783,FBgn0034629,FBgn0036752,FBgn0039543,FBgn0030038,FBgn0033717,FBgn0038742,FBgn0015582,FBgn0036762,FBgn0037440,FBgn0014031	0.00164232	129	203	24
2	carboxylic acid metabolic process	GO:0019752	GO:BP	0.17734	0.127208	6366	FBgn0037146,FBgn0035811,FBgn0001142,FBgn0040064,FBgn0034432,FBgn0261862,FBgn0027601,FBgn0028479,FBgn0032160,FBgn0021765,FBgn0031069,FBgn0263593,FBgn0025352,FBgn0035383,FBgn0030731,FBgn0017558,FBgn0038516,FBgn0027580,FBgn0017482,FBgn0037684,FBgn0286783,FBgn0034629,FBgn0030362,FBgn0039543,FBgn0030038,FBgn0033717,FBgn0038742,FBgn0014427,FBgn0002719,FBgn0038984,FBgn0036762,FBgn0037440,FBgn0010222,FBg…	0.0170984	283	203	36
2	oxoacid metabolic process	GO:0043436	GO:BP	0.17734	0.126316	11283	FBgn0037146,FBgn0035811,FBgn0001142,FBgn0040064,FBgn0034432,FBgn0261862,FBgn0027601,FBgn0028479,FBgn0032160,FBgn0021765,FBgn0031069,FBgn0263593,FBgn0025352,FBgn0035383,FBgn0030731,FBgn0017558,FBgn0038516,FBgn0027580,FBgn0017482,FBgn0037684,FBgn0286783,FBgn0034629,FBgn0030362,FBgn0039543,FBgn0030038,FBgn0033717,FBgn0038742,FBgn0014427,FBgn0002719,FBgn0038984,FBgn0036762,FBgn0037440,FBgn0010222,FBg…	0.0204407	285	203	36
2	organic acid metabolic process	GO:0006082	GO:BP	0.17734	0.125874	1991	FBgn0037146,FBgn0035811,FBgn0001142,FBgn0040064,FBgn0034432,FBgn0261862,FBgn0027601,FBgn0028479,FBgn0032160,FBgn0021765,FBgn0031069,FBgn0263593,FBgn0025352,FBgn0035383,FBgn0030731,FBgn0017558,FBgn0038516,FBgn0027580,FBgn0017482,FBgn0037684,FBgn0286783,FBgn0034629,FBgn0030362,FBgn0039543,FBgn0030038,FBgn0033717,FBgn0038742,FBgn0014427,FBgn0002719,FBgn0038984,FBgn0036762,FBgn0037440,FBgn0010222,FBg…	0.0223321	286	203	36
2	extracellular region	GO:0005576	GO:CC	0.162562	0.145374	198	FBgn0034011,FBgn0032136,FBgn0003137,FBgn0041629,FBgn0022702,FBgn0034468,FBgn0263593,FBgn0020415,FBgn0020414,FBgn0034229,FBgn0261800,FBgn0283462,FBgn0265137,FBgn0034709,FBgn0032638,FBgn0026415,FBgn0036752,FBgn0030362,FBgn0034512,FBgn0003462,FBgn0016075,FBgn0267348,FBgn0028983,FBgn0033367,FBgn0022355,FBgn0025456,FBgn0052656,FBgn0000032,FBgn0283437,FBgn0001114,FBgn0000299,FBgn0010406,FBgn0031381	0.00227435	227	203	33
2	basement membrane	GO:0005604	GO:CC	0.0394089	0.615385	223	FBgn0003137,FBgn0001123,FBgn0284408,FBgn0261800,FBgn0016075,FBgn0267348,FBgn0001114,FBgn0000299	0.00271211	13	203	8
2	collagen-containing extracellular matrix	GO:0062023	GO:CC	0.0394089	0.470588	2367	FBgn0003137,FBgn0001123,FBgn0284408,FBgn0261800,FBgn0016075,FBgn0267348,FBgn0001114,FBgn0000299	0.0425959	17	203	8
2	Muscle spasm	HP:0003394	HP	0.0738916	0.205479	2453	FBgn0037146,FBgn0034432,FBgn0028479,FBgn0041629,FBgn0033194,FBgn0263593,FBgn0025352,FBgn0035383,FBgn0033212,FBgn0003462,FBgn0030749,FBgn0000636,FBgn0261794,FBgn0036762,FBgn0035401	0.00619583	73	203	15
2	Hepatic steatosis	HP:0001397	HP	0.0837438	0.177083	1049	FBgn0015037,FBgn0034432,FBgn0028479,FBgn0025352,FBgn0035383,FBgn0030731,FBgn0284408,FBgn0033397,FBgn0001105,FBgn0286783,FBgn0030608,FBgn0001128,FBgn0038742,FBgn0004888,FBgn0032820,FBgn0034859,FBgn0033226	0.0118667	96	203	17
2	Storage in hepatocytes	HP:0031137	HP	0.0837438	0.175258	11212	FBgn0015037,FBgn0034432,FBgn0028479,FBgn0025352,FBgn0035383,FBgn0030731,FBgn0284408,FBgn0033397,FBgn0001105,FBgn0286783,FBgn0030608,FBgn0001128,FBgn0038742,FBgn0004888,FBgn0032820,FBgn0034859,FBgn0033226	0.0137246	97	203	17
2	Lipid accumulation in hepatocytes	HP:0006561	HP	0.0837438	0.175258	4294	FBgn0015037,FBgn0034432,FBgn0028479,FBgn0025352,FBgn0035383,FBgn0030731,FBgn0284408,FBgn0033397,FBgn0001105,FBgn0286783,FBgn0030608,FBgn0001128,FBgn0038742,FBgn0004888,FBgn0032820,FBgn0034859,FBgn0033226	0.0137246	97	203	17
[truncated: 16 more rows]

## Sheet: Brain-ANOVA
cluster	term_name	term_id	source	precision	recall	source_order	intersection	p_value	term_size	query_size	intersection_size
[truncated: 23 more rows]

## Sheet: Larvae-ANOVA
cluster	term_name	term_id	source	precision	recall	source_order	intersection	p_value	term_size	query_size	intersection_size
[truncated: 242 more rows]
