# Supplementary material for: Preventing excessive autophagy protects from the pathology of mtDNA mutations in Drosophila melanogaster
Source: Nat Commun. 2024 Dec 23;15:10719. doi: 10.1038/s41467-024-55559-2 (PMC11666730; doi:10.1038/s41467-024-55559-2)
Supplement: Supplementary file 3 — Supplementary Data 1-6 [file 41467_2024_55559_MOESM3_ESM.zip › Supplementary Data File Proteome Data of stock larvae. Supplementary Data File 4..xlsx]

## Sheet: Summary
Extended data table 4	Proteomes of 4-day-old larvae from tim14, atg2, dilp1, and melted mutants. Refers to Edfig 10.
Sheet 1: Heterozygous	comparison of w[1118] versus heterozygous mutant lines with a limma two-tailed, unpaired, moderated t test
Sheet 2: Homozygous	comparison of w[1118] versus homozygous mutant lines with a limma two-tailed, unpaired, moderated t test
Fly lines (BDSC #):	w[1118]	3605
	tim14	17682
	atg2	17156
	dilp1	78055
	melted	19928

## Sheet: Sheet 1 Heterozygous
Protein Group	Genes	baseline	compared_to	adj.P (complete list)	logFC
Q9VDU3	Acsx1R	w1118	Tim14, heterozygous	4.19299e-07	3.35661
Q9VBT2	Dmel\CG11893	w1118	Tim14, heterozygous	1.78225e-06	2.67121
Q9VDU4	Acsx1L	w1118	Tim14, heterozygous	3.0401e-06	3.79381
A0A0B4KF40	St3	w1118	Tim14, heterozygous	1.4502e-05	1.21466
A1Z7F1	Mal-A6	w1118	Tim14, heterozygous	2.66711e-05	1.31141
Q9VMT5	Cyp28d1	w1118	Tim14, heterozygous	0.000109511	1.2022
Q8MS74;Q9W2C5	CG4363;CT14230	w1118	Tim14, heterozygous	0.000120185	1.8308
Q9I7Q6	Lcp65Ag3	w1118	Tim14, heterozygous	0.000186654	5.6257
Q9VLU3;X2JDI9	Dmel\CG12560	w1118	Tim14, heterozygous	0.00022444	-1.27171
Q9VS47	mrva	w1118	Tim14, heterozygous	0.000242799	-1.05969
Q9VLP1	Dmel\CG14275	w1118	Tim14, heterozygous	0.000259303	-1.29809
Q9VCQ9	Dmel\CG6733	w1118	Tim14, heterozygous	0.000268247	0.932781
O76281	bt	w1118	Tim14, heterozygous	0.000284853	-0.794285
Q9VBS3	Dmel\CG10560	w1118	Tim14, heterozygous	0.000345822	1.24858
P92194	Lcp65Af	w1118	Tim14, heterozygous	0.000377165	2.58176
Q7JYN3;Q9VRS4	yip7	w1118	Tim14, heterozygous	0.000690233	0.812215
Q9VBS4	CT29612	w1118	Tim14, heterozygous	0.000772665	-0.792457
P07190	Mal-A1	w1118	Tim14, heterozygous	0.00115289	0.651525
Q9VDC0	FOHSDR	w1118	Tim14, heterozygous	0.00115289	0.728225
Q9VTN9	Gcat	w1118	Tim14, heterozygous	0.00118454	-0.594125
Q9VUZ3	Dmel\CG5157	w1118	Tim14, heterozygous	0.00128548	-0.967375
Q8T4E1	PIG-K	w1118	Tim14, heterozygous	0.00135991	0.629389
P22978	CG4456	w1118	Tim14, heterozygous	0.00135225	0.865729
Q107C4	CG10618	w1118	Tim14, heterozygous	0.001454	-0.953022
P23226;P23226-3	Map205	w1118	Tim14, heterozygous	0.00123796	1.56518
Q9W2M2;Q9W2M2-2	Treh	w1118	Tim14, heterozygous	0.00192701	-0.492602
F2FBC1;Q9VRS8	Jon65Aii;Jon65Aii-RA	w1118	Tim14, heterozygous	0.00206024	-0.755519
Q6NP10;Q9VI04	pyd3	w1118	Tim14, heterozygous	0.00213288	-0.637051
C9QNW3;F2FB69;Q6IJR5	CG34284-RA;Dmel\CG34284	w1118	Tim14, heterozygous	0.00251834	-0.454933
Q9VUV8	Dmel\CG17032	w1118	Tim14, heterozygous	0.00305277	-0.837777
Q9VWJ0	anon-WO03002137.1	w1118	Tim14, heterozygous	0.00421569	0.639162
Q27333	l(2)not	w1118	Tim14, heterozygous	0.00411907	-0.729283
Q9VCK9	Dmel\CG10182	w1118	Tim14, heterozygous	0.00445469	1.18922
Q9V3M3	BG:BACR44L22.2	w1118	Tim14, heterozygous	0.00460149	-0.821869
Q4V3J3;Q9VM58	CG10399;Hmgcl	w1118	Tim14, heterozygous	0.00462005	0.427366
B9ER14;Q9VE26	CG14292-RA;Dmel\CG14292	w1118	Tim14, heterozygous	0.00462175	-0.761497
Q9VE77	Vha100-4	w1118	Tim14, heterozygous	0.00494265	1.03012
Q8SXS7	Dmel\CG3734	w1118	Tim14, heterozygous	0.00485699	0.810839
Q9VGJ8	Dmel\CG6830	w1118	Tim14, heterozygous	0.00540089	0.614359
Q9V4U7	Cyp6a14	w1118	Tim14, heterozygous	0.00551719	-0.817992
A4VA91;Q8SY60;Q9VK39	BcDNA:RH70154;CG9928	w1118	Tim14, heterozygous	0.00566102	-0.688022
Q961N0	alpha-Est2	w1118	Tim14, heterozygous	0.00566102	1.69759
C9QNZ7;Q7KSF2	CG33333-RA;Dmel\CG33333	w1118	Tim14, heterozygous	0.00807116	1.34801
Q8IMT3	Dmel\CG31436	w1118	Tim14, heterozygous	0.00616828	-0.461562
C9QNZ6	CG42460-RA	w1118	Tim14, heterozygous	0.00869148	1.84904
Q9VE49	Dmel\CG7702	w1118	Tim14, heterozygous	0.00693256	-0.480966
Q9V3T3	Rh50	w1118	Tim14, heterozygous	0.00862397	0.878108
Q8T0Q1;Q9VLZ2	CG18585;Dmel\CG18585	w1118	Tim14, heterozygous	0.00900468	-0.583379
Q9VGK3	Dmel\CG14715	w1118	Tim14, heterozygous	0.00972471	-0.450884
M9MS55	AMPdeam	w1118	Tim14, heterozygous	0.00990322	0.754077
Q9VS21	Acbp6	w1118	Tim14, heterozygous	0.009971	0.600626
A4VCK4;B7Z0L3;Q86NZ6	CG31266;CG5240	w1118	Tim14, heterozygous	0.0106413	0.565923
Q7K2V7	Tsp42Eb	w1118	Tim14, heterozygous	0.0107906	-0.490535
Q9VJG8	Dmel\CG6012	w1118	Tim14, heterozygous	0.0141534	1.69412
Q7JX87;Q9GPQ1	Prx6b;Prx6c	w1118	Tim14, heterozygous	0.0124837	0.827634
B8A3X7;H9ZJK8;Q9VGU7	CG14696-RA;Dmel\CG14696	w1118	Tim14, heterozygous	0.01758	-0.779436
Q9VJ41	Dmel\CG33120	w1118	Tim14, heterozygous	0.0191335	-1.08298
A0A165Q6N5	NA	w1118	Tim14, heterozygous	0.0186095	-1.23861
Q9VGC5	Dmel\CG4830	w1118	Tim14, heterozygous	0.0136548	-0.700678
O77062;Q5BIC0;A0A6H2EIE0;A0A6H2EJK0	Eaat1	w1118	Tim14, heterozygous	0.0189278	-1.60169
C8VV29	CG15117-RC	w1118	Tim14, heterozygous	0.0147921	0.652674
Q5U1E3	NA	w1118	Tim14, heterozygous	0.0198884	-0.941408
A0A126GUQ4;Q0KIA8;Q9VI16	CRAT	w1118	Tim14, heterozygous	0.0159264	-0.475008
Q8SZA8	Fdx2	w1118	Tim14, heterozygous	0.0161812	0.372979
Q2PDY3;M9W967;Q0E8E5	CG7255-RE;Dmel\CG7255	w1118	Tim14, heterozygous	0.0226586	0.863693
D9PTU8;Q9VNY3	CG14564-RA;Dmel\CG14564	w1118	Tim14, heterozygous	0.0190282	0.806277
Q9VE00	Cyp12a4	w1118	Tim14, heterozygous	0.0169398	0.508548
Q9VPS5	Hsp60B	w1118	Tim14, heterozygous	0.00757969	4.59503
Q9W2I2	Dmel\CG9752	w1118	Tim14, heterozygous	0.0174413	0.368949
Q9VY04;T1W1X8	CG9509-RA;fiz	w1118	Tim14, heterozygous	0.0174549	-0.429128
Q86P28;Q9VMX8	Jon25Bii	w1118	Tim14, heterozygous	0.0176055	0.421975
Q8SWT2	Rhau	w1118	Tim14, heterozygous	0.00889528	-4.2437
A1Z6M6	Dpit47	w1118	Tim14, heterozygous	0.0191093	-0.563769
A1Z8U7	CG33154	w1118	Tim14, heterozygous	0.0190089	-0.486808
O02373	sgl	w1118	Tim14, heterozygous	0.0192033	-0.398671
Q6NNE1;Q9VAG5;Q8T9D9	CG31037;ca	w1118	Tim14, heterozygous	0.0260262	0.637334
Q9VWL0	Mec2	w1118	Tim14, heterozygous	0.019428	0.706013
Q9VHV9	Dmel\CG7900	w1118	Tim14, heterozygous	0.0212273	1.25991
Q9VBT6	Dmel\CG10514	w1118	Tim14, heterozygous	0.0202838	-0.330472
Q9VRJ1	AlaRS-m	w1118	Tim14, heterozygous	0.0218224	-0.409351
P61855	Akh	w1118	Tim14, heterozygous	0.027663	0.600241
Q26416	Acp1	w1118	Tim14, heterozygous	0.0197514	-2.87001
Q9VRM8	Alp10	w1118	Tim14, heterozygous	0.021612	1.05207
Q9W2Y3	Naxe	w1118	Tim14, heterozygous	0.0216867	0.373681
Q9VML5	Dmel\CG9021	w1118	Tim14, heterozygous	0.0355132	2.54773
Q9VJH8;Q8SZD9	Ugt37D1	w1118	Tim14, heterozygous	0.0220884	0.538126
Q9W130	Cyp9c1	w1118	Tim14, heterozygous	0.0221483	0.340659
Q8I7Q1;Q23992	ORF	w1118	Tim14, heterozygous	0.0286872	1.09474
M9PDZ9	sls	w1118	Tim14, heterozygous	0.0229836	0.399959
Q2MGL9	Dmel\CG33965	w1118	Tim14, heterozygous	0.0245054	0.674382
Q9VTG5	Adck5	w1118	Tim14, heterozygous	0.0343249	-0.556733
Q2PE22	Dmel\CG34026	w1118	Tim14, heterozygous	0.0391566	1.14463
Q7JUS9	Mpcp1	w1118	Tim14, heterozygous	0.023442	0.340841
E1JIE1;E1JIE2;X2JCL0;E1JID9;E1JIE0;E1JIE3;G1API6;M9ND55;X2JC42;D3DMJ9;E1JI49;E1JI52;G1API2;G1API3;G1API4;Q86BH1;X2JGC3;E1JI50;Q8MT89;D5AEK4;E1JI51	CG33171-RE;Mp;mp	w1118	Tim14, heterozygous	0.0332166	-0.649764
Q8SXC3;Q9VP02;B5RJN5	BcDNA:GH08902;CG12562;CG32444-RA	w1118	Tim14, heterozygous	0.0243575	0.750139
Q7KK54	Sema1b	w1118	Tim14, heterozygous	0.042271	-1.4746
Q94513;D0IQ89;Q7JN06	BEAF-32;BEAF-32-RA	w1118	Tim14, heterozygous	0.0345698	0.807532
Q9VC87	Dmel\CG18528	w1118	Tim14, heterozygous	0.0320192	0.727249
Q4V5F2;Q4V5J6;Q9W2J3	CG15661;Ugt49C1	w1118	Tim14, heterozygous	0.0263349	-0.527785
Q95SS8	CG7506	w1118	Tim14, heterozygous	0.0267176	-0.388304
Q7JRH5	Dmel\CG5726	w1118	Tim14, heterozygous	0.028711	0.787657
D9PTV1;Q9VEM7	CG4053-RB;Dmel\CG4053	w1118	Tim14, heterozygous	0.0414584	1.04876
Q7JWP5	Tsp42Eg	w1118	Tim14, heterozygous	0.0279205	0.534871
Q9GQR5;Q9GQR6	stai	w1118	Tim14, heterozygous	0.0384933	0.622592
A0A0B4LGH1	betaTub60D	w1118	Tim14, heterozygous	0.0459448	0.825064
Q107E1;Q107C5;Q107C7;Q107D1;Q107D5;Q107E9	CG10675	w1118	Tim14, heterozygous	0.0493035	1.00836
Q960Y8	alt	w1118	Tim14, heterozygous	0.0287173	0.343025
Q9VZV2	Cht7	w1118	Tim14, heterozygous	0.0289642	-0.277235
P34021;P34021-2;P34021-3	EcR	w1118	Tim14, heterozygous	0.0484114	0.710886
Q9VVW8	Naxd	w1118	Tim14, heterozygous	0.0297584	-0.324518
A0A4D6K506;A8JNX2;C1C5A0;M9PG15;Q58CL2;Q7KTU2;Q8IPS6;Q9VNR2;D3PFF5	CG32451;SPoCk;SPoCk-RC	w1118	Tim14, heterozygous	0.0312868	0.616306
Q8IND7	Dmel\CG44014	w1118	Tim14, heterozygous	0.0425689	0.616189
A5XCL5;Q9VSW2	UGP	w1118	Tim14, heterozygous	0.0321751	0.469146
Q9VBT8	CT33083	w1118	Tim14, heterozygous	0.0409151	1.00012
Q9VLI1	LManIV	w1118	Tim14, heterozygous	0.0333542	-0.519231
Q24080;Q6NPB1;Q9V3C8	Shc	w1118	Tim14, heterozygous	0.0459226	0.978186
P14199	ref(2)P	w1118	Tim14, heterozygous	0.034064	-0.482536
Q9VTL5	RIOK1	w1118	Tim14, heterozygous	0.0423682	0.672398
B6IDU6;Q8T0P7;Q9VI00	CG2641;CG2641-RA;Dmel\CG2641	w1118	Tim14, heterozygous	0.0477051	0.721483
Q9W4J9	Dmel\CG3568	w1118	Tim14, heterozygous	0.0350265	-0.613764
Q9W2G8	Acox57D-d	w1118	Tim14, heterozygous	0.0350431	-0.432131
Q9VEV5	mRpS33	w1118	Tim14, heterozygous	0.0481882	1.34593
Q5BI80;Q9VLZ1	CG7025;Dmel\CG7025	w1118	Tim14, heterozygous	0.0354416	-0.416637
Q7YU93;Q9VZK1;D6W4V3	CG14985;CG14985-RB;Dmel\CG14985	w1118	Tim14, heterozygous	0.0359301	0.31145
D0IQI3	Fim-RD	w1118	Tim14, heterozygous	0.0362305	-0.255398
Q95U30	alpha-Est5	w1118	Tim14, heterozygous	0.0375646	-0.341387
A1Z893	Dmel\CG12896	w1118	Tim14, heterozygous	0.0379086	0.742715
Q8MRW0	CG17224	w1118	Tim14, heterozygous	0.0446043	-0.76314
Q9VG17	Cyp304a1	w1118	Tim14, heterozygous	0.0724874	1.47939
Q9VUL8	Pex3	w1118	Tim14, heterozygous	0.0391703	-0.455433
Q9VGA0	GstD9	w1118	Tim14, heterozygous	0.0391859	0.341714
Q9VRS7	Jon65Aiii	w1118	Tim14, heterozygous	0.0395186	-0.389595
Q9VHU1	CG9630	w1118	Tim14, heterozygous	0.07382	0.974889
Q9VG30	Ugt37A2	w1118	Tim14, heterozygous	0.0397263	0.432179
Q95R84	Coq3	w1118	Tim14, heterozygous	0.0450528	0.386069
Q9I7H5	PH4alphaSG2	w1118	Tim14, heterozygous	0.0398705	0.499987
Q27320;Q9VUS8	Eig71Ee	w1118	Tim14, heterozygous	0.0599771	1.78248
Q9VMW2	Rtnl1	w1118	Tim14, heterozygous	0.0403016	0.262364
E1JGK8	CG5134	w1118	Tim14, heterozygous	0.0403076	-0.380991
Q9VRC9	Npc1b	w1118	Tim14, heterozygous	0.0404463	0.767899
Q8IQB7;Q8IGE3	BcDNA:RH42907;CG32032	w1118	Tim14, heterozygous	0.0404959	-0.407066
Q7JWS8	Mtl	w1118	Tim14, heterozygous	0.0407787	0.289857
Q9V8F3	CG14505	w1118	Tim14, heterozygous	0.080183	-1.37611
Q9VDS5	RhoGAP92B	w1118	Tim14, heterozygous	0.0410869	-0.334456
Q9VDV7	Dmel\CG17752	w1118	Tim14, heterozygous	0.041298	-0.434546
D0UGE6	tnc	w1118	Tim14, heterozygous	0.0779838	-1.06478
Q9VWR5	phtm	w1118	Tim14, heterozygous	0.0573726	0.547802
Q9VWJ3	Dmel\CG32536	w1118	Tim14, heterozygous	0.0660757	-0.827696
A0ANL0;C0MJ04;Q9VIH1	CG9273;RPA2	w1118	Tim14, heterozygous	0.0721987	0.939271
Q8MR45	CG1827	w1118	Tim14, heterozygous	0.0486072	0.640585
Q8SZY9	CG6316	w1118	Tim14, heterozygous	0.0804644	0.983998
Q9VGR2	CG17726	w1118	Tim14, heterozygous	0.0487364	0.935016
Q9VKS1	CT22515	w1118	Tim14, heterozygous	0.0431135	0.4175
A1Z8I8	BcDNA:AT13707	w1118	Tim14, heterozygous	0.0434388	0.374682
Q7KLX0;Q9U9Q2	Neos	w1118	Tim14, heterozygous	0.050817	0.604765
Q9VDN6	Dmel\CG4362	w1118	Tim14, heterozygous	0.0546832	0.612189
E2QCF1	Acly	w1118	Tim14, heterozygous	0.0896574	-1.29237
A1ZAJ2-3;A1ZAJ2;A1ZAJ2-2	unc-104	w1118	Tim14, heterozygous	0.0864215	0.819789
Q9VQD2	Cyp309a1	w1118	Tim14, heterozygous	0.04547	-0.299274
Q7K3P0	CysRS-m	w1118	Tim14, heterozygous	0.0460135	-0.246045
Q9W5W8	Dmel\CG9577	w1118	Tim14, heterozygous	0.0464119	-0.467966
Q494G6	CG9509	w1118	Tim14, heterozygous	0.0467412	-0.452912
Q7KTH8	CSN8	w1118	Tim14, heterozygous	0.0469073	0.345649
Q9XZ28;D8FT19;M9PCH3	BcDNA:LD21794;CG7115-RB;Dmel\CG7115	w1118	Tim14, heterozygous	0.0595748	0.419933
Q9W2C4	Dmel\CG4377	w1118	Tim14, heterozygous	0.0487399	0.441529
D3DN08;Q8IPU7;Q8IPU8;Q9VPD6	BNIP3;CG5059-RB	w1118	Tim14, heterozygous	0.0677566	0.815205
Q8T390	EndoA	w1118	Tim14, heterozygous	0.0491914	-0.35482
P19967	Cyt-b5-r	w1118	Tim14, heterozygous	0.0493092	0.447268
Q86BS6;Q86BS6-3;Q86BS6-2	Mettl2	w1118	Tim14, heterozygous	0.0499713	0.458762
Q9VMX9	Jon25Biii	w1118	Tim14, heterozygous	0.0504097	-0.344257
Q9VRX2	Vps8	w1118	Tim14, heterozygous	0.0875557	-1.0317
Q8MS37	tyn	w1118	Tim14, heterozygous	0.0986205	-0.750904
Q9VMS9	Cyp4ac1	w1118	Tim14, heterozygous	0.0518491	-0.351435
Q9XYN4	Ugt35A1	w1118	Tim14, heterozygous	0.0519309	-0.32343
Q4V3F7	BcDNA:GH10614	w1118	Tim14, heterozygous	0.0521496	-0.523051
Q7YXW0;Q9W2M5	Cht9	w1118	Tim14, heterozygous	0.0556499	1.40718
Q9VCE0	Pisd	w1118	Tim14, heterozygous	0.0529124	-0.263129
Q9VMA2	Galt	w1118	Tim14, heterozygous	0.0530686	-0.287464
M9PBQ8;Q9VRJ3;X2JAP0	Gdap1	w1118	Tim14, heterozygous	0.0532347	0.547943
P49455	Tm1	w1118	Tim14, heterozygous	0.102361	0.896358
C9QPJ7;M9PB54;M9PEX1;O96607;Q9VM94;Q0E8S7	homer;homer-RB	w1118	Tim14, heterozygous	0.0537338	-0.409827
Q7KPG8;Q8SX08	Mat1	w1118	Tim14, heterozygous	0.103129	0.796155
M9PDE6;R9PY70;A8DZ24;M9PBG0;M9PDL8;Q9V9N7	CG15216;CG15217;CG6448;Dmel\CG42748	w1118	Tim14, heterozygous	0.0541115	-0.405115
Q9GPJ1;Q9VGY6	Skel	w1118	Tim14, heterozygous	0.0543895	-0.237161
Q8SXL8;Q9VVL0	Cln3	w1118	Tim14, heterozygous	0.0703712	-0.648315
Q9V4I1	Cyp9b2	w1118	Tim14, heterozygous	0.0551889	0.441067
Q9VCJ8	SPE	w1118	Tim14, heterozygous	0.0557907	-0.387735
Q24485;Q5U199;Q95TA4;Q9VSC3	RNaseX25	w1118	Tim14, heterozygous	0.0565487	0.35472
Q9VTE9	APP-BP1	w1118	Tim14, heterozygous	0.0566178	-0.259386
Q9VVX4	mRpL21	w1118	Tim14, heterozygous	0.0566314	0.335508
M9PI17	Akr1B	w1118	Tim14, heterozygous	0.0567622	0.419353
Q9VRJ4	Dhrs4	w1118	Tim14, heterozygous	0.0573182	-0.277374
Q9W273;Q9W275	Alp7;Alp8	w1118	Tim14, heterozygous	0.0921821	-0.861187
Q9VPH6	Dmel\CG5618	w1118	Tim14, heterozygous	0.0575206	-0.386742
Q9VAJ4	Obp99a	w1118	Tim14, heterozygous	0.0575206	0.636922
Q9VQB4	Dmel\CG3609	w1118	Tim14, heterozygous	0.0577596	0.524844
Q9V3Q4	Prx4	w1118	Tim14, heterozygous	0.0580287	0.272032
Q9VZW1;Q8SZE1	scramb2	w1118	Tim14, heterozygous	0.0584452	-0.45415
Q9VVW3	Sfxn2	w1118	Tim14, heterozygous	0.0596073	0.463293
C4IY03;Q8IGY2;Q8IMY7	Irk2;Irk2-RB	w1118	Tim14, heterozygous	0.0599771	0.32873
Q7K204	barc	w1118	Tim14, heterozygous	0.116091	-1.25358
Q9VUQ5-2;Q9VUQ5	AGO2	w1118	Tim14, heterozygous	0.0601976	0.330229
Q9W0C3	Dmel\CG13928	w1118	Tim14, heterozygous	0.090176	0.766532
Q9VAI9	Obp99c	w1118	Tim14, heterozygous	0.11664	-0.864462
Q9VCJ4	Gba1a	w1118	Tim14, heterozygous	0.0604537	0.701671
M9MRM3;M9PCU5;Q9VKT9	Lip4	w1118	Tim14, heterozygous	0.0820826	0.795629
Q9VFN2	Or88a	w1118	Tim14, heterozygous	0.120295	1.03834
Q8MSW5;Q9VAZ0	CG5003;FBXL8	w1118	Tim14, heterozygous	0.136184	1.01833
Q9W1I8	Snap29	w1118	Tim14, heterozygous	0.0625828	-0.37365
Q6NQY9	cg9143	w1118	Tim14, heterozygous	0.0808121	0.401984
Q7JZK1	ND-B14	w1118	Tim14, heterozygous	0.0629217	0.275828
P18934	mt:ND4L	w1118	Tim14, heterozygous	0.0630463	0.443329
Q7JYK5	BcDNA:LP06072	w1118	Tim14, heterozygous	0.0728883	-0.35297
Q9VG42	Gnmt	w1118	Tim14, heterozygous	0.0635744	-0.388367
Q9VY05	Dmel\CG9512	w1118	Tim14, heterozygous	0.0639317	0.627781
Q9XZT1	MED18	w1118	Tim14, heterozygous	0.0790702	0.377116
Q9VF51	AOX3	w1118	Tim14, heterozygous	0.065644	0.302357
Q5LJT3;Q95T88	CG12466	w1118	Tim14, heterozygous	0.0705572	0.634569
Q9VGE5	KLHL18	w1118	Tim14, heterozygous	0.0853902	0.517495
Q9VPF3	Hpd	w1118	Tim14, heterozygous	0.0670183	-0.360396
P29310-3	14-3-3zeta	w1118	Tim14, heterozygous	0.0672252	-0.244741
Q8SWX4	CG5839	w1118	Tim14, heterozygous	0.0674453	0.233968
Q9V3U5	LP05416	w1118	Tim14, heterozygous	0.0675817	0.399791
Q9VEP1	Trm7-32	w1118	Tim14, heterozygous	0.101085	-1.06165
Q9VV21	Dmel\CG4962	w1118	Tim14, heterozygous	0.132717	-1.16803
P00334	Adh	w1118	Tim14, heterozygous	0.0688103	0.292129
Q9VB25;Q9VB25-2	Klp98A	w1118	Tim14, heterozygous	0.0925758	0.482068
P25843	chic	w1118	Tim14, heterozygous	0.0697006	0.412833
B3DML7;Q8SYA8;Q9W309	CG9686;CG9686-RA;Dmel\CG9686	w1118	Tim14, heterozygous	0.103669	0.581208
P20007	Pepck1	w1118	Tim14, heterozygous	0.0700971	-0.413453
Q9VK11	cg16820	w1118	Tim14, heterozygous	0.104621	0.44764
Q9VBX2	Mocs2B	w1118	Tim14, heterozygous	0.0705101	-0.261735
Q9VB91	Dmel\CG17191	w1118	Tim14, heterozygous	0.107024	0.759327
Q9VTH1	Ube3a	w1118	Tim14, heterozygous	0.0808231	-0.27002
Q9NHF8	gag	w1118	Tim14, heterozygous	0.0714198	-0.361885
Q8IR26;Q9VXP1	sordd1;sordd2	w1118	Tim14, heterozygous	0.0809136	0.495156
P08970	su(Hw)	w1118	Tim14, heterozygous	0.138334	-0.705972
P82295	promL	w1118	Tim14, heterozygous	0.0886965	0.577994
Q9VT21	Cyp40	w1118	Tim14, heterozygous	0.0723886	-0.332495
Q9VW12	CG9231	w1118	Tim14, heterozygous	0.0723887	0.246771
B5RJP0;Q9VQ39	CG31937-RA;Dmel\CG31937	w1118	Tim14, heterozygous	0.0737805	-0.299355
Q8SY61	Obp56d	w1118	Tim14, heterozygous	0.0737805	-0.787924
Q95U34	Galk	w1118	Tim14, heterozygous	0.0740418	0.299643
Q9VUC6;Q9VUC6-2;Q9VUC6-3;Q9VUC6-4	Frl	w1118	Tim14, heterozygous	0.165555	0.90553
A0A0B4KG38	Sema2b	w1118	Tim14, heterozygous	0.144739	0.644065
Q9VHT9	Nazo	w1118	Tim14, heterozygous	0.111719	-0.575154
P07701	Sgs5	w1118	Tim14, heterozygous	0.103248	1.32706
Q9W0Y1	Tina-1	w1118	Tim14, heterozygous	0.0757799	-0.311155
Q9VJ25	EMC5	w1118	Tim14, heterozygous	0.125817	1.45071
Q8SX57	CG11005	w1118	Tim14, heterozygous	0.0766387	-0.277147
Q9VBH7	Trmt61	w1118	Tim14, heterozygous	0.0824908	0.401209
Q6NP94;Q9VEU9	CG14883;Dmel\CG14883	w1118	Tim14, heterozygous	0.115992	0.603494
Q9VGN9	RpL24-like	w1118	Tim14, heterozygous	0.136213	0.737303
O97479;Q960H1	Sodh1	w1118	Tim14, heterozygous	0.0785755	0.374226
A0A0B4K6X1	Dmel\CG43060	w1118	Tim14, heterozygous	0.151546	0.624616
Q9VQF9	Snapin	w1118	Tim14, heterozygous	0.0789624	0.300607
Q9VX77	Chchd2	w1118	Tim14, heterozygous	0.0790788	-0.460568
Q9VVG4	Sec3	w1118	Tim14, heterozygous	0.0799368	0.339115
Q7KUD4;Q9VT60;Q29R25	CG6718;iPLA2-VIA	w1118	Tim14, heterozygous	0.0807169	-0.26584
Q7JWE2	CG6183	w1118	Tim14, heterozygous	0.0807326	0.433131
Q9VUN8	Dmel\CG7272	w1118	Tim14, heterozygous	0.180665	0.85699
Q4V6G5;Q4V6I8;Q4V6M1	CG31713;Datp	w1118	Tim14, heterozygous	0.0808599	-0.244273
D0Z756;E1NZE3;Q7K2X5	CG14762-RA;Dmel\CG14762	w1118	Tim14, heterozygous	0.156748	0.697933
A9UNB3;Q9VFS0	Adgf-C	w1118	Tim14, heterozygous	0.18132	-0.854665
Q9VI25	Neurochondrin	w1118	Tim14, heterozygous	0.0813896	0.185786
Q5U142;Q9VSJ2;R9TD69	Jon66Cii;Jon66Cii-RA	w1118	Tim14, heterozygous	0.105547	-0.842958
A1Z7S4;Q95T49;C9QPE2	CG8026-RB;anon-WO0242455.53	w1118	Tim14, heterozygous	0.159025	-0.603742
Q0E8F2;Q8MR46	SCaMC	w1118	Tim14, heterozygous	0.15964	0.594372
Q9VQ27	Dmel\CG14352	w1118	Tim14, heterozygous	0.184999	0.844032
Q7JRM5	Dmel\CG11127	w1118	Tim14, heterozygous	0.159895	-0.687197
Q961Q7	AMPdeam	w1118	Tim14, heterozygous	0.0958258	0.774257
Q9VT65	CalpB	w1118	Tim14, heterozygous	0.0842526	-0.336842
Q00725	Sgs4	w1118	Tim14, heterozygous	0.11591	1.18555
Q9VRZ3	Dmel\CG14820	w1118	Tim14, heterozygous	0.189994	-0.829433
Q9VW93	Dmel\CG7017	w1118	Tim14, heterozygous	0.0850377	-0.32387
D3DMH6;Q8MT25;Q9W452	CG6067;CG6067-RA;Dmel\CG6067	w1118	Tim14, heterozygous	0.112971	-0.363829
Q9VHW6	Dmel\CG10903	w1118	Tim14, heterozygous	0.148257	0.992482
A0A0B4K7H0;Q7KN74	Ttc7	w1118	Tim14, heterozygous	0.0852967	0.334738
Q9VF46	Dmel\CG5399	w1118	Tim14, heterozygous	0.0853912	-0.225352
Q9VSA3	Mcad	w1118	Tim14, heterozygous	0.0858186	-0.438777
Q9VDE8	Dmel\CG7044	w1118	Tim14, heterozygous	0.0858192	-0.267018
M9NEW0	Dmel\CG43346	w1118	Tim14, heterozygous	0.0859988	-0.226961
P02840	Sgs3	w1118	Tim14, heterozygous	0.12809	0.977284
Q9VD40	Dmel\CG7084	w1118	Tim14, heterozygous	0.16889	-1.0973
Q9I7Q5	Cpr65Au	w1118	Tim14, heterozygous	0.169854	0.795734
Q8IPJ3;Q8IPJ3-3;Q8IPJ3-2;Q8IPJ3-4	LUBEL	w1118	Tim14, heterozygous	0.120092	0.600752
Q9Y109	Nulp1	w1118	Tim14, heterozygous	0.0888518	0.226072
A8JNK7;Q6NN74;M9NFM7;Q8IRB4;Q9VZC7	CG11347;TP53INP	w1118	Tim14, heterozygous	0.172407	0.574344
Q95R34;O46073	BEST:GM01072;EG:30B8.3	w1118	Tim14, heterozygous	0.0891202	-0.329989
Q86P04;Q9VHA1	SpdS	w1118	Tim14, heterozygous	0.0896384	0.183876
Q9VAN7	Pglym78	w1118	Tim14, heterozygous	0.0902861	-0.563214
Q9VWH7;X2JED9;C3KGL9;Q0KHQ6	Pfrx;Pfrx-RA	w1118	Tim14, heterozygous	0.090465	-0.229689
Q7KVU4;O96676	CBP	w1118	Tim14, heterozygous	0.090817	-0.212762
Q868A1;Q86C02;Q9VK90	BcDNA:RE36920;CG5446	w1118	Tim14, heterozygous	0.0912647	-0.378361
Q9VA70	CDase	w1118	Tim14, heterozygous	0.0913642	-0.362227
Q95T19	Slimp	w1118	Tim14, heterozygous	0.160973	1.50398
Q9VPB6	Dmel\CG11396	w1118	Tim14, heterozygous	0.161168	-0.711098
Q9VVG0;Q8IGX4	Cad74A	w1118	Tim14, heterozygous	0.0930168	-0.257814
Q9VE73	Wdr37	w1118	Tim14, heterozygous	0.179908	-0.585219
Q9VCC0	mora	w1118	Tim14, heterozygous	0.0935779	-0.21941
Q9VZ00;X2JEU3;Q95RW5	CG1737;Dmel\CG1737	w1118	Tim14, heterozygous	0.162731	-0.539453
Q8MKK3	Ppcdc	w1118	Tim14, heterozygous	0.18094	-0.552308
Q9VE75	Vha100-2	w1118	Tim14, heterozygous	0.0945154	0.245463
C9QPI8;Q5BIE5;Q9VB95	TwdlC;TwdlC-RA	w1118	Tim14, heterozygous	0.213388	-0.769342
Q9VXG7	DmCG9981	w1118	Tim14, heterozygous	0.101398	0.390741
Q9VU02	SmD1	w1118	Tim14, heterozygous	0.214084	0.767606
Q8SYS5;Q9W3Q0	Rab39	w1118	Tim14, heterozygous	0.168454	0.767754
P02841	Sgs7	w1118	Tim14, heterozygous	0.132268	1.10925
A0A0B4K6G6;Q9VG05;A0A0B4K6U2;E1JIJ7;Q8INH9	Dmel\CG7518	w1118	Tim14, heterozygous	0.186694	0.688735
Q960C7	Rdh1	w1118	Tim14, heterozygous	0.0970178	-0.189405
Q70PY2	PGRP-SB1	w1118	Tim14, heterozygous	0.143359	0.976089
A8JUW4;Q9VY52	l(1)G0469	w1118	Tim14, heterozygous	0.169758	0.668268
Q9VJI1	Dmel\CG17928	w1118	Tim14, heterozygous	0.0984066	0.345283
A1ZBU8;A4VA47;A4VA48;A4VA49;B5RJ56	Bbd;CG18067;CG18067-RA	w1118	Tim14, heterozygous	0.160973	0.506594
Q8IPK4	CG31915	w1118	Tim14, heterozygous	0.0986029	0.309013
B5RIJ4;Q7JZB1;Q8SZN5	CG12338-RA;Daao1	w1118	Tim14, heterozygous	0.0988923	-0.278008
Q9VQ96	CG31686	w1118	Tim14, heterozygous	0.145171	0.752636
P37160	LysS	w1118	Tim14, heterozygous	0.0989349	0.356246
Q7KS38	RpS19b	w1118	Tim14, heterozygous	0.224416	0.742805
Q03334	RpS13	w1118	Tim14, heterozygous	0.101582	0.262286
Q9VYK6;A4V4D2;Q9VYK5	Tomosyn	w1118	Tim14, heterozygous	0.134133	0.485376
M9PJ82	Dmel\CG34417	w1118	Tim14, heterozygous	0.109253	0.428188
Q9VHD3	GstZ1	w1118	Tim14, heterozygous	0.103092	0.341962
B4YWY4;B4YWZ3;F6J1X5;A9YGP0;A9YGP3;B4YWY1;B4YWY2;B4YWY5;A9YGN8;A9YGP1;A9YGP9;B4YWZ4;F6J1X6;F6J1X7;Q9VYT1	BORCS5;CG11802	w1118	Tim14, heterozygous	0.198686	0.561208
Q8IQH6;Q9VU17	nebu	w1118	Tim14, heterozygous	0.103598	0.238068
Q7KTW5	Dmel\CG9391	w1118	Tim14, heterozygous	0.104075	-0.196896
A1Z7X7;H0RNE2	CG30005-RA;GstT2	w1118	Tim14, heterozygous	0.104203	-0.241291
Q9VHC0	RnpS1	w1118	Tim14, heterozygous	0.104427	0.317425
A1Z7N2;Q7K4A1	CNT2	w1118	Tim14, heterozygous	0.181441	0.591562
Q9VM95	Aatf	w1118	Tim14, heterozygous	0.153748	0.62885
Q9VPP7	BcDNA:AT13539	w1118	Tim14, heterozygous	0.104952	-0.307363
P36951	Gip	w1118	Tim14, heterozygous	0.105093	0.383067
P19351-12	up	w1118	Tim14, heterozygous	0.10555	-0.324064
Q9VCT2	Gbp3	w1118	Tim14, heterozygous	0.128956	-0.434769
A1Z8F3	Dmel\CG13230	w1118	Tim14, heterozygous	0.106363	0.572732
Q960C8	CG9590	w1118	Tim14, heterozygous	0.112971	-0.495051
O97394;O97394-2	sdk	w1118	Tim14, heterozygous	0.174349	1.44889
Q8SXK6;Q9VDX6;S5M3N6	CG18493;CG18493-RA;Dmel\CG18493	w1118	Tim14, heterozygous	0.106602	-0.500301
Q6WV16	Pgant6	w1118	Tim14, heterozygous	0.106857	0.232339
O97132	Axs	w1118	Tim14, heterozygous	0.107427	0.373552
Q95TG1	CG9706	w1118	Tim14, heterozygous	0.107766	-0.46084
Q9VC23	Dmel\CG7016	w1118	Tim14, heterozygous	0.124001	0.522137
H0RNA2;Q9VT25	CG18180-RA;Dmel\CG18180	w1118	Tim14, heterozygous	0.108397	-0.420332
P91942	Lcp65Ae	w1118	Tim14, heterozygous	0.109605	0.426242
Q9VE01	Cyp12a5	w1118	Tim14, heterozygous	0.109855	0.455901
Q9VA41	Npc2h	w1118	Tim14, heterozygous	0.116647	-0.512058
G7H836;Q8IQ80;Q8IQ82	pst;pst-RE	w1118	Tim14, heterozygous	0.109998	-0.728724
Q9VY42	Tat	w1118	Tim14, heterozygous	0.110108	-0.387044
Q9VPB9	Pex16	w1118	Tim14, heterozygous	0.110805	0.42675
Q9VXK6	eIF5	w1118	Tim14, heterozygous	0.112588	-0.197616
Q9W0C1;Q9W0C1-2;Q9W0C1-3;Q9W0C1-4;Q9W0C1-5	nSyb	w1118	Tim14, heterozygous	0.152862	-0.58469
C7LAB1	CG9485-RB	w1118	Tim14, heterozygous	0.112968	-0.244188
Q7JX82	kermit	w1118	Tim14, heterozygous	0.112971	-0.241419
A1Z6Z7;D2NUG7;Q960H5	CG1620;CG1620-RA;Dmel\CG1620	w1118	Tim14, heterozygous	0.218087	-0.506283
C0PVB3;Q7KUU5;Q8SX43	Alr	w1118	Tim14, heterozygous	0.114115	0.247151
G7H7Z7;Q8MQP2;Q9VLU9	CG7231-RC;Dmel\CG7231	w1118	Tim14, heterozygous	0.114136	0.243088
Q6NP28;Q7KSQ2;Q8INJ8;Q9VGK8	CG17309;Csk	w1118	Tim14, heterozygous	0.11444	-0.295365
Q7KV35	Dmel\CG33235	w1118	Tim14, heterozygous	0.129331	0.358875
Q9W568	hfw	w1118	Tim14, heterozygous	0.150716	-0.389292
M9MRY7;Q8IRG7;Q8SZU6	Dmel\CG12024	w1118	Tim14, heterozygous	0.141163	0.829618
E3CTT6;Q9VDD5	CG10824-RA;cDIP	w1118	Tim14, heterozygous	0.116174	-0.538152
Q9VEV7	Fntb	w1118	Tim14, heterozygous	0.116174	-0.211103
P05661-5	Mhc	w1118	Tim14, heterozygous	0.116251	0.196099
Q9V4U9	Cyp6a13	w1118	Tim14, heterozygous	0.116309	-0.316754
P37159;P83972;Q08694	LysB;LysD;LysE	w1118	Tim14, heterozygous	0.118084	-0.675417
Q9NHV8	grsm	w1118	Tim14, heterozygous	0.225	0.489331
Q9VT24	Dmel\CG18179	w1118	Tim14, heterozygous	0.118869	-1.46171
Q9W269	Oatp58Dc	w1118	Tim14, heterozygous	0.127106	-0.476091
Q961A8	Papss	w1118	Tim14, heterozygous	0.120126	0.288538
Q9VZI8	Faa	w1118	Tim14, heterozygous	0.121318	-0.307881
Q9V8W3	Rep	w1118	Tim14, heterozygous	0.121341	-0.259525
B7Z0B9	frm	w1118	Tim14, heterozygous	0.121396	-0.246356
Q9VJC0	Dmel\CG6870	w1118	Tim14, heterozygous	0.232236	0.847222
Q9VMI0;Q8T427	CG9147;Dmel\CG9147	w1118	Tim14, heterozygous	0.232823	-0.604955
Q7KLW5;Q7KN94	wal	w1118	Tim14, heterozygous	0.122485	-0.19349
Q7JRA7;Q5BIE4	CT42567;Dmel\CG15096	w1118	Tim14, heterozygous	0.178808	0.728328
M9NE97	Ctr1A	w1118	Tim14, heterozygous	0.160973	0.405137
Q9W245	Dmel\CG4610	w1118	Tim14, heterozygous	0.234185	0.595379
C9QNW6;Q9VV31	CG13059-RA;Dmel\CG13059	w1118	Tim14, heterozygous	0.123367	0.55397
Q9VUY9	Pgm1	w1118	Tim14, heterozygous	0.123619	-0.212135
Q9VA65	PH4alphaMP	w1118	Tim14, heterozygous	0.159463	1.18026
Q9VWT8	BcDNA:RE30049	w1118	Tim14, heterozygous	0.216528	-0.578105
Q9VHI7	Iru	w1118	Tim14, heterozygous	0.126215	-0.198786
A1Z705	PIG-G	w1118	Tim14, heterozygous	0.144582	0.287332
Q9VMU4	RpL37A	w1118	Tim14, heterozygous	0.126946	0.555469
A0A0B4K7X5;A0A0B4LFW5	Gyg	w1118	Tim14, heterozygous	0.126946	0.286986
Q9VZ71	Dmel\CG15211	w1118	Tim14, heterozygous	0.127268	0.370156
Q9VIH7-3	sky	w1118	Tim14, heterozygous	0.127784	-0.440726
Q9VTF5	emei	w1118	Tim14, heterozygous	0.135854	0.402534
Q9VX09	Arp8	w1118	Tim14, heterozygous	0.220682	-0.599625
Q9VXY3	Dbct	w1118	Tim14, heterozygous	0.13078	-0.18103
Q9VE10	Dmel\CG14285	w1118	Tim14, heterozygous	0.130835	-0.187643
Q9VMR0	Dmel\CG7382	w1118	Tim14, heterozygous	0.13104	0.227732
Q9VE51	Cpsf73	w1118	Tim14, heterozygous	0.16771	0.336098
Q9VIE1	Atg18b	w1118	Tim14, heterozygous	0.248509	0.498413
A0A023SGM0;Q7K1W4	Jheh3	w1118	Tim14, heterozygous	0.132253	0.24755
P23654	Nrt	w1118	Tim14, heterozygous	0.172944	0.340712
Q9W1Y1	EMC8-9	w1118	Tim14, heterozygous	0.133927	-0.209767
P02825;P82910	Hsp70Aa;Hsp70Ab	w1118	Tim14, heterozygous	0.175059	0.623193
Q8INQ7	CG31460	w1118	Tim14, heterozygous	0.194983	-0.309324
Q4V4W4;Q4V6T8;Q9VJN0	CG31821;CG7647	w1118	Tim14, heterozygous	0.13492	0.316372
Q9VB88	DmelL1	w1118	Tim14, heterozygous	0.134921	0.410816
Q9VVI2	Edc3	w1118	Tim14, heterozygous	0.151891	0.398608
Q9W4J5	CG3527	w1118	Tim14, heterozygous	0.297573	0.605119
Q9VW10	Dmel\CG9300	w1118	Tim14, heterozygous	0.135854	0.309109
D0IQD7;Q9VF77;Q7K5N5	Trax;Trax-RB	w1118	Tim14, heterozygous	0.152662	-0.432609
Q7K0A2	Cpr47Eb	w1118	Tim14, heterozygous	0.136229	0.397278
Q9VBD4	TwdlH	w1118	Tim14, heterozygous	0.219692	-1.56892
P40427	exd	w1118	Tim14, heterozygous	0.145141	0.453442
Q9V979	Cyp6u1	w1118	Tim14, heterozygous	0.153951	-0.311291
Q8STG9	Sec61alpha	w1118	Tim14, heterozygous	0.13706	0.183129
Q9VAI1	CIA30	w1118	Tim14, heterozygous	0.176329	0.539588
Q59DW1	Dmel\CG14300	w1118	Tim14, heterozygous	0.138259	-0.260878
P04357	MtnA	w1118	Tim14, heterozygous	0.138259	-0.45372
Q9W1F5	Dmel\CG3803	w1118	Tim14, heterozygous	0.138638	0.198542
B6IDQ8;Q8IQJ4;Q8SY30	CG10725;CG10725-RB;Dmel\CG10725	w1118	Tim14, heterozygous	0.147297	-0.503319
Q9VJ56;B7YZX2	Irk3	w1118	Tim14, heterozygous	0.168954	0.384904
Q9VTM5	mtTFB1	w1118	Tim14, heterozygous	0.156843	0.49497
Q8IPQ2	CRMP	w1118	Tim14, heterozygous	0.240675	0.388281
Q9V3D6	Cpsf100	w1118	Tim14, heterozygous	0.14034	0.289999
Q7K025	Dmel\CG11892	w1118	Tim14, heterozygous	0.14034	-0.348081
Q9VTL0	Dmel\CG6083	w1118	Tim14, heterozygous	0.214939	-0.619562
D5SHN1;Q86BQ3;Q8IGQ3	CG13284-RB;Dmel\CG13284	w1118	Tim14, heterozygous	0.158175	-0.458887
Q8MZC4	CLS	w1118	Tim14, heterozygous	0.266599	0.442256
Q9VRM9	Alp9	w1118	Tim14, heterozygous	0.159547	0.867958
A0A0B4KHD2;B7Z0R2;Q9VAS8	spg	w1118	Tim14, heterozygous	0.311615	0.583025
Q9VJZ5	Tap42	w1118	Tim14, heterozygous	0.14379	-0.252027
P11146	Hsc70-2	w1118	Tim14, heterozygous	0.161467	-0.586301
Q6NLA0;Q9VST4;T1W135	Argk2;CG5144;CG5144-RA	w1118	Tim14, heterozygous	0.153651	-0.962744
Q8MYW9	ACAT	w1118	Tim14, heterozygous	0.176115	0.299249
Q961R6;Q9VN18	2024-03-05	w1118	Tim14, heterozygous	0.210573	-0.406091
Q9VPE4	CG5969	w1118	Tim14, heterozygous	0.1456	0.346535
Q7KVT8;Q9W3M4	orion	w1118	Tim14, heterozygous	0.167169	0.362607
Q9VAY2	Gp93	w1118	Tim14, heterozygous	0.146296	0.210456
Q95U59;Q9W0Z1	Ance-5	w1118	Tim14, heterozygous	0.155457	-0.286933
Q9VBU8	Nup37	w1118	Tim14, heterozygous	0.146546	-0.38777
Q9VVM1	Dmel\CG7408	w1118	Tim14, heterozygous	0.147128	0.290489
Q7KK90	GstE1	w1118	Tim14, heterozygous	0.147277	-0.251284
Q9W443;Q8IRR2	Dmel\CG5921	w1118	Tim14, heterozygous	0.199711	-0.526498
Q0E8U4	Dmel\CG17224	w1118	Tim14, heterozygous	0.148241	-0.239029
A1ZAI3	CG8303	w1118	Tim14, heterozygous	0.179815	0.284219
O96651	Top3beta	w1118	Tim14, heterozygous	0.148574	-0.206547
Q27279;Q9VG38	Su(fu)	w1118	Tim14, heterozygous	0.254643	0.509801
Q9VVC9	Dmel\CG7728	w1118	Tim14, heterozygous	0.182141	-0.424299
Q9VL46	Dmel\CG33301	w1118	Tim14, heterozygous	0.151131	0.290952
Q8INK6;Q8INK6-2	PGRP-LB	w1118	Tim14, heterozygous	0.151203	-0.285877
Q3ZAN1	GPHR	w1118	Tim14, heterozygous	0.151325	-0.301714
Q8IND5	AOX2	w1118	Tim14, heterozygous	0.152484	0.286656
Q9GQN0	Ranbp16	w1118	Tim14, heterozygous	0.161702	0.363352
Q8SWR8;Q8SWR8-2;Q8SWR8-3	Atx2	w1118	Tim14, heterozygous	0.154455	-0.218701
A0A0B4KFB8	CG31367	w1118	Tim14, heterozygous	0.154591	0.188363
Q09024;Q09024-2;Q09024-3	ImpL2	w1118	Tim14, heterozygous	0.250217	-0.423643
Q9VG95	GstD5	w1118	Tim14, heterozygous	0.210187	0.337014
Q9VAQ0;Q8SYJ7	Cul5	w1118	Tim14, heterozygous	0.338759	0.543977
A1ZB24;Q8SXS5	Muc55B	w1118	Tim14, heterozygous	0.157048	0.246755
A8WHM2	CG14523	w1118	Tim14, heterozygous	0.166875	0.293261
Q9VVI0	U4-U6-60K	w1118	Tim14, heterozygous	0.15737	-0.290963
Q9NH54;Q9VLZ3	Myo28B1	w1118	Tim14, heterozygous	0.29412	-0.576419
M9PBV5;M9PEG9;M9PEH2;M9PEQ0;M9PEX9;M9PHR0	syd	w1118	Tim14, heterozygous	0.157634	-0.251262
Q8MSX1;Q8MSX1-2;Q8MSX1-3	enc	w1118	Tim14, heterozygous	0.294871	0.566417
Q9VUE8	bbg	w1118	Tim14, heterozygous	0.158168	-0.320401
Q2XST3;Q9V3N7	CRMP	w1118	Tim14, heterozygous	0.158168	-0.208232
Q9VRP9	Bre1	w1118	Tim14, heterozygous	0.212567	0.467096
O61491;O61491-2	Flo1	w1118	Tim14, heterozygous	0.158911	-0.191558
A1ZB17;A8E761;B9EQW8	CG5084;CG5084-RA;Dmel\CG5084	w1118	Tim14, heterozygous	0.159145	-0.544161
Q9W5U8	anon-38C.22	w1118	Tim14, heterozygous	0.159458	-0.26317
Q9VXT2	CG7872	w1118	Tim14, heterozygous	0.160312	0.228106
A1ZBM2;Q7K1S6	Tbcb	w1118	Tim14, heterozygous	0.160513	-0.313879
Q9VLL5	Naglu	w1118	Tim14, heterozygous	0.194603	0.548898
Q9VMY9	DhpD	w1118	Tim14, heterozygous	0.161188	-0.20317
Q9V396	CAH1	w1118	Tim14, heterozygous	0.161687	-0.212951
Q9VY76	AMPdeam	w1118	Tim14, heterozygous	0.195281	0.277373
A8JRD7;A0A0B4K7L8;A0A0B4KH77;Q9VBA3	BcDNA:GH07466;CG5518;sda	w1118	Tim14, heterozygous	0.161702	-0.266418
Q9VET9	Decay	w1118	Tim14, heterozygous	0.161939	-0.201367
Q8INK9;Q8INK9-3	SelR	w1118	Tim14, heterozygous	0.16213	-0.238493
Q95NH6	AttC	w1118	Tim14, heterozygous	0.256931	1.59617
Q9VM11	Dmel\CG5973	w1118	Tim14, heterozygous	0.16239	0.240833
Q8SYA6	CG7322	w1118	Tim14, heterozygous	0.162675	0.290494
A0A0F6QCQ6;O46096;Q7K511	CG3835;D2hgdh	w1118	Tim14, heterozygous	0.162763	-0.190897
M9NCP5;Q9VPY9	Dmel\CG5001	w1118	Tim14, heterozygous	0.163346	-0.173129
Q9VU65	Poc1	w1118	Tim14, heterozygous	0.304631	0.750381
P35004	betaTry	w1118	Tim14, heterozygous	0.183262	0.789221
Q95RI2	Dmel\CG10973	w1118	Tim14, heterozygous	0.163825	-0.214421
B5RJ68;Q8IQX5;Q8MQZ6;Q9VWQ7	CG6891;CG6891-RA;Dmel\CG6891	w1118	Tim14, heterozygous	0.164781	-0.437492
Q8SZM2	Vajk2	w1118	Tim14, heterozygous	0.16524	-0.737145
Q9VB09	Dmel\CG12883	w1118	Tim14, heterozygous	0.166035	-0.235145
C5WLS5;Q9VVV8	CG18136-RA;SmydA-2	w1118	Tim14, heterozygous	0.215786	0.423432
Q4V5F0;Q9V9V4	CG11550;Dmel\CG11550	w1118	Tim14, heterozygous	0.240292	0.619133
A0A0B4K763;Q4V3P2;Q9VBK8	CG5948;Sodq	w1118	Tim14, heterozygous	0.311282	0.643908
O77134	ATPsynE	w1118	Tim14, heterozygous	0.167928	-0.270061
Q7KT91	CG33090	w1118	Tim14, heterozygous	0.178033	0.313003
Q9VU04	Dmel\CG32109	w1118	Tim14, heterozygous	0.168464	0.320987
Q8SYK8;Q9VA66;Q9VA67	Jon99Fi;Jon99Fii	w1118	Tim14, heterozygous	0.188856	-1.17577
P18932	mt:ND5	w1118	Tim14, heterozygous	0.169092	0.297059
Q9VTZ6	Pmm2	w1118	Tim14, heterozygous	0.169675	-0.174894
Q9VAW3	Gfat2	w1118	Tim14, heterozygous	0.169758	0.184766
P23380	Vha16-1	w1118	Tim14, heterozygous	0.189594	0.784175
Q9I7K3	Dmel\CG6465	w1118	Tim14, heterozygous	0.170471	0.55798
Q9W1C5	IntS1	w1118	Tim14, heterozygous	0.316988	-0.674193
Q709R6;Q709R6-2	bocks	w1118	Tim14, heterozygous	0.172407	0.339969
Q4V3N0;Q9V3R0	BG:BACR44L22.6	w1118	Tim14, heterozygous	0.219557	0.493414
Q9VVB5	Lmpt	w1118	Tim14, heterozygous	0.172984	0.312279
Q8SZW2;C9QP78;Q5U169;Q9W030	CG13805;CG32302;CG32302-RA	w1118	Tim14, heterozygous	0.173042	0.349762
Q8SY58	Dmel\CG4872	w1118	Tim14, heterozygous	0.319882	-0.715345
Q8IR08;Q8MSN0	Twdlalpha	w1118	Tim14, heterozygous	0.193509	0.654745
Q9VE04	mRpL55	w1118	Tim14, heterozygous	0.183754	-0.259224
A0A0B4LF95;A1Z944	GLS	w1118	Tim14, heterozygous	0.174349	0.200164
Q8T5S7	PH4alphaSG1	w1118	Tim14, heterozygous	0.17439	0.330845
Q8MRW3;Q9VUN9	CG7857;Dmel\CG7857	w1118	Tim14, heterozygous	0.174391	0.26969
M9NCS7;M9PB71	Dmel\CG8086	w1118	Tim14, heterozygous	0.174452	0.224478
Q7K1U0	Arc1	w1118	Tim14, heterozygous	0.175498	-0.225127
A1Z734;E1JGZ7;E1JGZ8;A0A0B4KEE7	LRR	w1118	Tim14, heterozygous	0.277431	0.574992
Q27889	Pp2B-14D	w1118	Tim14, heterozygous	0.176901	-0.197742
Q9VL44	Spn31A	w1118	Tim14, heterozygous	0.177404	0.307531
M9NCS3;M9PCE3;M9PCS5;Q9VM67	Dmel\CG18304	w1118	Tim14, heterozygous	0.278311	0.480115
P55935	RpS9	w1118	Tim14, heterozygous	0.177592	0.304266
Q7JV70	Arc2	w1118	Tim14, heterozygous	0.177703	-0.29191
M9PC74;Q7K1W8	CG9112	w1118	Tim14, heterozygous	0.177874	0.230036
Q9VX58	Dmel\CG8664	w1118	Tim14, heterozygous	0.177946	0.439847
Q9VLJ0	PrBP	w1118	Tim14, heterozygous	0.178441	-0.268849
L0MN91	bt	w1118	Tim14, heterozygous	0.178441	-0.344831
Q95U54	Mms19	w1118	Tim14, heterozygous	0.178496	-0.235246
Q9VGL0	Dmel\CG14712	w1118	Tim14, heterozygous	0.282825	0.379327
P56079	Cds	w1118	Tim14, heterozygous	0.180276	-0.297258
Q9VSJ1	Jon66Ci	w1118	Tim14, heterozygous	0.180688	-0.823569
Q9VEE9	Alg1	w1118	Tim14, heterozygous	0.333242	-0.405792
A8E6M8;Q6AWP4;Q8IPT0;Q8IPT1	CG32441;EMC10	w1118	Tim14, heterozygous	0.181227	-0.191953
Q9VBP5	jigr1	w1118	Tim14, heterozygous	0.234143	0.538174
Q868Z9	Ppn	w1118	Tim14, heterozygous	0.181287	-0.154682
Q7KAJ2	shot	w1118	Tim14, heterozygous	0.21815	0.331251
Q9VMH2	Arpc4	w1118	Tim14, heterozygous	0.181624	-0.176473
A0A0B4KFB3;A1Z726	Dmel\CG30495	w1118	Tim14, heterozygous	0.181771	0.334011
Q8MSH8;Q9W1R1	yellow-d	w1118	Tim14, heterozygous	0.182141	-0.49207
Q9VBI2;Q9TW62	Cmpk	w1118	Tim14, heterozygous	0.182156	-0.213667
A1Z9N6	conv	w1118	Tim14, heterozygous	0.232408	0.376587
Q8MZ50;B5RJG8;Q9W1A3	Zfrp8;Zfrp8-RA	w1118	Tim14, heterozygous	0.291265	0.667454
Q0KHS7	Lsd-2	w1118	Tim14, heterozygous	0.219906	-0.352098
A0A0B4LH27	Sgsf	w1118	Tim14, heterozygous	0.22005	0.823977
Q0E9E2	PCB	w1118	Tim14, heterozygous	0.183195	-0.194706
Q961G1	Cog3	w1118	Tim14, heterozygous	0.183503	-0.286452
P91875	RpI1	w1118	Tim14, heterozygous	0.19445	0.317354
Q95TS5	IntS9	w1118	Tim14, heterozygous	0.293665	0.527243
A0A0B4KFK4;A0A0B4KFP1;Q0KI92;Q9VH17	CG12815;Dmel\CG12814	w1118	Tim14, heterozygous	0.238448	-0.300813
Q9VZ57	Dmel\CG1637	w1118	Tim14, heterozygous	0.28982	0.379802
P83100	p38c	w1118	Tim14, heterozygous	0.185091	-0.360924
Q9VA91	RpS7	w1118	Tim14, heterozygous	0.185555	0.301573
Q9V3F3	mTTF	w1118	Tim14, heterozygous	0.185722	0.339842
O61650;Q9VPN5	Stip1	w1118	Tim14, heterozygous	0.185722	-0.153738
P05031;P05031-2;P05031-3	Ddc	w1118	Tim14, heterozygous	0.185978	0.639567
F7VJQ8;M9ND97	CG43084-RA;Dmel\CG43084	w1118	Tim14, heterozygous	0.240487	0.954169
H0RND5;Q8IP97;Q8T9H4	CG5325-RA;Pex19	w1118	Tim14, heterozygous	0.186659	-0.231375
Q9VKD3	Nfs1	w1118	Tim14, heterozygous	0.186762	-0.17407
Q0E5N1;Q0E5N2;Q0E5N4;Q0E5N7;Q0E5N8;Q0E5N9;Q0E5P7;Q8MYV4;Q9W3R9;X2JE07;Q0E5N3;Q0E5N6;Q0E5P1;Q0E5P5	CG1677;Dmel\CG1677	w1118	Tim14, heterozygous	0.267404	0.527026
A8DY49	Dmel\CG34215	w1118	Tim14, heterozygous	0.187832	-0.439982
Q8SYD7;Q9W3T2	CG4593;Dmel\CG4593	w1118	Tim14, heterozygous	0.188167	0.299143
Q9VL32	Sur	w1118	Tim14, heterozygous	0.226107	0.364802
B5RJ05;Q86BM8	mRpL27;mRpL27-RA	w1118	Tim14, heterozygous	0.188627	0.339834
Q8SZ31;Q9VP18	VhaM9.7-b	w1118	Tim14, heterozygous	0.188904	0.263617
Q8SX68	Naus	w1118	Tim14, heterozygous	0.215736	0.45235
Q9VBQ5	Dmel\CG5112	w1118	Tim14, heterozygous	0.189635	0.181005
Q0E9F9;Q86P95	CG2915;Dmel\CG2915	w1118	Tim14, heterozygous	0.189893	0.155492
Q7KK97	sut1	w1118	Tim14, heterozygous	0.189894	0.243481
Q9VMZ5	TwdlF	w1118	Tim14, heterozygous	0.350078	0.381171
Q9VL86	CG17633	w1118	Tim14, heterozygous	0.191132	-0.276421
A8JNH4	Dmel\CG34268	w1118	Tim14, heterozygous	0.256089	0.424247
A0A0B4JD00;A8DY69	Lpin	w1118	Tim14, heterozygous	0.192408	-0.189023
Q7K2G1	Rpn13	w1118	Tim14, heterozygous	0.204451	0.302778
P54362	g	w1118	Tim14, heterozygous	0.193222	0.262435
P27864	Rrp1	w1118	Tim14, heterozygous	0.303039	0.305655
P14773	Hmgcr	w1118	Tim14, heterozygous	0.275596	-0.497367
Q9W4C3	Usp16-45	w1118	Tim14, heterozygous	0.194373	0.319595
A1Z7F3;E0R939;H5V882	CG8690-RA;Mal-A8	w1118	Tim14, heterozygous	0.195409	-0.260326
Q9VXY0	Cyp4s3	w1118	Tim14, heterozygous	0.196098	-0.281041
Q9VBT4	CG13657	w1118	Tim14, heterozygous	0.196098	0.380446
Q9VRL2	Membrin	w1118	Tim14, heterozygous	0.208627	0.237843
A1Z7Z4;C9QP80;Q7K2P3;Q8IGD2	CG1648;CG1648-RB;Dmel\CG1648	w1118	Tim14, heterozygous	0.197208	0.201755
Q9VLI2	LManIII	w1118	Tim14, heterozygous	0.197542	-0.551759
Q8IMA6;A8DZ26;Q7KQN3;L0MLL1	anne	w1118	Tim14, heterozygous	0.225003	0.361244
Q8MZG9	Dmel\CG2070	w1118	Tim14, heterozygous	0.315323	-0.565245
B5RIK2;Q8INK7;Q9VGQ2	BcDNA:RH54117;CG17734-RB;Dmel\CG17734	w1118	Tim14, heterozygous	0.198721	-0.359439
Q9VRD6	Ntf-2	w1118	Tim14, heterozygous	0.198838	-0.232755
Q9V419	Cyp28a5	w1118	Tim14, heterozygous	0.199326	0.441362
Q9VZX8	Dmel\CG12093	w1118	Tim14, heterozygous	0.265245	0.280727
Q7K490	Dmel\CG11807	w1118	Tim14, heterozygous	0.212114	-0.351488
Q9VD22	Dmel\CG18596	w1118	Tim14, heterozygous	0.200503	0.2453
B7YZL1;B7YZL5;B7YZL6;Q0E919;Q7YTZ4;Q95TV9;A1ZBH5;B7YZL2;B7YZL7	10737;CG10737;Dmel\CG10737	w1118	Tim14, heterozygous	0.200614	0.161316
A1ZB84;Q7YU86	PIG-O	w1118	Tim14, heterozygous	0.200733	-0.278935
Q03017;Q03017-2	cact	w1118	Tim14, heterozygous	0.20103	0.227611
Q9VP52	Dmel\CG11309	w1118	Tim14, heterozygous	0.201615	-0.2166
Q95RX7;Q9V9X7	PNPase	w1118	Tim14, heterozygous	0.202612	-0.296633
Q8MR62	viaf	w1118	Tim14, heterozygous	0.202703	-0.233536
A0A0B4KEU8;A1ZBK3;C7LAC3	CG10062-RA;Dmel\CG10062	w1118	Tim14, heterozygous	0.202703	0.199801
Q9VP04	ORMDL	w1118	Tim14, heterozygous	0.202716	0.323865
Q9VMT2;X2JD70	TpnC25D	w1118	Tim14, heterozygous	0.202716	0.224118
Q7K0L7	Tpc1	w1118	Tim14, heterozygous	0.426983	0.440223
C5WLN8;Q9VLT7	RpL36A;RpL36A-RA	w1118	Tim14, heterozygous	0.203338	0.382671
Q24090	Snr1	w1118	Tim14, heterozygous	0.244288	-0.386088
Q8MSS4;Q9VCV9	CG6972;Dmel\CG6972	w1118	Tim14, heterozygous	0.204281	0.247761
Q8T481	Wrb	w1118	Tim14, heterozygous	0.229442	0.405904
Q9U9Q1;Q7KLW6	RfC38	w1118	Tim14, heterozygous	0.432358	-0.434833
Q24203;Q1RKR1;Q9VIB0;Q9VIB1	alpha-Est9	w1118	Tim14, heterozygous	0.3458	-0.441614
A0A0B4JCT6;A8DYE0;A1Z9W5;Q5BIA1;Q7KMM8;A0A0B4JD54;A0A0B4KF63;A1Z9W7;E1JH70;Q6NNY7	BcDNA:GH03482;Kank	w1118	Tim14, heterozygous	0.26197	0.369641
M9PE19;Q7KV94	CG16760	w1118	Tim14, heterozygous	0.207816	-0.326854
Q9VZF1	Dmel\CG1309	w1118	Tim14, heterozygous	0.208839	-0.18656
Q4V3Z5	Dmel\CG11788	w1118	Tim14, heterozygous	0.380829	0.443275
Q9VMT6	Cyp28d2	w1118	Tim14, heterozygous	0.209364	-0.517721
Q9VVH3	QIL1	w1118	Tim14, heterozygous	0.209428	-0.240328
Q9VLB2	Dmel\CG17855	w1118	Tim14, heterozygous	0.438314	-0.428774
Q6NP37;Q8MLN4	CG9380;Dmel\CG9380	w1118	Tim14, heterozygous	0.210069	-0.175663
Q26365-2	sesB	w1118	Tim14, heterozygous	0.21038	0.233689
Q9W3Z3	Agxt	w1118	Tim14, heterozygous	0.210908	0.276385
Q9V3S0	Cyp4g1	w1118	Tim14, heterozygous	0.211422	-0.217482
Q7K0I0;Q9W2G9	Acox57D-p	w1118	Tim14, heterozygous	0.212138	-0.313888
Q6NP47;Q9V3F8;O96643	P5cr	w1118	Tim14, heterozygous	0.212359	-0.189079
D9PTW2;Q8MMC6;Q9W0Y5;Q0E8W1	CG18680;CG2858;CG30427-RC;Dmel\CG30427	w1118	Tim14, heterozygous	0.25424	0.622194
Q8MRU3;Q9VYL1;X2JDF2	Fpgs1	w1118	Tim14, heterozygous	0.212641	-0.252303
Q9VN01	Nepl11	w1118	Tim14, heterozygous	0.300709	0.539469
Q9XZL8	sra	w1118	Tim14, heterozygous	0.356448	0.380858
A0JL24;M9PC64;M9PF47;M9PI07;Q0E8F8;Q8IQE9	FoxK	w1118	Tim14, heterozygous	0.237892	-0.286761
Q8SYL0	PGS1	w1118	Tim14, heterozygous	0.214061	-0.235029
Q9VD92	Archease	w1118	Tim14, heterozygous	0.226108	0.261508
Q9VW43	Cyp305a1	w1118	Tim14, heterozygous	0.274589	0.272535
Q9VN86	Sccpdh1	w1118	Tim14, heterozygous	0.214627	-0.168474
Q9VF98;A0A6I8WFC0	CG14865;l(3)neo43	w1118	Tim14, heterozygous	0.360012	-0.436753
Q9VS65	CG18415	w1118	Tim14, heterozygous	0.391238	0.462655
Q9VD82	Dmel\CG6800	w1118	Tim14, heterozygous	0.304384	-1.99756
Q9VT29	Mpped	w1118	Tim14, heterozygous	0.304931	0.399194
Q86B72	Doa	w1118	Tim14, heterozygous	0.215978	0.238186
B6IDR8;Q9W5X3;X2JFW7	CG34331-RA;Dmel\CG34331	w1118	Tim14, heterozygous	0.392695	-0.343073
Q9VVB8	Lmpt	w1118	Tim14, heterozygous	0.276436	0.480214
Q9VL66	Dmel\CG4592	w1118	Tim14, heterozygous	0.21661	-0.175703
Q9VCI0	CG10214	w1118	Tim14, heterozygous	0.216647	-0.247271
Q960M4	Prx5	w1118	Tim14, heterozygous	0.216737	-0.236295
Q7JVH6	Dmel\CG9436	w1118	Tim14, heterozygous	0.216777	-0.137374
Q8MS26;Q9VBZ8	EMC6	w1118	Tim14, heterozygous	0.216987	0.239175
Q9V5Z7	Drip	w1118	Tim14, heterozygous	0.242379	0.178758
Q9V8M2	Cyp12b2	w1118	Tim14, heterozygous	0.337146	0.653919
Q9VH77	Mpi	w1118	Tim14, heterozygous	0.217714	-0.158834
Q9VVU5	CSN1b	w1118	Tim14, heterozygous	0.218202	0.145998
Q9VP65	Trmt112	w1118	Tim14, heterozygous	0.218724	0.264483
Q9VMQ9	cl	w1118	Tim14, heterozygous	0.219159	-0.215695
Q9VPW1	ast	w1118	Tim14, heterozygous	0.339285	-0.744959
Q9VQA7	Dmel\CG16995	w1118	Tim14, heterozygous	0.21969	0.329413
A0A0B4KEH1;Q7K0V7	FBXL9	w1118	Tim14, heterozygous	0.340723	0.320158
Q9VP29	Dmel\CG7519	w1118	Tim14, heterozygous	0.220465	-0.182148
Q9VX91	Ubr1	w1118	Tim14, heterozygous	0.220505	0.169115
Q9VTB0	Dmel\CG8003	w1118	Tim14, heterozygous	0.220766	-0.149408
P18931	mt:ND4	w1118	Tim14, heterozygous	0.221038	0.24842
C9QPI7;A1ZBJ2	Acadvl;CG7461-RB	w1118	Tim14, heterozygous	0.221047	-0.151055
B4F5X8;B4F5X9;B4F5Y6;C0MLV9;C0MLW0;C0MLW1;C0MLW4;C0MLW5;Q9VYM0;M9PGZ2	CG2555;Cpr11B	w1118	Tim14, heterozygous	0.312564	0.696091
Q9VPC1;Q8SYK3	CG4042;Dmel\CG4042	w1118	Tim14, heterozygous	0.221675	-0.247235
Q8IMT4	CG13665	w1118	Tim14, heterozygous	0.221875	-0.28366
Q8MZ17;Q9W4N5;T2FFQ3	CG6414;CG6414-RA;Dmel\CG6414	w1118	Tim14, heterozygous	0.371979	0.412428
I0E2K0;Q9VBS7;C6TP58	CG10550-RB;Dmel\CG10550	w1118	Tim14, heterozygous	0.339754	-0.380894
Q9W591	Dmel\CG14787	w1118	Tim14, heterozygous	0.404264	-0.334832
Q9VLN8	Dmel\CG7778	w1118	Tim14, heterozygous	0.404508	-0.651725
Q7JVK6	trsn	w1118	Tim14, heterozygous	0.223195	0.187311
Q9V559	Cyp4p3	w1118	Tim14, heterozygous	0.223368	-0.235321
Q9NFP1	vanin-like	w1118	Tim14, heterozygous	0.223405	-0.753278
C0HK92	CG45076	w1118	Tim14, heterozygous	0.224221	0.223617
O18399;Q629J6	pn	w1118	Tim14, heterozygous	0.346186	-0.53306
Q8T9J3;Q9VPC4	CG13252;Dmel\CG13252	w1118	Tim14, heterozygous	0.224261	-0.280394
Q9W547;O46082	mRpL16	w1118	Tim14, heterozygous	0.250083	0.265499
Q961C4;Q7KS11	Ude	w1118	Tim14, heterozygous	0.224595	-0.224331
A1Z8Z3;D4G7G5	Cpr49Ag;Cpr49Ag-RA	w1118	Tim14, heterozygous	0.375842	0.332167
Q04499-2;Q04499-5	slgA	w1118	Tim14, heterozygous	0.224723	0.149736
Q8MTU7;Q9VEM9	CG5233	w1118	Tim14, heterozygous	0.226175	0.322131
A0A0B4LGF5;A1Z9N0;E8NH94;A0A0B4LFB8;Q95U20	Opa1;opa1-like-RA	w1118	Tim14, heterozygous	0.226813	-0.162751
A0A0B4KG94	Dmel\CG6908	w1118	Tim14, heterozygous	0.22684	0.194475
Q7K2R3;Q9VXP8	CG8952;Dmel\CG8952	w1118	Tim14, heterozygous	0.227856	-0.28705
Q9W012	Dmel\CG16762	w1118	Tim14, heterozygous	0.228006	-0.230462
P10040-2	crb	w1118	Tim14, heterozygous	0.382608	0.523054
Q7JWW5	Ctu1	w1118	Tim14, heterozygous	0.24254	0.463699
P54611	Vha26	w1118	Tim14, heterozygous	0.229565	0.160915
Q9W2W8	Dmel\CG12643	w1118	Tim14, heterozygous	0.242772	0.359457
A8JNG6;C9QP11	CG34454-RA;Dmel\CG34454	w1118	Tim14, heterozygous	0.230109	-0.38866
Q9VG06	Dmel\CG17327	w1118	Tim14, heterozygous	0.326029	0.256232
Q9VMS8	Cyp4ac2	w1118	Tim14, heterozygous	0.232479	-0.196389
O61492	Flo2	w1118	Tim14, heterozygous	0.23348	-0.210268
Q9VYI6	Coq8	w1118	Tim14, heterozygous	0.233744	0.27177
Q6NR65;Q9VME1	CG33295;CG9511	w1118	Tim14, heterozygous	0.246953	0.371828
A0A0B7P9G0	uex	w1118	Tim14, heterozygous	0.234363	0.140678
Q9VA37;Q9VA37-2	dj-1beta	w1118	Tim14, heterozygous	0.235101	-0.33955
Q9VZS5	RpL28	w1118	Tim14, heterozygous	0.235357	0.352894
M9PGB8;O76896	Dmel\CG4293;EG:65F1.1	w1118	Tim14, heterozygous	0.267323	0.259667
Q9VW70;Q8SYR0	CG7668;FBpp0074674	w1118	Tim14, heterozygous	0.235364	-0.220021
Q86BL4	GatC	w1118	Tim14, heterozygous	0.235364	0.15754
Q9V3I6	anon-35Fc	w1118	Tim14, heterozygous	0.249747	0.253412
Q9VAS4	Nepl17	w1118	Tim14, heterozygous	0.312573	0.390275
Q9VSC1	Srp9	w1118	Tim14, heterozygous	0.236641	-0.328968
Q9XY35	ox	w1118	Tim14, heterozygous	0.236728	0.240259
Q9VCG3	CG13601	w1118	Tim14, heterozygous	0.237326	0.237644
Q0E9G3	Nop17l	w1118	Tim14, heterozygous	0.491082	-0.378861
F2YPN7;Q9VKC9	dmGlut;l(2)01810	w1118	Tim14, heterozygous	0.237892	0.237249
A1Z9A2	CG4646	w1118	Tim14, heterozygous	0.251777	-0.195532
M9NDG8;Q9VM80	Daao2	w1118	Tim14, heterozygous	0.238515	-0.19124
A1ZBI9	AANATL4	w1118	Tim14, heterozygous	0.252427	0.470094
C5WLQ9;H0RNG2;Q9VUW3	CG17028-RA;IMP	w1118	Tim14, heterozygous	0.271846	0.25823
Q9VYG3	Dmel\CG4332	w1118	Tim14, heterozygous	0.239846	0.252773
Q9VU22	Dmel\CG14120	w1118	Tim14, heterozygous	0.240079	0.249774
Q7JNE1	prod	w1118	Tim14, heterozygous	0.306045	0.385425
Q9W4J7;Q4V6J9	24639695;CG15912	w1118	Tim14, heterozygous	0.272855	-0.321666
Q9VI84	Dmel\CG1227	w1118	Tim14, heterozygous	0.267281	-0.194465
Q9VQQ5	Dmel\CG2772	w1118	Tim14, heterozygous	0.273563	0.370187
A0A0B4KEL4	Dmel\CG13160	w1118	Tim14, heterozygous	0.273849	0.283184
Q9VXA9	Q9VXA9	w1118	Tim14, heterozygous	0.434948	-0.487438
C6SUW6;A8E7A5;D0Z728;E1UII4;E1UII6;Q9V3A0	BG:DS00941.12;CG8997;CG8997-RA;CT25774	w1118	Tim14, heterozygous	0.241864	0.246686
Q9VYW6	rho-4	w1118	Tim14, heterozygous	0.255198	-0.229008
Q9W389	Arfrp1	w1118	Tim14, heterozygous	0.255411	0.282776
Q8MSG1;Q9VJG2;S5NID7	CG12288;CG12288-RA;cg12288	w1118	Tim14, heterozygous	0.369608	0.345145
Q9W3D3-2;Q9W3D3	Crag	w1118	Tim14, heterozygous	0.242631	0.25889
Q8SZK5	Dmel\CG31769	w1118	Tim14, heterozygous	0.243785	0.252266
Q9VSG9	Dmel\CG13671	w1118	Tim14, heterozygous	0.290476	0.239661
Q9W2S2	Atg8a	w1118	Tim14, heterozygous	0.271605	0.186515
Q9V4T3	Cyp4ad1	w1118	Tim14, heterozygous	0.244607	-0.20737
P04282	gag	w1118	Tim14, heterozygous	0.343361	0.422957
Q9VCA2	Orct	w1118	Tim14, heterozygous	0.24504	0.28561
C6TP39;H9XQB1;Q8MLS1	CG34424-RA;Mthfs	w1118	Tim14, heterozygous	0.245616	-0.493489
A8JUP7	Hayan	w1118	Tim14, heterozygous	0.246106	0.315251
C6TP73;Q7KT11;Q8SZU0;Q9VIJ0	CG9331-RA;Dmel\CG9331	w1118	Tim14, heterozygous	0.246326	0.178921
O77435	EG:34F3.4	w1118	Tim14, heterozygous	0.246352	-0.264416
Q7JZE8	Dmel\CG8323	w1118	Tim14, heterozygous	0.246776	0.221977
Q9W3S4	Dmel\CG4617	w1118	Tim14, heterozygous	0.411631	-0.420769
B7Z0R7;Q86BR6	Atg16	w1118	Tim14, heterozygous	0.248191	0.217094
Q9GQQ0-3	spin	w1118	Tim14, heterozygous	0.248419	-0.238039
Q95SB0	Prx6a	w1118	Tim14, heterozygous	0.248616	0.144927
P13706;P13706-3	Gpdh1	w1118	Tim14, heterozygous	0.248865	0.145607
P31409	Vha55	w1118	Tim14, heterozygous	0.249545	0.168634
Q9VPY8	Tgt	w1118	Tim14, heterozygous	0.349475	-0.311781
Q9VE24	Sgsh	w1118	Tim14, heterozygous	0.249808	-0.270952
Q9VBY8-2;Q9VBY8;Q9VBY8-3	stac	w1118	Tim14, heterozygous	0.249843	-0.13179
A0A0B4KEL2;A1Z8F5;B5RJ61;Q8SZ85	CG9084;CG9084-RB;Dmel\CG9084	w1118	Tim14, heterozygous	0.416312	-0.377704
Q9VA02	CG1544	w1118	Tim14, heterozygous	0.250082	-0.155657
Q9VYM2	mdu	w1118	Tim14, heterozygous	0.250252	-0.225209
Q9VC27	Nct	w1118	Tim14, heterozygous	0.252076	-0.258883
O46036	CtBP	w1118	Tim14, heterozygous	0.252076	-0.170284
Q9VF24	cv-d	w1118	Tim14, heterozygous	0.25284	0.260582
Q9VRQ9	QC	w1118	Tim14, heterozygous	0.252906	-0.323395
Q9VGC2	Dmel\CG4860	w1118	Tim14, heterozygous	0.388336	0.34213
Q8T3M7	CG7668	w1118	Tim14, heterozygous	0.401854	0.291541
P16914;P16914-2	elav	w1118	Tim14, heterozygous	0.254173	-0.199679
Q7K4J7	ima	w1118	Tim14, heterozygous	0.254304	0.293584
Q8T3K9;Q9W1F7	Stoml2	w1118	Tim14, heterozygous	0.254544	0.148212
Q9V3J1-3	VhaSFD	w1118	Tim14, heterozygous	0.25534	0.224359
Q24134	TH1	w1118	Tim14, heterozygous	0.405463	-0.254758
Q8SYC4	Dmel\CG13893	w1118	Tim14, heterozygous	0.255997	0.210845
A0A0B4KFE4;A1Z7H3	Acsl	w1118	Tim14, heterozygous	0.256219	-0.223214
P19351-8;P19351-7	up	w1118	Tim14, heterozygous	0.256492	0.287058
P20232	TfIIS	w1118	Tim14, heterozygous	0.256492	-0.314784
Q9VN95	Enoph	w1118	Tim14, heterozygous	0.256656	-0.155315
B7Z0E0;Q7KUB1;Q7KUB0;Q8IQA7;Q9VSI6	Idh	w1118	Tim14, heterozygous	0.256696	0.1575
O61458;O62609;O76259;Q7KPL1;O77069;Q8IMG6	Med	w1118	Tim14, heterozygous	0.360012	0.497383
Q9VGQ9	Dph3	w1118	Tim14, heterozygous	0.394828	-0.51335
Q9XYZ5	pic	w1118	Tim14, heterozygous	0.259404	-0.178305
A1ZB48;Q5BIF1	CG14500;Dmel\CG14500	w1118	Tim14, heterozygous	0.294778	-0.670787
M9PD90;Q9VKG8	Dlg5	w1118	Tim14, heterozygous	0.26004	0.335624
I3VPX6;Q9VAH3	sro;sro-RA	w1118	Tim14, heterozygous	0.274739	0.790466
M9PI41;Q9VTY8	sti	w1118	Tim14, heterozygous	0.466844	0.369306
Q9VIZ3	l(2)37Cb	w1118	Tim14, heterozygous	0.260172	0.203051
Q7JYM9;Q9VED8	DNaseII	w1118	Tim14, heterozygous	0.260216	0.288674
Q9VIB5	alpha-Est7	w1118	Tim14, heterozygous	0.260547	-0.196361
Q9VAA6	Dmel\CG7950	w1118	Tim14, heterozygous	0.260712	-0.20871
P29349;P29349-2	csw	w1118	Tim14, heterozygous	0.275268	-0.247657
O61539;Q9VS54	qm	w1118	Tim14, heterozygous	0.261447	0.149306
Q9VZT8	MnM	w1118	Tim14, heterozygous	0.275767	0.167847
Q8MS88	CG4734	w1118	Tim14, heterozygous	0.261753	-0.171948
A0A0B4KHU4;Q8SWX6;Q8IMU2	Dmel\CG11790	w1118	Tim14, heterozygous	0.261878	-0.136877
Q7YU32;Q7KT70;Q9NK80	Gli	w1118	Tim14, heterozygous	0.436192	0.644328
B7FNJ0;Q9VC36;Q7YU13	polybromo;polybromo-RA	w1118	Tim14, heterozygous	0.36717	0.301978
Q86B47;Q86B47-2	CG8611	w1118	Tim14, heterozygous	0.346097	0.428464
Q58CJ5;Q9VGN4	sals	w1118	Tim14, heterozygous	0.263176	0.465416
Q9NHD7;Q9VXV6	Scamp	w1118	Tim14, heterozygous	0.263488	-0.230708
A1Z7B8;Q8IGB5	CG30373;Dmel\CG30373	w1118	Tim14, heterozygous	0.263604	-0.222391
Q24337	e(r)	w1118	Tim14, heterozygous	0.277842	0.336716
Q8MQV8;Q9VV83	CG4098;CG4098-PA	w1118	Tim14, heterozygous	0.313966	0.424637
Q9VX82	Arpc3B	w1118	Tim14, heterozygous	0.264299	0.180384
Q8SZ78	Mayo	w1118	Tim14, heterozygous	0.299989	-0.337466
Q9VGV8	Dmel\CG4511	w1118	Tim14, heterozygous	0.299989	0.473015
Q7JR72;C0PTW4;Q0E9A2;Q95T77	CG8776-RE;nemy	w1118	Tim14, heterozygous	0.440101	0.333068
E4NKL2;H1UUD4;Q8IPU3;Q9VPB3	CG4365-RC;tzn	w1118	Tim14, heterozygous	0.474333	0.337218
Q9VLN1	Wdr82	w1118	Tim14, heterozygous	0.348942	-0.284966
Q9VDC3	AP-2sigma	w1118	Tim14, heterozygous	0.265245	0.177105
Q9VYF8	Coq5	w1118	Tim14, heterozygous	0.316032	0.246979
Q7K2B0	CG7137	w1118	Tim14, heterozygous	0.543586	0.334921
A4VA65;A4VA66;Q9BH93;Q9VH99	CG9434;Fst	w1118	Tim14, heterozygous	0.266103	0.206613
A0A0B4K6V8	alpha-Est5	w1118	Tim14, heterozygous	0.266216	-0.202871
B7Z028;Q9VMD7	Acox3	w1118	Tim14, heterozygous	0.266393	-0.159173
A1Z8D1;Q9V5R2	Pex6	w1118	Tim14, heterozygous	0.281182	0.298147
Q9VAL0	Spase12	w1118	Tim14, heterozygous	0.267018	0.352512
Q9VT28	fry	w1118	Tim14, heterozygous	0.338711	0.497723
O61305	Dbp80	w1118	Tim14, heterozygous	0.267412	0.227187
Q9VQT8	IM33	w1118	Tim14, heterozygous	0.267419	0.320462
Q9XZ11	Dmel\CG7139	w1118	Tim14, heterozygous	0.282131	-0.230688
P04146-2	GIP	w1118	Tim14, heterozygous	0.374428	-0.256831
P35005	epsilonTry	w1118	Tim14, heterozygous	0.269087	0.515644
I0DHK9;M9PBR6;Q8I935	CG10977;CG32410;CG33523-RD	w1118	Tim14, heterozygous	0.269457	-0.138506
A0A4D6K616	orb2	w1118	Tim14, heterozygous	0.378456	0.662936
D0IQK8;Q9I7L1	CG18747-RB;Dmel\CG18747	w1118	Tim14, heterozygous	0.307853	0.240283
B4F7L9	WDY	w1118	Tim14, heterozygous	0.484782	-0.297441
A0A0B4KFT9;Q7KNS5	qkr54B	w1118	Tim14, heterozygous	0.308149	0.37316
Q9VE50	Gos28	w1118	Tim14, heterozygous	0.380454	-0.23051
Q9VKC7	Dmel\CG6766	w1118	Tim14, heterozygous	0.272852	0.129631
Q9V9X4	CG11334	w1118	Tim14, heterozygous	0.272853	-0.167544
Q8IGQ2;Q9W243	gas	w1118	Tim14, heterozygous	0.273849	0.194043
Q8IQ70-2;Q8IQ70;Q8IQ70-4;Q8IQ70-5;Q8IQ70-3	MCU	w1118	Tim14, heterozygous	0.273929	-0.215014
O46043	Parg	w1118	Tim14, heterozygous	0.489743	0.362248
Q9VFI3	Dmel\CG8066	w1118	Tim14, heterozygous	0.289281	0.599023
Q9VU58	Nplp2	w1118	Tim14, heterozygous	0.274806	0.200282
Q9VGJ7	Dmel\CG6834	w1118	Tim14, heterozygous	0.275056	-0.161337
Q8T9C5	MRP	w1118	Tim14, heterozygous	0.275056	0.163784
Q9W329	Gga	w1118	Tim14, heterozygous	0.27509	0.213727
Q8IMB9	Dmel\CG1674	w1118	Tim14, heterozygous	0.290257	-0.324693
Q24306	Diap1	w1118	Tim14, heterozygous	0.384908	0.341875
Q6IH64	HDC03194	w1118	Tim14, heterozygous	0.36227	0.488413
Q9VC28	anon-WO0118547.410	w1118	Tim14, heterozygous	0.275845	0.219402
Q7JR58	Echs1	w1118	Tim14, heterozygous	0.275845	-0.1249
X2JC79;Q7KUX7	eIF4H1	w1118	Tim14, heterozygous	0.275845	-0.135426
Q9VMR6	Acsf2	w1118	Tim14, heterozygous	0.276753	0.131262
Q9V9Q4	Dmel\CG1416	w1118	Tim14, heterozygous	0.277221	-0.152064
Q9VK44	Ube4B	w1118	Tim14, heterozygous	0.27728	0.187289
Q9VAI0	Gnpnat	w1118	Tim14, heterozygous	0.27742	-0.16396
P17917	PCNA	w1118	Tim14, heterozygous	0.277915	-0.155238
B9EQQ2;Q8I6M5;Q9VDS9;Q7KSB7	Ask1;Pk92B-RC	w1118	Tim14, heterozygous	0.389297	0.489095
Q8MLV1;Q8MLV1-2	LBR	w1118	Tim14, heterozygous	0.29484	0.265976
Q0KIF7	CaMKI	w1118	Tim14, heterozygous	0.498603	0.325974
Q8MZ03	Pex11c	w1118	Tim14, heterozygous	0.280286	-0.224831
Q9VCA9	Spase22-23	w1118	Tim14, heterozygous	0.280613	0.15142
Q8SXB3	eap	w1118	Tim14, heterozygous	0.369548	0.372497
P48604	Roe1	w1118	Tim14, heterozygous	0.280741	-0.193969
Q8T045	rumi	w1118	Tim14, heterozygous	0.280947	-0.210875
Q4LDP7;Q9I7R1	Dmel\CG5946	w1118	Tim14, heterozygous	0.281166	-0.179662
P29845	Hsc70-5	w1118	Tim14, heterozygous	0.281402	-0.136736
Q8T0B1;Q8T0B1-2	CG8009	w1118	Tim14, heterozygous	0.297364	0.361114
P00408	mt:CoII	w1118	Tim14, heterozygous	0.281592	-0.164345
Q9VME6	Nepl4	w1118	Tim14, heterozygous	0.57145	-0.311437
Q94981	ari-1	w1118	Tim14, heterozygous	0.297858	0.3064
Q5BI62	Mdr50	w1118	Tim14, heterozygous	0.282057	0.261498
Q9VJ19;Q8MT23	RpL30	w1118	Tim14, heterozygous	0.282321	0.249195
Q9VNR7	Dmel\CG11241	w1118	Tim14, heterozygous	0.282411	0.176261
A1ZB21;A8E790;G2J651	CG5767;CG5767-RA;Dmel\CG5767	w1118	Tim14, heterozygous	0.28279	-0.423027
Q9VVT5	Dysb	w1118	Tim14, heterozygous	0.32101	0.466992
A0A0B4K650	chr3R_10081851_10082659.0	w1118	Tim14, heterozygous	0.337318	0.195075
P25153	Ubc6	w1118	Tim14, heterozygous	0.285018	0.231567
C6TP45;Q9VMW1	Rtnl1;Rtnl1-RD	w1118	Tim14, heterozygous	0.285693	-0.152737
Q9Y0V3	Tim9b	w1118	Tim14, heterozygous	0.301627	0.370308
Q9VVI3;Q9VVI3-2;Q9VVI3-3;Q9VVI3-4	Nedd4	w1118	Tim14, heterozygous	0.28582	-0.244502
Q9VR31	Fnta	w1118	Tim14, heterozygous	0.286045	-0.132806
Q9VH78	Alg12	w1118	Tim14, heterozygous	0.474821	0.524398
B7FNK6;Q9VCR0	CG17109-RA;Dmel\CG17109	w1118	Tim14, heterozygous	0.286201	-0.249019
Q4V666	CG11257	w1118	Tim14, heterozygous	0.453303	0.467886
Q9VNH2	Dmel\CG2100	w1118	Tim14, heterozygous	0.286893	-0.144519
P48159	RpL23	w1118	Tim14, heterozygous	0.286952	0.278759
Q8MT48	CG9416-PA	w1118	Tim14, heterozygous	0.34085	0.234601
Q9VBE1	TwdlP	w1118	Tim14, heterozygous	0.34087	1.26248
Q9U485;Q9VJ30;X2J946;Q7KT38	Nak	w1118	Tim14, heterozygous	0.303152	-0.503096
Q99140	kst	w1118	Tim14, heterozygous	0.287318	-0.179395
Q9VJ28	L2HGDH	w1118	Tim14, heterozygous	0.287696	-0.136744
Q9VMN5	Hsp60C	w1118	Tim14, heterozygous	0.582394	-0.302676
Q8SXF9;Q9Y143	Jhbp14	w1118	Tim14, heterozygous	0.582633	0.302502
A1Z968;Q5KTT4	NAT1;dNAT1	w1118	Tim14, heterozygous	0.288521	-0.14623
Q7JYX2	Dmel\CG2065	w1118	Tim14, heterozygous	0.288521	-0.1398
O44437	SmD3	w1118	Tim14, heterozygous	0.288697	-0.246984
A0A0B4KHH8;A0A0B4KHI4	Syp	w1118	Tim14, heterozygous	0.363702	0.528612
O97183	Polr2C	w1118	Tim14, heterozygous	0.288697	-0.175649
H5V8C8;Q8T4E7	CG13088-RA;Dmel\CG13088	w1118	Tim14, heterozygous	0.438853	0.651121
Q9W258	babos	w1118	Tim14, heterozygous	0.288792	-0.188318
M9PDW8;M9PGT0	CG3950;CG3960	w1118	Tim14, heterozygous	0.289392	0.169492
O18391	kraken	w1118	Tim14, heterozygous	0.289455	-0.198052
Q9VXF1	CanA-14F	w1118	Tim14, heterozygous	0.321226	0.306804
Q8SX35	Rnf11	w1118	Tim14, heterozygous	0.404659	0.654076
Q4V5I2;Q9VZK4	CG14984;Dmel\CG14984	w1118	Tim14, heterozygous	0.290185	-0.165467
Q9VXY4	CG15027	w1118	Tim14, heterozygous	0.482044	0.278882
Q9VBK1	kumpel	w1118	Tim14, heterozygous	0.307026	-0.492117
P17704	RpS17	w1118	Tim14, heterozygous	0.291038	0.239661
C0PTU7;Q9VDY6;Q8MQV7	CG3773-RA;Polr2M	w1118	Tim14, heterozygous	0.345562	-0.228079
Q9VD01	Pebp1	w1118	Tim14, heterozygous	0.29123	-0.181215
Q9VKN8	Dnz1	w1118	Tim14, heterozygous	0.307398	0.175173
M9PH19;Q9W002	msn	w1118	Tim14, heterozygous	0.291334	-0.219424
P37193	Fdx1	w1118	Tim14, heterozygous	0.29145	0.157639
O44342	wbl	w1118	Tim14, heterozygous	0.291944	-0.136923
P33269	Cyp4d1	w1118	Tim14, heterozygous	0.292689	-0.278897
Q7K0A0	mRpL42	w1118	Tim14, heterozygous	0.29301	-0.306709
Q9W0L7	Usp10	w1118	Tim14, heterozygous	0.29301	-0.179209
A0AP29;A0AP30;A0AP31;A1ZB29;C0MJH3;Q8SZQ0	CG5757;Dmel\CG5757	w1118	Tim14, heterozygous	0.326142	-0.282334
Q95RY2;Q9VUQ1	BAG2;CG17014	w1118	Tim14, heterozygous	0.294335	-0.208019
Q9VGF5	Tango9	w1118	Tim14, heterozygous	0.333825	0.413944
Q9VBD0	Tb	w1118	Tim14, heterozygous	0.489097	-1.43474
M9NDW5;Q8SXH9;Q9VY64	CG12480;Dmel\CG12480	w1118	Tim14, heterozygous	0.525528	0.248586
A1Z6L9;Q7KNF3	Trap1	w1118	Tim14, heterozygous	0.295712	-0.154734
Q8STF7;Q9VND3	Pi4KIIalpha	w1118	Tim14, heterozygous	0.389297	-0.261975
Q1WWB7	betaG	w1118	Tim14, heterozygous	0.296582	-0.280511
Q0KHQ5	Tao	w1118	Tim14, heterozygous	0.413377	-0.351471
Q7K2X8	Nup44A	w1118	Tim14, heterozygous	0.297265	0.190949
Q9W459	Dmel\CG4020	w1118	Tim14, heterozygous	0.336567	-0.26824
C6SUV9;Q7K549	CG12214-RB;mlt	w1118	Tim14, heterozygous	0.599984	0.289843
P17671	Eip75B	w1118	Tim14, heterozygous	0.352361	-0.391514
A1Z9M0;Q7K2Y2	Dmel\CG18324	w1118	Tim14, heterozygous	0.413758	0.353331
Q7JXF7	sel	w1118	Tim14, heterozygous	0.297591	0.209605
E1JHA6;Q9VM55	uif	w1118	Tim14, heterozygous	0.297865	-0.146849
Q9W1H1	Dmel\CG5339	w1118	Tim14, heterozygous	0.330537	0.186674
Q8MSK7;Q9VCA0	CG6356;Dmel\CG6356	w1118	Tim14, heterozygous	0.415155	0.463699
P36188-5	wupA	w1118	Tim14, heterozygous	0.298425	0.447362
Q0E8U2	Dmel\CG9664	w1118	Tim14, heterozygous	0.314542	0.416342
Q9VIF1	Nbr	w1118	Tim14, heterozygous	0.314712	-0.187937
A0A4D6K5M0;Q9VXU2	Gmap	w1118	Tim14, heterozygous	0.29872	-0.145618
Q8MV48	Pgant7	w1118	Tim14, heterozygous	0.298939	-0.265656
Q7K2L7	Pef	w1118	Tim14, heterozygous	0.298995	-0.158738
Q8IR23;Q8T9B1	vap	w1118	Tim14, heterozygous	0.473629	-0.49618
Q9V3S9	bgm	w1118	Tim14, heterozygous	0.299573	-0.153186
P54367	CkIalpha	w1118	Tim14, heterozygous	0.299875	0.13173
B5RJE3;Q7KY04	Rab4;Rab4-RB	w1118	Tim14, heterozygous	0.300025	-0.16403
A8MPH9;P21525;P21525-2;P21525-3	kay	w1118	Tim14, heterozygous	0.339783	0.452279
Q9V813	Mtap	w1118	Tim14, heterozygous	0.300343	-0.131778
F0JAQ9;M9PF27;M9PFH0;Q95SE8;Q9VU19	Wbp2	w1118	Tim14, heterozygous	0.300692	-0.158361
Q9I7H8	CG5995	w1118	Tim14, heterozygous	0.455975	0.644614
Q7KNS3	Lis-1	w1118	Tim14, heterozygous	0.300892	0.143181
Q9V9Z9	CG1542	w1118	Tim14, heterozygous	0.34085	0.350227
Q9V564	Cog6	w1118	Tim14, heterozygous	0.317362	-0.372577
A0A0B4KFS5	Asph	w1118	Tim14, heterozygous	0.302636	-0.132176
Q9VCR9	Dmel\CG17121	w1118	Tim14, heterozygous	0.30286	0.252658
Q9VSZ6	CG3434	w1118	Tim14, heterozygous	0.304084	0.216783
Q9VVD2	Fit2	w1118	Tim14, heterozygous	0.30413	0.206708
Q9W3F1	144701_at	w1118	Tim14, heterozygous	0.320564	-0.401735
P17207	Jon99Ci	w1118	Tim14, heterozygous	0.504785	-0.512003
Q9V438	CaBP1	w1118	Tim14, heterozygous	0.304998	0.160606
B7Z073	CG42374	w1118	Tim14, heterozygous	0.462403	0.203807
Q8INM3;Q8INM3-2	sle	w1118	Tim14, heterozygous	0.305249	0.277512
A1Z6F6;Q7JQF6;Q86P50	stw	w1118	Tim14, heterozygous	0.305451	-0.143355
Q9VC56	puf	w1118	Tim14, heterozygous	0.338357	-0.255272
Q8IH18;Q8IH18-2	4E-T	w1118	Tim14, heterozygous	0.305776	0.193618
Q9VRV8	Tnpo	w1118	Tim14, heterozygous	0.30605	-0.131955
Q9VWU1	psh	w1118	Tim14, heterozygous	0.322341	0.440399
Q27IU5;Q27IU2;Q27IU3	Dcr-1	w1118	Tim14, heterozygous	0.544752	0.236477
Q9VTP4	RpL10Ab	w1118	Tim14, heterozygous	0.306855	0.313163
Q9VIC3	alpha-Est1	w1118	Tim14, heterozygous	0.307017	-0.201062
Q9VRJ7	Dmel\CG4611	w1118	Tim14, heterozygous	0.404352	-0.37891
M9PHM9	wrm2	w1118	Tim14, heterozygous	0.61831	0.275256
Q9W3V8	xit	w1118	Tim14, heterozygous	0.466844	0.336928
Q9VB69	Men-b	w1118	Tim14, heterozygous	0.308103	0.136202
Q9VFC8	Glys	w1118	Tim14, heterozygous	0.308155	-0.131117
Q9Y112	Dmel\CG10863	w1118	Tim14, heterozygous	0.308595	-0.172997
Q9V6U9	CG16935	w1118	Tim14, heterozygous	0.308646	-0.121993
C0PV27;E1JH43;Q7JUX2	CG8493-RB;Den1	w1118	Tim14, heterozygous	0.489367	0.291744
Q9W436	Nep1	w1118	Tim14, heterozygous	0.342231	-0.243371
Q9VC52	Ppox	w1118	Tim14, heterozygous	0.309275	0.137217
M9PGC5;M9PGC5-2;M9PGC5-3	Wnk	w1118	Tim14, heterozygous	0.468835	-0.334635
Q9VK06;X2JDZ6;Q4V5C6;Q9VK04;X2J9M9	CG31729;CG6263;DmCG31729;Dmel\CG31729;P4-ATPase	w1118	Tim14, heterozygous	0.309523	-0.213313
Q9VGR1	GCC88	w1118	Tim14, heterozygous	0.430879	-0.376238
Q02645-3	hts	w1118	Tim14, heterozygous	0.515003	-0.247787
A0A0B4K878;A1A6R6;A1ZA24;Q8T3W0;A0A0B4K743;A0A0B4K7R0;A0A0B4K800;A0A0B4KER5;A0A0B4KF75;A0A0B4KG26;A1ZA25;A2RVG9;A8DYF1;A8DYF2;D2NUF2;E1JH74;Q6NL90	BcDNA:AT28470;CG12963;CG12963-RD;Dmel\CG12963	w1118	Tim14, heterozygous	0.327245	0.196691
Q8INW5;Q9I7M3;Q9VIW5;C6TP94	CG10237-RC;Dmel\CG10237	w1118	Tim14, heterozygous	0.310987	-0.184028
Q27331	Vha68-2	w1118	Tim14, heterozygous	0.311123	0.119277
Q9VZ49	CG2145	w1118	Tim14, heterozygous	0.311615	0.396245
Q7PL76	lt	w1118	Tim14, heterozygous	0.345355	0.296028
Q9W266	wdp	w1118	Tim14, heterozygous	0.312112	-0.157759
P22812	tub	w1118	Tim14, heterozygous	0.394828	-0.393069
Q6IKC0	Dmel\CG42394	w1118	Tim14, heterozygous	0.31266	-0.232774
Q9VF28	Arpc3A	w1118	Tim14, heterozygous	0.329912	-0.269545
Q95U74;Q9VCU1	Nepl15	w1118	Tim14, heterozygous	0.313284	0.16523
Q9VMD6	retm	w1118	Tim14, heterozygous	0.31338	-0.132004
Q8MSB1	Kaz	w1118	Tim14, heterozygous	0.330614	0.229825
A8JV04;Q7YU03	Dmel\CG3632	w1118	Tim14, heterozygous	0.314209	0.19142
Q6YDA5	Msp300	w1118	Tim14, heterozygous	0.314209	0.189327
O18373	Sps1	w1118	Tim14, heterozygous	0.314542	0.134623
Q9W196	Dmel\CG3356	w1118	Tim14, heterozygous	0.31479	0.173534
Q2XYK6;Q9VSG8	Arl5	w1118	Tim14, heterozygous	0.374275	0.265538
P15348	Top2	w1118	Tim14, heterozygous	0.31595	0.146387
Q8IN78	Tim22	w1118	Tim14, heterozygous	0.357935	0.298931
P32748	Dhod	w1118	Tim14, heterozygous	0.316253	-0.115794
O76921;Q5BIE7;Q9W5G3	Pgcl	w1118	Tim14, heterozygous	0.440368	-0.199391
A4VA01;Q9VFC1	CG6687;Spn88Eb	w1118	Tim14, heterozygous	0.316988	-0.183325
M9ND79	Dmel\CG43064	w1118	Tim14, heterozygous	0.316988	0.433829
Q9VVU6	Prp6	w1118	Tim14, heterozygous	0.316994	0.121153
P54397	Fkbp39	w1118	Tim14, heterozygous	0.317805	0.195895
Q9VBI0	Dmel\CG14543	w1118	Tim14, heterozygous	0.377097	-0.325257
Q8SYH3;Q9I7C6	Cpr65Ax1;Cpr65Ax2	w1118	Tim14, heterozygous	0.317911	0.29422
E4NKJ2;Q9VAS0	CG14527-RA;Nepl20	w1118	Tim14, heterozygous	0.319342	0.130837
Q8IP73	CG6537	w1118	Tim14, heterozygous	0.44366	0.348045
Q9VA73-2	aralar1	w1118	Tim14, heterozygous	0.319784	0.13024
Q9VVB4	CG9951	w1118	Tim14, heterozygous	0.379598	0.26949
Q8T5S8	PH4alphaPV	w1118	Tim14, heterozygous	0.32013	-0.295259
P48612	pelo	w1118	Tim14, heterozygous	0.379844	-0.370581
Q9VMB3	BcDNA:LD22339	w1118	Tim14, heterozygous	0.320564	-0.17913
M9NF32;Q9V3K7	BG:DS09217.4	w1118	Tim14, heterozygous	0.320739	-0.163027
Q7K0F7	Dmel\CG11200	w1118	Tim14, heterozygous	0.321086	0.342711
Q8I078;Q8I0N0;Q8I8H2;Q9VJ85	Ntf-2r	w1118	Tim14, heterozygous	0.509918	-0.188226
Q9VE11	CG14286	w1118	Tim14, heterozygous	0.363804	-0.262959
Q7K4N3	Cbp80	w1118	Tim14, heterozygous	0.321991	0.120698
Q8IGP0;Q9VA42	Npc2g	w1118	Tim14, heterozygous	0.322992	-0.356942
Q7M3J9	NA	w1118	Tim14, heterozygous	0.323177	0.177059
P20478-3	Gs2	w1118	Tim14, heterozygous	0.323177	0.170265
Q7JVR7	CG17059	w1118	Tim14, heterozygous	0.323663	0.238424
Q9VJ12	Acn	w1118	Tim14, heterozygous	0.324272	0.27702
Q5LJP9	CG17486	w1118	Tim14, heterozygous	0.324272	0.180597
Q9VXJ0	Mfe2	w1118	Tim14, heterozygous	0.324414	-0.194877
Q9VU76;M9PFE5;M9PFI2	cmb	w1118	Tim14, heterozygous	0.32458	0.138625
M9PIZ6;Q8IRT8;A0A6H2EF15;B7Z120;B7Z126;Q1RL19;Q8IRT7;Q9W4Q4;M9PDQ2	Tlk	w1118	Tim14, heterozygous	0.35929	0.211912
Q8SZY7	Dmel\CG5026	w1118	Tim14, heterozygous	0.450966	0.241476
Q9VLQ1	wol	w1118	Tim14, heterozygous	0.325476	-0.17606
Q8SXG7	Secp43	w1118	Tim14, heterozygous	0.517184	0.428747
Q95RR6	Pur-alpha	w1118	Tim14, heterozygous	0.386737	0.281771
Q9W081	CG13923	w1118	Tim14, heterozygous	0.34328	0.246301
X2JCX4	Dmel\CG45089	w1118	Tim14, heterozygous	0.4529	-0.404618
Q9VZV9;Q7YTX2;Q8I940	CG1271;Dmel\CG1271	w1118	Tim14, heterozygous	0.326351	-0.234642
C7LAF3	lute	w1118	Tim14, heterozygous	0.542085	-0.199073
Q9VTX5;O18358	ArfGAP1	w1118	Tim14, heterozygous	0.326839	-0.148195
Q6NP53;Q9VLX0	BEST:CK02318;LKRSDH	w1118	Tim14, heterozygous	0.326856	0.165163
Q9BKE5;Q9VID4;C7LAC9;Q8INT6;Q9BKE4	Mio-RE;Mondo	w1118	Tim14, heterozygous	0.654654	-0.248141
Q9VG44	Dmel\CG6225	w1118	Tim14, heterozygous	0.654738	0.248015
Q9VCZ2	Dmel\CG5346	w1118	Tim14, heterozygous	0.327648	-0.220232
Q962N6;Q9W1E9	Fmo-1	w1118	Tim14, heterozygous	0.329071	-0.237935
Q9VB96	Dmel\CG31075	w1118	Tim14, heterozygous	0.329167	0.509393
Q9W377	BcDNA:LP05863	w1118	Tim14, heterozygous	0.456752	0.341402
Q6NN40	Ntmt	w1118	Tim14, heterozygous	0.347229	0.204955
B5T1Z3	Cyp6a23	w1118	Tim14, heterozygous	0.329738	0.155681
P22058	D1	w1118	Tim14, heterozygous	0.330287	0.209347
A9YKS3;A9YKS4;A9YKS6;A9YKS8;A9YKT0;A9YKT1;A9YKT2;A9YKT3;F6J5A6;F6J5A8;F6J5A9;F6J5B0	CG33175	w1118	Tim14, heterozygous	0.434281	0.353385
P42279	etaTry	w1118	Tim14, heterozygous	0.33102	0.152046
D3DN02	CG12159-RA	w1118	Tim14, heterozygous	0.393144	-0.256802
Q9VQ60	Dmel\CG7289	w1118	Tim14, heterozygous	0.332041	0.28472
Q8INA6;Q9GU54	CG31274;MESK4	w1118	Tim14, heterozygous	0.551137	0.383618
Q24046	nrv1	w1118	Tim14, heterozygous	0.332667	0.133313
A0A1Z1CN86;Q9VHK7	BcDNA:GH11984;anon-EST:Posey161	w1118	Tim14, heterozygous	0.395739	0.682856
P54351	Nsf2	w1118	Tim14, heterozygous	0.333775	-0.123005
Q7JR83	Hsl	w1118	Tim14, heterozygous	0.438088	-0.42542
Q9VZI1	Chd64	w1118	Tim14, heterozygous	0.334135	0.215686
Q9VVA7	TSG101	w1118	Tim14, heterozygous	0.334484	-0.14037
Q9VPZ5	CT16527	w1118	Tim14, heterozygous	0.334484	-0.219511
Q8IHE7;Q9VVC8	CG6664;Dmel\CG6664	w1118	Tim14, heterozygous	0.334648	-0.289613
A1Z7H8;Q8MQM9	CG8738;Dmel\CG8738	w1118	Tim14, heterozygous	0.591558	-0.223181
Q9VWN5	mindy3	w1118	Tim14, heterozygous	0.334964	-0.150218
Q9VTU8	CAH2	w1118	Tim14, heterozygous	0.335749	-0.235857
Q9VVY3	Gbs-76A	w1118	Tim14, heterozygous	0.335981	-0.18779
F0JAP1	Sec61alpha-RA	w1118	Tim14, heterozygous	0.380817	0.774994
Q8IH00	Mat89Ba	w1118	Tim14, heterozygous	0.466844	0.365977
Q9VX10	Srx	w1118	Tim14, heterozygous	0.336446	0.465216
Q86BI3	Zn72D	w1118	Tim14, heterozygous	0.337093	0.159057
Q9VW26	Oat	w1118	Tim14, heterozygous	0.337244	0.390269
A0A0B4KFB0;A0A0B4KFG1;B7Z0V2	Dmel\CG2698	w1118	Tim14, heterozygous	0.337819	0.174278
C9QPK3;M9PC57;M9PEU1;Q7KUE9;Q8T3P1;Q9VTD6;M9PI01;Q8IQF2	CG34239;CG43693;CG6327-RD	w1118	Tim14, heterozygous	0.52205	0.304407
P62152	Cam	w1118	Tim14, heterozygous	0.338129	0.150719
Q9VG81	Sccpdh2	w1118	Tim14, heterozygous	0.338215	-0.145798
Q8MQJ7;Q9VU14	Atg1	w1118	Tim14, heterozygous	0.338357	-0.1815
Q9VRF3	Dmel\CG15445	w1118	Tim14, heterozygous	0.356175	0.245039
Q7K078	BcDNA:RH09719	w1118	Tim14, heterozygous	0.598362	-0.522558
Q7JQH9;Q9V3K9	whd	w1118	Tim14, heterozygous	0.338357	0.205773
Q9BI19;E1JI93	teq	w1118	Tim14, heterozygous	0.401802	0.287073
Q8SX76	pch2	w1118	Tim14, heterozygous	0.357128	0.356704
A8JQW3;Q8IFW3;Q9VH84	Pnn	w1118	Tim14, heterozygous	0.375763	-0.153062
Q7JR49	VhaAC45	w1118	Tim14, heterozygous	0.339648	0.149924
P07191	Mal-A2	w1118	Tim14, heterozygous	0.339783	0.248055
Q9I7I7	Sirt2	w1118	Tim14, heterozygous	0.340086	0.125239
A8DYW2;M9PCC2;M9PEV6;Q9VMA9;M9PB51;M9PC63;M9PCB8;M9PCQ7	CG13768;CG13769;CT33252;Dmel\CG31635	w1118	Tim14, heterozygous	0.678313	0.231282
Q6NP32;Q7KUC2	CG4446;Pdxk	w1118	Tim14, heterozygous	0.340723	-0.163425
Q9W2U8	Neb-cGP	w1118	Tim14, heterozygous	0.602105	-0.483895
H0RN65;M9PHP6;Q9VRF7	CG32521-RA;Mnr	w1118	Tim14, heterozygous	0.386718	-0.415357
Q7JZR5	AsnRS-m	w1118	Tim14, heterozygous	0.340924	0.176164
Q9VGT2	Ugt35E1	w1118	Tim14, heterozygous	0.52667	0.686437
Q9VEV3	Ttc1	w1118	Tim14, heterozygous	0.341221	-0.114396
Q9W1H9	Dmel\CG5569	w1118	Tim14, heterozygous	0.378152	-0.223307
Q9VIP2	Pyroxd1	w1118	Tim14, heterozygous	0.34164	-0.171087
Q9VMG1	Ugt37B1	w1118	Tim14, heterozygous	0.342073	0.250795
B6IDS9;Q6NN46;Q8MKJ6	CG11777;CG11777-RA;cg11777	w1118	Tim14, heterozygous	0.60484	-0.276736
Q9VRX7	Rexo5	w1118	Tim14, heterozygous	0.475462	0.339192
Q9VZS3	eIF1	w1118	Tim14, heterozygous	0.343755	0.140338
L0CPD9	RPS11	w1118	Tim14, heterozygous	0.343951	0.295498
B7YZT2;B7YZT2-2	Fis1	w1118	Tim14, heterozygous	0.34412	-0.180444
Q9Y140	CG7601	w1118	Tim14, heterozygous	0.344487	0.290821
Q9VYC1	Cpr12A	w1118	Tim14, heterozygous	0.477662	0.44079
Q9V9M7	RpL21	w1118	Tim14, heterozygous	0.344818	0.184883
Q07886	Dbp45A	w1118	Tim14, heterozygous	0.521255	-0.215035
P40792	Rac1	w1118	Tim14, heterozygous	0.345355	0.17226
Q9VT61;Q7KMK8	Ciz1	w1118	Tim14, heterozygous	0.345355	0.192396
Q9VBS0	CHKov2	w1118	Tim14, heterozygous	0.345408	-0.308914
Q7K566	Bmcp	w1118	Tim14, heterozygous	0.410348	0.171714
M9PHP7;Q9VS89	frac	w1118	Tim14, heterozygous	0.346716	-0.214281
D5SHQ0;Q8MR67;Q9VRT2	CG10472;CG10472-RA;Dmel\CG10472	w1118	Tim14, heterozygous	0.346716	-0.251076
Q8SYJ2	ND-MLRQ	w1118	Tim14, heterozygous	0.347077	-0.127723
M9PD67;Q9VP42	Dmel\CG12971	w1118	Tim14, heterozygous	0.693656	0.221031
C6TP72;Q0E8E1;Q960A8;Q9I7R2	AC;CG32158-RE;CG4526	w1118	Tim14, heterozygous	0.524959	0.238698
Q9W087	l(3)neo7	w1118	Tim14, heterozygous	0.347659	0.128464
M9PFY2;Q8IQQ8;Q95SF0;Q9VVF4	CG6479;Dmel\CG6479	w1118	Tim14, heterozygous	0.394814	1.33023
Q9VCU2	Nepl14	w1118	Tim14, heterozygous	0.554163	-0.288063
Q9VX34	cg5800	w1118	Tim14, heterozygous	0.614843	-0.198105
A0A0B4LFH8	Acly	w1118	Tim14, heterozygous	0.348386	-0.296649
A0A0B4KGL2;C9QPD4;Q8SXA7;Q9VNI7	CG10999;CG10999-RB;CG31554	w1118	Tim14, heterozygous	0.413213	0.271759
Q8IQD6;Q9VT48	Ae2	w1118	Tim14, heterozygous	0.349776	0.115023
Q03427	LamC	w1118	Tim14, heterozygous	0.349892	0.130305
Q2PDM3	FBgn0053978	w1118	Tim14, heterozygous	0.617506	-0.216123
Q9VRL3	Pfdn4	w1118	Tim14, heterozygous	0.349947	0.225951
P22464-2	AnxB9	w1118	Tim14, heterozygous	0.35096	-0.207668
Q9V9J3	Src42A	w1118	Tim14, heterozygous	0.35096	-0.118593
Q7K8Y3;Q7K8Y5	Spn42Da	w1118	Tim14, heterozygous	0.351054	-0.269146
Q9XZ68	RabGGTb	w1118	Tim14, heterozygous	0.351496	-0.216629
Q7K1Z5	Ufc1	w1118	Tim14, heterozygous	0.351562	-0.14925
Q8MPP0;Q8MPP0-4;Q8MPP0-2;Q8MPP0-3	NijA	w1118	Tim14, heterozygous	0.462794	-0.39705
Q9W5C2	TRAM	w1118	Tim14, heterozygous	0.352222	0.193462
Q9V3G3	cyp33	w1118	Tim14, heterozygous	0.352757	0.207138
Q9VE61	CG7694	w1118	Tim14, heterozygous	0.353075	-0.138576
Q9W1F4	thoc5	w1118	Tim14, heterozygous	0.353075	0.282533
Q7KJA9	sxc	w1118	Tim14, heterozygous	0.353255	-0.193106
Q7KSW3	sgll	w1118	Tim14, heterozygous	0.35396	0.204508
Q5U155;Q9VXF5	CG9903;Dmel\CG9903	w1118	Tim14, heterozygous	0.373665	0.4624
P91891	Mo25	w1118	Tim14, heterozygous	0.354218	-0.137397
C8VV89;X2JID2	TrxT;TrxT-RA	w1118	Tim14, heterozygous	0.447189	-0.228991
Q9V3G6	Not10	w1118	Tim14, heterozygous	0.374417	0.263383
A0A0S0WGS4;A8DYW4	Dmel\CG34310	w1118	Tim14, heterozygous	0.374428	0.151621
A1Z7E8	Mal-A4	w1118	Tim14, heterozygous	0.35497	-0.363607
Q9U6M0	ECSIT	w1118	Tim14, heterozygous	0.355022	-0.173616
P50882	RpL9	w1118	Tim14, heterozygous	0.355368	0.196805
Q9VGR7	CG6693	w1118	Tim14, heterozygous	0.589729	0.185883
Q9VZJ9	Mul1	w1118	Tim14, heterozygous	0.628272	-0.323128
Q9VYW4	Dmel\CG1703	w1118	Tim14, heterozygous	0.35583	0.173595
Q9I7J0	Dmel\CG5023	w1118	Tim14, heterozygous	0.355925	0.255126
Q7KTI0	Agpat2	w1118	Tim14, heterozygous	0.356286	-0.206999
Q4V4W6;Q9VIG3	CG9259;Dmel\CG9259	w1118	Tim14, heterozygous	0.35701	-0.302786
Q7KN63;Q9XZ53	Stt3B	w1118	Tim14, heterozygous	0.357093	0.176851
P92184	Lcp6	w1118	Tim14, heterozygous	0.357093	-0.337003
B7Z0Q4	kumpel	w1118	Tim14, heterozygous	0.357128	0.152535
A1Z8I0;D3DMJ4	CG9067-RA;Dmel\CG9067	w1118	Tim14, heterozygous	0.540488	-0.301076
A1Z784	ACC	w1118	Tim14, heterozygous	0.357935	-0.161781
F2FB73;Q9VB64	CG31063;CG42813-RA	w1118	Tim14, heterozygous	0.35871	-0.123299
Q9U1H8	Sras	w1118	Tim14, heterozygous	0.398223	0.247585
Q8I7X2;Q8INY3	ninaD	w1118	Tim14, heterozygous	0.359276	-0.253432
Q8IN71;Q9VDV4;A0A0B4JCY1;A0A0B4KGH4	subdued	w1118	Tim14, heterozygous	0.633682	-0.267451
Q9VF56	obe	w1118	Tim14, heterozygous	0.379738	0.25163
Q9VA95	Bet5	w1118	Tim14, heterozygous	0.360453	0.278015
C0HL66;C0HL67;P02299	His3;His3.3A;His3.3B	w1118	Tim14, heterozygous	0.360496	0.266181
Q7JXZ2	Cth	w1118	Tim14, heterozygous	0.360535	-0.166872
Q7PLL6	l(3)80Fj	w1118	Tim14, heterozygous	0.36087	0.200501
A2VEL0;A8DYU5	CG34176-RA;Dmel\CG34176	w1118	Tim14, heterozygous	0.400081	-0.272066
Q6NN55;Q6NN55-2	oys	w1118	Tim14, heterozygous	0.558814	0.664208
Q9VD72	lsn	w1118	Tim14, heterozygous	0.409933	-0.170528
Q9VP47	Tsr1	w1118	Tim14, heterozygous	0.381577	-0.306794
C9QPE7;Q9VM19	CG5171-RC;Dmel\CG5171	w1118	Tim14, heterozygous	0.361512	0.290462
Q9VEJ0	Prx3	w1118	Tim14, heterozygous	0.361937	-0.103214
A1Z7P5;A1Z7P7;A1Z7P8;A1Z7Q1;Q5BIG7;Q9XYM5;A0A0B4JCQ7;A0A0B4JD03;A0A0B4JD33;A0A0B4K6T9;A0A0B4LEH9;A1Z7P9;C1C3E9;Q7KNF5;Q8IGK3	Su(var)2-10;Su(var)2-10-RG	w1118	Tim14, heterozygous	0.502571	-0.549066
O76876;Q8IH14	ssx	w1118	Tim14, heterozygous	0.362673	-0.141488
Q7K4L9	R5_2R:11947059..11948303	w1118	Tim14, heterozygous	0.383109	-0.29578
A0A0B4JCV4;A0A0B4KFK1;Q86BB5;Q95TU9;A0A0B4JD97;A0A0B4K6I7;Q8IPN1;Q9NJH5;Q9VN51;Q9XZL7	tacc	w1118	Tim14, heterozygous	0.36287	0.238628
Q24407	ATPsynCF6	w1118	Tim14, heterozygous	0.363134	-0.117581
Q9W3M7	mahe	w1118	Tim14, heterozygous	0.363702	-0.16016
P25160	Arl1	w1118	Tim14, heterozygous	0.363804	0.14852
Q8T008;A1Z8A7;A8DY95	Dmel\CG11883	w1118	Tim14, heterozygous	0.363994	0.162786
Q9VYC3;B3DN26	CG15754-RA;Dmel\CG15754	w1118	Tim14, heterozygous	0.384583	-0.339805
Q8MT77;Q960T8;X2JAE9	CG10441;CG17338	w1118	Tim14, heterozygous	0.478625	-0.189525
B7YZJ4;G4LTX3	Atxn10;CG4975-RB	w1118	Tim14, heterozygous	0.580507	0.417027
A1ZAC7	fidipidine	w1118	Tim14, heterozygous	0.72752	0.197416
P29310	14-3-3zeta	w1118	Tim14, heterozygous	0.365411	-0.172489
Q9VHH7	Ada	w1118	Tim14, heterozygous	0.506313	-0.243649
Q8SZC6;Q9VGX6	CG6529;Med7	w1118	Tim14, heterozygous	0.386073	-0.184834
Q9W4L1	mRpL33	w1118	Tim14, heterozygous	0.405488	0.392869
A8JNS4;Q9VU82	stv	w1118	Tim14, heterozygous	0.366543	-0.131206
Q7JXE1	bug	w1118	Tim14, heterozygous	0.415155	-0.269439
Q9W1K0	CG5532	w1118	Tim14, heterozygous	0.367109	-0.142118
P24156	Phb1	w1118	Tim14, heterozygous	0.367248	-0.105803
M9PCI1;X2J9V7;Q8IPG6	CG31607;Dmel\CG43394	w1118	Tim14, heterozygous	0.367352	-0.173193
P54357	Mlc-c	w1118	Tim14, heterozygous	0.367546	-0.125535
Q9VQ78	Tbcd	w1118	Tim14, heterozygous	0.36851	-0.155758
Q9VTC2	Blos4	w1118	Tim14, heterozygous	0.437011	0.141417
A0A0B4KG47;A0A0B4KGT8;A0A0B4KHN1;Q7KSF4	cher	w1118	Tim14, heterozygous	0.389853	0.260428
P92181	Lcp65Ac	w1118	Tim14, heterozygous	0.369858	-0.15024
Q4V5D6;Q9VQU0	CG10031;Dmel\CG10031	w1118	Tim14, heterozygous	0.370051	-0.279407
Q9VDD2	SNF4Agamma	w1118	Tim14, heterozygous	0.370243	0.199431
O76767	KdelR	w1118	Tim14, heterozygous	0.370272	0.394883
Q86B87-9	mod(mdg4)	w1118	Tim14, heterozygous	0.370272	-0.182726
P09180	RpL4	w1118	Tim14, heterozygous	0.371237	0.175821
Q9VNX2	SLC22A	w1118	Tim14, heterozygous	0.558902	-0.5015
D3DMY7	ATPsyn-beta-RA	w1118	Tim14, heterozygous	0.372535	-0.349046
Q7JUN3	Abcd1	w1118	Tim14, heterozygous	0.372607	-0.190469
E1NZC8	MED1-RA	w1118	Tim14, heterozygous	0.742106	-0.187659
A8WHL5;Q9VC63	CG5789;Cftr	w1118	Tim14, heterozygous	0.392695	-0.162339
B3DNE9;Q9VHP3	CG8021-RA;SLIRP2	w1118	Tim14, heterozygous	0.392827	-0.177088
Q9VRR3	CG10727	w1118	Tim14, heterozygous	0.37297	-0.268178
Q9VPM9	Dmel\CG11601	w1118	Tim14, heterozygous	0.617501	0.215059
O96299	Sodh2	w1118	Tim14, heterozygous	0.373145	-0.320656
Q9VJ68	Dmel\CG31751	w1118	Tim14, heterozygous	0.373182	0.129948
Q9VZE7	Ctl1	w1118	Tim14, heterozygous	0.441846	-0.160694
Q9VFR3	Cht5	w1118	Tim14, heterozygous	0.518207	0.346281
P07189	Lcp4	w1118	Tim14, heterozygous	0.374275	0.443143
P91622	Pdk	w1118	Tim14, heterozygous	0.374327	-0.275135
Q9VW19	Dmel\CG9372	w1118	Tim14, heterozygous	0.374503	-0.27347
A0A0B4KF34;Q9VNC4	CG12167	w1118	Tim14, heterozygous	0.659583	-0.209115
Q9VUY8	Strump	w1118	Tim14, heterozygous	0.564603	0.295552
O97064;Q8MRD2	Ccp84Ag	w1118	Tim14, heterozygous	0.376038	-0.431365
Q7KR04	RpS15Ab	w1118	Tim14, heterozygous	0.474821	0.147765
Q9VP61	AcCoAS	w1118	Tim14, heterozygous	0.376374	-0.13929
Q9VJ10	l(2)37Bb	w1118	Tim14, heterozygous	0.377363	-0.129124
Q9VC58	Syx18	w1118	Tim14, heterozygous	0.751915	-0.180933
P02255	His1	w1118	Tim14, heterozygous	0.377651	0.306686
Q86B79	unk	w1118	Tim14, heterozygous	0.475443	0.358016
Q7K2P1	Cpr50Cb	w1118	Tim14, heterozygous	0.753229	-0.180111
Q9VHK6	IscU	w1118	Tim14, heterozygous	0.602882	0.147145
A0A0B4KGE5;A0A0B4KH12;A0A0B4KHG7;A0A0B4KHT0;A8WHL4;Q9U3Y7;Q9VDK5	bon	w1118	Tim14, heterozygous	0.476062	-0.230596
Q9VTE1	Dmel\CG32069	w1118	Tim14, heterozygous	0.378505	0.168547
Q9VMW9	Gmd	w1118	Tim14, heterozygous	0.379529	-0.117375
Q9VVR9	Cyp12c1	w1118	Tim14, heterozygous	0.379575	-0.159424
Q7K4A8	Dmel\CG10814	w1118	Tim14, heterozygous	0.429838	-0.572888
Q9V452	Chrac-16	w1118	Tim14, heterozygous	0.759154	0.17629
Q0IGZ9;Q0KI97	CG34117-RA;Dmel\CG34117	w1118	Tim14, heterozygous	0.527484	-0.277264
Q24152	Cks30A	w1118	Tim14, heterozygous	0.450696	0.191057
L7X6D0;Q9NJH7;Q9VZP5;R4TCQ6	eIF5B;eIF5B-RB	w1118	Tim14, heterozygous	0.381713	-0.18379
Q9V597	RpL31	w1118	Tim14, heterozygous	0.381847	0.27731
Q9VTM6	crim	w1118	Tim14, heterozygous	0.632089	-0.18757
Q9U779;Q961D4;Q9VXE3;X2JC83;X2JE40;X2JKQ8	Rok	w1118	Tim14, heterozygous	0.40289	0.207247
Q8WR19;Q8WR20;Q9VW45	Fibp	w1118	Tim14, heterozygous	0.40289	0.242961
Q961T9	BG:DS00941.11	w1118	Tim14, heterozygous	0.382527	0.245096
Q9Y119	Tps1	w1118	Tim14, heterozygous	0.382644	-0.153683
Q9VZS1	Cg17746	w1118	Tim14, heterozygous	0.38316	-0.12149
P40808	Odc2	w1118	Tim14, heterozygous	0.383903	-0.293334
M9PBU4;Q9VQG1	Snx21	w1118	Tim14, heterozygous	0.575434	-0.373778
Q9VI82	Noc3	w1118	Tim14, heterozygous	0.453413	-0.191311
Q9W0V1;Q9W0V1-1;Q9W0V1-2	Pdk1	w1118	Tim14, heterozygous	0.404352	-0.261795
Q9VNE2	kra	w1118	Tim14, heterozygous	0.384837	-0.119864
Q9V3A4	Catsup	w1118	Tim14, heterozygous	0.384837	0.230265
Q9VBS6	Dmel\CG31087	w1118	Tim14, heterozygous	0.385025	0.170541
Q9VG33	Dmel\CG12279	w1118	Tim14, heterozygous	0.385025	0.197832
Q6IGM9	CG13191	w1118	Tim14, heterozygous	0.485677	-0.2443
Q9VC57	atl	w1118	Tim14, heterozygous	0.385292	-0.109799
Q9VFT3;Q24024;Q8T3X1	Rbp4	w1118	Tim14, heterozygous	0.768306	0.170238
Q9VE17	snRNP-U1-C	w1118	Tim14, heterozygous	0.435907	0.251184
Q9VHI1	hyx	w1118	Tim14, heterozygous	0.405985	-0.233418
Q9VBR1;Q8SZS6	Vps33B	w1118	Tim14, heterozygous	0.678188	0.333273
P33270	Cyp6a2	w1118	Tim14, heterozygous	0.406514	-0.446466
O76511	Ts	w1118	Tim14, heterozygous	0.386534	0.132672
Q9VXR9	Dmel\CG8128	w1118	Tim14, heterozygous	0.386737	-0.222737
Q9VHB5	Vps45	w1118	Tim14, heterozygous	0.387255	0.14463
Q9XZS3	CG13364	w1118	Tim14, heterozygous	0.407664	0.299721
B5RIY3;Q960D3;Q9VBX3	CG11844-RB;vig2	w1118	Tim14, heterozygous	0.387657	0.268205
O97059;Q8SZL4;Q9V3L8	Ccp84Aa;Ccp84Ab	w1118	Tim14, heterozygous	0.387753	0.338351
Q8IRE3	gry	w1118	Tim14, heterozygous	0.387753	-0.17487
Q8T3U2	RpS23	w1118	Tim14, heterozygous	0.387841	0.340236
Q7JV09;Q8SXQ0;Q966S5	jp	w1118	Tim14, heterozygous	0.428491	0.147264
Q4V4U0;Q9VZG1	CG15007;Cpr64Ab	w1118	Tim14, heterozygous	0.438439	0.392024
Q9VIM5	Arpc2	w1118	Tim14, heterozygous	0.3882	-0.109981
P23625-2	Galphaq	w1118	Tim14, heterozygous	0.388881	-0.125259
Q86BA1;Q86BA1-3;Q86BA1-2	Mical	w1118	Tim14, heterozygous	0.459449	0.18404
Q9VZF3	Dmel\CG1265	w1118	Tim14, heterozygous	0.389297	-0.185644
Q9VAD1;E4NKH2;E4NKH3	CG7896-RA;CT23878	w1118	Tim14, heterozygous	0.389377	-0.172145
A0ZWY3;A0ZWY4;Q4V6C8	CG12780;GNBP-like	w1118	Tim14, heterozygous	0.583478	0.285081
Q27415;Q27415-2	Nlp	w1118	Tim14, heterozygous	0.389633	-0.186349
Q0KHY3	mesh	w1118	Tim14, heterozygous	0.389679	-0.133171
Q9W4F8	Dmel\CG4041	w1118	Tim14, heterozygous	0.461257	0.38852
P02842	Sgs8	w1118	Tim14, heterozygous	0.411169	-2.26318
M9PCM8	Msp300	w1118	Tim14, heterozygous	0.39042	0.193663
Q9W259	13506	w1118	Tim14, heterozygous	0.390795	-0.1046
Q8IGS1;Q9VEN3	GckIII	w1118	Tim14, heterozygous	0.390795	0.134109
Q7JXF5	Nup62	w1118	Tim14, heterozygous	0.390795	0.156829
Q9V668;Q9VWE9	SEC61G1;Sec61gamma	w1118	Tim14, heterozygous	0.411813	0.181378
M9MRD4	Msp300	w1118	Tim14, heterozygous	0.391255	0.200839
Q8IN25	Dmel\CG31198	w1118	Tim14, heterozygous	0.391262	0.127172
Q9VSU6	Dhpr	w1118	Tim14, heterozygous	0.391381	0.231207
A1Z6N5;Q95U69	CG3270;Dmel\CG3270	w1118	Tim14, heterozygous	0.391492	0.170398
C0HKA2;C0HKA3;C0HKA4	CG30031;deltaTry;gammaTry	w1118	Tim14, heterozygous	0.391989	0.231288
Q9VTX8	CG10616	w1118	Tim14, heterozygous	0.392157	-0.113034
Q94545;Q94545-2	ash2	w1118	Tim14, heterozygous	0.392216	-0.270901
Q8IQG9	Ak1	w1118	Tim14, heterozygous	0.392457	-0.132469
B3DMK8;E1JJS1;Q9VRA4	CG1702-RA;GstT3	w1118	Tim14, heterozygous	0.392695	-0.226797
A1Z6M0	Bap170	w1118	Tim14, heterozygous	0.690937	0.213805
Q2XYG4	Dph4	w1118	Tim14, heterozygous	0.691146	0.177177
Q9W3K5	Gclc	w1118	Tim14, heterozygous	0.392929	-0.213425
Q7JZ25	ClC-b	w1118	Tim14, heterozygous	0.465442	0.284567
Q9W420	Spt6	w1118	Tim14, heterozygous	0.393144	-0.09328
Q9W4P5	VhaAC39-1	w1118	Tim14, heterozygous	0.393785	0.136222
Q24151	Stat92E	w1118	Tim14, heterozygous	0.393962	0.168106
P00417	mt:CoIII	w1118	Tim14, heterozygous	0.394001	0.219042
Q9VTK9	Akr1B	w1118	Tim14, heterozygous	0.394443	0.236907
P32865	Gprk1	w1118	Tim14, heterozygous	0.39449	0.236518
Q9V3Z9	Vajk3	w1118	Tim14, heterozygous	0.394828	-0.770798
Q7K2N0	Lnpk	w1118	Tim14, heterozygous	0.394985	0.112702
Q00G30;Q00G33;A0PDV0;G4LU73;Q00G34	Snoo;Snoo-RD	w1118	Tim14, heterozygous	0.39541	-0.136985
Q7K4H1	CG8185	w1118	Tim14, heterozygous	0.593118	0.337583
Q9VDC9	Oga	w1118	Tim14, heterozygous	0.395823	-0.120733
Q9VZY0	Non2	w1118	Tim14, heterozygous	0.395823	0.251741
A1Z910;E0R947	CG8550-RA;Nepl10	w1118	Tim14, heterozygous	0.416872	0.286387
M9PB60;M9PC92;M9PCF0;M9PCT2;M9PF01;Q8MQK6;Q9VM31;Q9VM32	Ndae1	w1118	Tim14, heterozygous	0.396424	0.123446
Q9V774	Cyp6a21	w1118	Tim14, heterozygous	0.396906	0.247428
M9PBC6;M9PG25;A8DZ09;Q9VJI6;X2JED0	BuGZ	w1118	Tim14, heterozygous	0.397597	0.201549
Q27601	Prat	w1118	Tim14, heterozygous	0.397678	-0.139397
C6SUZ8;Q9VT68;Q9VT69	CG6707-RB;Dmel\CG6707	w1118	Tim14, heterozygous	0.4187	-0.227906
Q0KIF4;Q9V4E5;Q9Y1J0;Q8IMC2;Q9XZL6	Eph	w1118	Tim14, heterozygous	0.597391	0.150482
Q8MSU4	Sym	w1118	Tim14, heterozygous	0.550686	-0.316252
A0API4;A0APJ2;Q9V3P4;C0MK43	CG7953;anon-WO0140519.73	w1118	Tim14, heterozygous	0.398805	0.161917
Q4V5X3;Q9VW73	CG14184;Lamtor1	w1118	Tim14, heterozygous	0.399072	0.292759
Q94913	Reg-5	w1118	Tim14, heterozygous	0.702251	0.243978
Q95SQ7;Q9VMH4	CG9175;Dmel\CG9175	w1118	Tim14, heterozygous	0.399088	0.107135
B5RJH6;Q9W5R5	CG17494-RB;Slmap	w1118	Tim14, heterozygous	0.399126	-0.106556
Q9VNG0	MED27	w1118	Tim14, heterozygous	0.660559	0.229253
Q7PL91	ND-AGGG	w1118	Tim14, heterozygous	0.399852	-0.144625
Q968S4;Q9VM97;Q8T0I9;Q9U3W8	Tsp	w1118	Tim14, heterozygous	0.661548	0.217828
Q9VR44	CT10168	w1118	Tim14, heterozygous	0.400081	-0.195783
Q7KN04	fat-spondin	w1118	Tim14, heterozygous	0.400084	-0.142509
Q9VF53	AOX1	w1118	Tim14, heterozygous	0.400154	0.245792
E3CTR1	CG4781-RA	w1118	Tim14, heterozygous	0.400479	-0.170003
Q9VKP6	Dmel\CG17134	w1118	Tim14, heterozygous	0.639166	0.487449
Q9W2F4	clt	w1118	Tim14, heterozygous	0.400722	-0.126754
Q8IPP5;A0A0B4KG76;E1JJ52;Q1EC84;Q9VNG9;A0A0B4KGK7;Q9TY11	plx	w1118	Tim14, heterozygous	0.7058	0.217132
Q9VZC8	Dmel\CG15019	w1118	Tim14, heterozygous	0.553969	0.228907
A1Z9L3	pea	w1118	Tim14, heterozygous	0.400899	0.303653
Q9V998	ubl	w1118	Tim14, heterozygous	0.400921	-0.128881
Q9GTU5;Q7JYW9;Q9GNE3;Q9GNE4;Q9GNF4	Hex-C	w1118	Tim14, heterozygous	0.401414	-0.226829
P25439;P25439-2	brm	w1118	Tim14, heterozygous	0.422506	0.236704
P48592	RnrS	w1118	Tim14, heterozygous	0.401952	0.175112
Q9VJ26	Swip-1	w1118	Tim14, heterozygous	0.402134	-0.12508
Q9I7T7;Q9I7T7-2	Larp4B	w1118	Tim14, heterozygous	0.423146	-0.224891
Q9W045	BcDNA:SD08776	w1118	Tim14, heterozygous	0.423146	-0.203708
Q9VBE2	TwdlM	w1118	Tim14, heterozygous	0.708475	-0.32627
Q9VIZ1	DCTN6-p27	w1118	Tim14, heterozygous	0.40313	-0.199413
Q9VY31	Dmel\CG9411	w1118	Tim14, heterozygous	0.476919	-0.321639
Q5U160;Q9VVM8	CG5290;Dmel\CG5290	w1118	Tim14, heterozygous	0.404079	-0.196403
Q0IGX4	Dmel\CG7882	w1118	Tim14, heterozygous	0.477391	0.326604
A8JNP7;Q9V3C7	I-2	w1118	Tim14, heterozygous	0.404508	0.249236
A0A0B4KH68;B7Z0Q8;E8NH89;Q8IMR0;Q8IMR1	Lerp;Lerp-RA	w1118	Tim14, heterozygous	0.404508	-0.259808
Q8MRT7	BcDNA:SD26038	w1118	Tim14, heterozygous	0.404659	-0.112535
Q95SK3	CG30291	w1118	Tim14, heterozygous	0.405573	0.132661
D3PK81	CtsF	w1118	Tim14, heterozygous	0.405937	-0.313702
Q9VBK6	CG5990	w1118	Tim14, heterozygous	0.561736	-0.50932
Q8MRS6;Q9VPW9	TBC1D23	w1118	Tim14, heterozygous	0.406428	-0.137156
Q9NHD5	san	w1118	Tim14, heterozygous	0.40733	-0.204009
H8F4U6;Q9W2F1	CG15674-RA;Dmel\CG15674	w1118	Tim14, heterozygous	0.535154	0.484895
Q7JNX6;Q7K3H0	Pi3K68D	w1118	Tim14, heterozygous	0.67587	0.165447
Q9VND4	Dmel\CG14671	w1118	Tim14, heterozygous	0.408064	-0.138726
Q9VPD7;Q86NY6;Q9VPE1	CG15869;CG5100	w1118	Tim14, heterozygous	0.719196	-0.202362
Q9VN03	Suv3	w1118	Tim14, heterozygous	0.408173	-0.199318
Q9W2L6	Dmel\CG9394	w1118	Tim14, heterozygous	0.462253	0.36843
Q9VDZ4	Nsun5	w1118	Tim14, heterozygous	0.677279	0.226067
Q9VEG8	CG7477	w1118	Tim14, heterozygous	0.408956	0.213381
Q9V3I2	Rab5	w1118	Tim14, heterozygous	0.409502	0.109778
Q9VTE0	Blos2	w1118	Tim14, heterozygous	0.613136	0.223004
Q9VAQ8	beta4GalNAcTB	w1118	Tim14, heterozygous	0.431654	-0.134142
Q9XYU0	Mcm7	w1118	Tim14, heterozygous	0.410169	0.224133
Q9W237	RpS16	w1118	Tim14, heterozygous	0.410278	0.222748
Q94523	SdhA	w1118	Tim14, heterozygous	0.410549	-0.0999408
Q9VPT9	Dmel\CG3662	w1118	Tim14, heterozygous	0.432141	0.371366
Q94527;Q94527-2	Rel	w1118	Tim14, heterozygous	0.410587	0.189758
Q9V9V0	CstF50	w1118	Tim14, heterozygous	0.410841	0.142589
Q9VVX6	Bet1	w1118	Tim14, heterozygous	0.411013	0.162786
Q7JVG6	TTLL12	w1118	Tim14, heterozygous	0.411169	0.12937
Q9VYQ7	Cyp311a1	w1118	Tim14, heterozygous	0.411202	0.180942
P10379	uzip	w1118	Tim14, heterozygous	0.411319	-0.152623
M9MSL3	Hsp110	w1118	Tim14, heterozygous	0.411431	-0.104915
A0A075BNB9	Cyp6a2	w1118	Tim14, heterozygous	0.411518	-0.265307
Q9VYD5	Bcat	w1118	Tim14, heterozygous	0.411803	-0.349984
Q9VDS0	Dmel\CG4462	w1118	Tim14, heterozygous	0.826517	0.129794
B7YZV4;B7YZV4-2	Pde1c	w1118	Tim14, heterozygous	0.455181	-0.198094
H0RNB9;Q7PLE6;Q8SZ03	BckdhB;CG17691-RE	w1118	Tim14, heterozygous	0.412256	-0.123781
B7Z0B0;Q960W9;B7Z0A9;B7Z0B1	sowah	w1118	Tim14, heterozygous	0.412621	-0.253208
D5AEK7;Q9VV51	Agpat3	w1118	Tim14, heterozygous	0.412621	-0.158638
Q9VTJ8	Tim14	w1118	Tim14, heterozygous	0.412708	-0.206405
A0A6H2EG45;Q8IR85;Q9VYT2	Dmel\CG1847	w1118	Tim14, heterozygous	0.570352	0.257961
C0HL62;C0HL63	Lcp65Ab1;Lcp65Ab2	w1118	Tim14, heterozygous	0.412808	0.308764
Q9VE08	Dmel\CG6013	w1118	Tim14, heterozygous	0.435015	0.124844
Q9VMD9	Tig	w1118	Tim14, heterozygous	0.413213	0.145795
Q9VXE4	Dmel\CG9782	w1118	Tim14, heterozygous	0.41327	0.533951
Q9VLR2	Dmel\CG8353	w1118	Tim14, heterozygous	0.41327	-0.147772
Q0KIB9;Q9VNA1;A0A0B4K620	mtd	w1118	Tim14, heterozygous	0.41337	0.10361
F6J6Q2;F6J6Q6;F6J6R2;F6J6R4;F6J6R6;F6J6R7;O76553;Q9VY19	Ag5r2;CG9540	w1118	Tim14, heterozygous	0.57095	-0.441927
Q9VVI1	Alsin2	w1118	Tim14, heterozygous	0.413422	0.199812
O77436	EG:34F3.5	w1118	Tim14, heterozygous	0.413914	-0.417953
Q24210	CASK	w1118	Tim14, heterozygous	0.413936	0.148724
A0A0B4LGL2;D6W4U0;Q8MLP3;Q9W188	CG3376-RA;Dmel\CG3376;aSMase	w1118	Tim14, heterozygous	0.83194	0.12585
Q9VUH8	Tdrd3	w1118	Tim14, heterozygous	0.436314	0.147675
Q7KT73	Dmel\CG18477	w1118	Tim14, heterozygous	0.572657	0.265125
Q86P23;Q9VW34	serp	w1118	Tim14, heterozygous	0.416102	-0.163557
P17719	Dhfr	w1118	Tim14, heterozygous	0.416341	0.143026
Q9VQI5	Ifrd1	w1118	Tim14, heterozygous	0.416703	0.136218
Q9VMX3	Polr1C	w1118	Tim14, heterozygous	0.416855	0.183871
O96679;Q9VCN6	Cdc16	w1118	Tim14, heterozygous	0.735899	-0.141828
Q7JZN0	Sec61beta	w1118	Tim14, heterozygous	0.417532	0.113779
Q9Y113	NELF-B	w1118	Tim14, heterozygous	0.417842	-0.313686
Q9VMH7	CG9154	w1118	Tim14, heterozygous	0.440065	-0.215727
O62526	Ant2	w1118	Tim14, heterozygous	0.417879	0.129365
A4VCL2-1;A4VCL2	CG31145	w1118	Tim14, heterozygous	0.462465	0.201293
A8JNX0;M9PIL3;Q9VNS2	ArfGAP3	w1118	Tim14, heterozygous	0.418556	0.123725
Q9V3V3	Pez	w1118	Tim14, heterozygous	0.738626	-0.18192
C5WLU6;Q9W2R1	CG9993-RA;Dmel\CG9993	w1118	Tim14, heterozygous	0.418874	-0.0991028
Q9VMC6	152078_at	w1118	Tim14, heterozygous	0.419034	0.218075
Q8IN94	osa	w1118	Tim14, heterozygous	0.419292	0.181268
Q86BM0	gh06087	w1118	Tim14, heterozygous	0.419332	-0.120221
Q0KHU5	LPCAT	w1118	Tim14, heterozygous	0.419966	-0.170184
A1Z9U2;Q8SX39	jef	w1118	Tim14, heterozygous	0.846629	0.115466
Q08473;Q08473-2;Q08473-3	sqd	w1118	Tim14, heterozygous	0.420201	-0.114909
Q9W106	Dmel\CG3589	w1118	Tim14, heterozygous	0.420221	0.150067
O62530	AP-2mu	w1118	Tim14, heterozygous	0.443331	0.272205
Q9W3C3	Dmel\CG2004	w1118	Tim14, heterozygous	0.421804	0.191069
Q95R49;Q9VVV7	CG3808;Dmel\CG3808	w1118	Tim14, heterozygous	0.498859	0.201903
A1Z8X9	Dmel\CG33012	w1118	Tim14, heterozygous	0.422021	0.196334
E1UI89;E1UI91	CG10912	w1118	Tim14, heterozygous	0.746683	0.453217
P92177-1	14-3-3epsilon	w1118	Tim14, heterozygous	0.422506	-0.0993588
Q9VGU6	Ak3	w1118	Tim14, heterozygous	0.422506	-0.139197
P36188;P36188-7	wupA	w1118	Tim14, heterozygous	0.422506	0.360875
Q9VWV8	CG6179	w1118	Tim14, heterozygous	0.422506	0.331877
Q9W4X9	Zw10	w1118	Tim14, heterozygous	0.422506	0.167385
A1ZAX7	CG14481	w1118	Tim14, heterozygous	0.44554	0.411375
Q7K4Q9	Hmgs	w1118	Tim14, heterozygous	0.423176	-0.279549
Q9TVQ5	spt4	w1118	Tim14, heterozygous	0.705023	0.236401
Q9VHN7	anon-WO0118547.344	w1118	Tim14, heterozygous	0.423241	0.14517
M9PCE7;M9PEZ6;M9PCT0;Q0E8S5	BcDNA:SD10385	w1118	Tim14, heterozygous	0.633944	0.1649
Q8IRK6	Dmel\CG30288	w1118	Tim14, heterozygous	0.556349	-0.457607
Q9NHA8	GNBP3	w1118	Tim14, heterozygous	0.424167	0.360723
Q9VJ22	BEST:GH09876	w1118	Tim14, heterozygous	0.558253	0.205978
Q6WV17	Pgant5	w1118	Tim14, heterozygous	0.425429	0.196368
Q9VEJ3;A0A0B4KGC5	P5cr-2	w1118	Tim14, heterozygous	0.425509	0.182126
Q9VIV2	swm	w1118	Tim14, heterozygous	0.482017	-0.199728
Q8SXR7;Q9W185	Fatp3	w1118	Tim14, heterozygous	0.425569	0.223427
Q7K527	Tsp42El	w1118	Tim14, heterozygous	0.425578	0.182734
Q9W3G8	Dmel\CG15343	w1118	Tim14, heterozygous	0.425578	0.342307
Q9VES1	Arl6IP1	w1118	Tim14, heterozygous	0.587966	0.374941
M9MSK4	Sh3beta	w1118	Tim14, heterozygous	0.70984	0.15842
Q9VV98	Dmel\CG9701	w1118	Tim14, heterozygous	0.426007	-0.13677
Q8IR95	ssp7	w1118	Tim14, heterozygous	0.426086	0.207841
Q9VES7	Dmel\CG17562	w1118	Tim14, heterozygous	0.755838	0.239145
O16797	RpL3	w1118	Tim14, heterozygous	0.427603	0.198441
Q9W3V2	Tmf	w1118	Tim14, heterozygous	0.428033	-0.115452
P35421	Pfas	w1118	Tim14, heterozygous	0.428488	0.141981
Q9V9T9	betaGlu	w1118	Tim14, heterozygous	0.42854	0.224832
A0A0B4KFS3;Q8T4A5	Dmel\CG14721	w1118	Tim14, heterozygous	0.428666	0.185214
Q9VHW0	Dmel\CG7910	w1118	Tim14, heterozygous	0.429121	-0.199094
A0A0B4KES0	sli	w1118	Tim14, heterozygous	0.429417	-0.18642
Q8SY96	CG32500	w1118	Tim14, heterozygous	0.429853	0.197382
Q7JYH3	ND-B14.7	w1118	Tim14, heterozygous	0.429934	0.145266
M9MRH0;Q9VKU8	RluA-2	w1118	Tim14, heterozygous	0.452907	0.314986
Q9W453	SP108	w1118	Tim14, heterozygous	0.48746	0.208653
O16129	PheRS-m	w1118	Tim14, heterozygous	0.430943	-0.168634
P91938;P91938-4	Trxr1	w1118	Tim14, heterozygous	0.430943	-0.144053
O17445	RpL15	w1118	Tim14, heterozygous	0.431311	0.173284
Q8IH72	CG12106	w1118	Tim14, heterozygous	0.431654	0.371786
Q9VAA9	Jasper	w1118	Tim14, heterozygous	0.431733	-0.227862
Q9VI55	Ufl1	w1118	Tim14, heterozygous	0.431916	0.101803
Q9VXQ3	Mvd	w1118	Tim14, heterozygous	0.511362	-0.255044
Q9BI21;Q9VCH8	tst	w1118	Tim14, heterozygous	0.432358	0.157915
O46102	MTPAP	w1118	Tim14, heterozygous	0.489809	0.211241
A1Z6Z8;A1Z6Z9;O97417;U3R9T8	didum;didum-RC	w1118	Tim14, heterozygous	0.512602	0.258324
D0IQ81;Q7K7B0	Ugt37C1;Ugt37c1-RA	w1118	Tim14, heterozygous	0.432975	-0.26355
Q9W3U9;X2JAQ5	Dmel\CG14434	w1118	Tim14, heterozygous	0.433099	0.168058
Q9VI74	CG10055	w1118	Tim14, heterozygous	0.722494	0.161733
Q9VSY0	Cpr67B	w1118	Tim14, heterozygous	0.433153	0.366436
Q9VK28;C0PTX5;Q95S21	CG16974;CG16974-RA;CT35580	w1118	Tim14, heterozygous	0.723533	-0.182768
C3KGQ1;Q8IP45;Q9V475	Cul3;gft-RB	w1118	Tim14, heterozygous	0.434009	0.111687
A0A0B4LFW3;A9QHS4;A9QHS6;A9QHW8;C0PV28;Q7K088;A9QHT4	Obp56e;Obp56e-RA	w1118	Tim14, heterozygous	0.434184	-0.294972
Q8SX54	Dmel\CG3505	w1118	Tim14, heterozygous	0.434222	-0.243549
O18660;Q9VMS4	vri	w1118	Tim14, heterozygous	0.600047	0.33019
Q9BJZ5-3;Q9BJZ5	fus	w1118	Tim14, heterozygous	0.480222	-0.239396
Q9VRJ9	Yod1	w1118	Tim14, heterozygous	0.434948	-0.16151
A8JNQ0;A8JNQ1	nudE	w1118	Tim14, heterozygous	0.43495	-0.225955
Q9VJQ4	Rnmt	w1118	Tim14, heterozygous	0.601215	0.16308
A8Y582;Q7PLP4;Q7PLP5	BEST:GM10035;Dmel\CG41099;GM10035	w1118	Tim14, heterozygous	0.435568	-0.137886
A0A0B4K7C5	Fkbp14	w1118	Tim14, heterozygous	0.436143	0.107344
P53501	Act57B	w1118	Tim14, heterozygous	0.436314	0.545313
Q9VE94	Polr1E	w1118	Tim14, heterozygous	0.54864	0.155206
Q9VKM3	ATPsynG	w1118	Tim14, heterozygous	0.437011	-0.129139
Q9VS22	Acbp3	w1118	Tim14, heterozygous	0.437011	-0.222647
Q7JYX3	Dmel\CG15083	w1118	Tim14, heterozygous	0.730111	0.218061
Q9VHB8	BckdhA	w1118	Tim14, heterozygous	0.437473	-0.113907
Q9VR07;Q9VR07-2	ine	w1118	Tim14, heterozygous	0.437567	0.181175
Q9VH26	CAH7	w1118	Tim14, heterozygous	0.437985	0.128505
Q9VX98	DENR	w1118	Tim14, heterozygous	0.438027	0.227
P83501	SmydA-8	w1118	Tim14, heterozygous	0.439164	-0.247767
A8DYP0-3;A8DYP0-6;A8DYP0-2	Unc-89	w1118	Tim14, heterozygous	0.462979	0.244118
A0A0B4KHK1;Q9VDE3	slmb	w1118	Tim14, heterozygous	0.439402	-0.123411
Q95SA2;Q9VZU8	Alg2	w1118	Tim14, heterozygous	0.440101	-0.127574
Q9VMD5	frj	w1118	Tim14, heterozygous	0.440101	-0.106478
Q8T0V2	MESK2	w1118	Tim14, heterozygous	0.440353	-0.12271
O96880	TfIIEalpha	w1118	Tim14, heterozygous	0.521741	0.246362
Q9VCW3	Nup133	w1118	Tim14, heterozygous	0.440368	0.0996302
Q9VKA0	crok	w1118	Tim14, heterozygous	0.607858	0.338824
Q9VBD6	TwdlJ	w1118	Tim14, heterozygous	0.522172	1.08841
Q9VA18	Chchd3	w1118	Tim14, heterozygous	0.499812	-0.186612
Q9VK10	l(2)k05911	w1118	Tim14, heterozygous	0.554959	0.31708
Q24246;Q24246-10;Q24246-12;Q24246-2;Q24246-3;Q24246-4;Q24246-5;Q24246-6;Q24246-7;Q24246-8;Q24246-9	sw	w1118	Tim14, heterozygous	0.442109	-0.107013
A1Z6H4;Q7K1T1	vlc	w1118	Tim14, heterozygous	0.442165	-0.203439
Q9W247	Dmel\CG4752	w1118	Tim14, heterozygous	0.442398	0.108472
Q9VFJ3	HtrA2	w1118	Tim14, heterozygous	0.66111	-0.281615
O18397;Q9VC05	Osbp	w1118	Tim14, heterozygous	0.443266	-0.0990997
Q8IRE4	CG32281	w1118	Tim14, heterozygous	0.489809	-0.24537
P83548	CG32750	w1118	Tim14, heterozygous	0.467419	0.276574
Q9VPD2	Nubp2	w1118	Tim14, heterozygous	0.44345	0.143583
Q9VSL9	Dmel\CG6638	w1118	Tim14, heterozygous	0.44366	-0.107121
Q9VC65	Dmel\CG13623	w1118	Tim14, heterozygous	0.468418	-0.255882
Q7K0E3	Mob4	w1118	Tim14, heterozygous	0.444732	0.229233
P29613-1;P29613	Tpi	w1118	Tim14, heterozygous	0.445212	0.15814
Q9VH64	Dmel\CG8507	w1118	Tim14, heterozygous	0.445454	0.247359
Q9V9A7	Mccc2	w1118	Tim14, heterozygous	0.445454	-0.098899
P48609	Cdk5	w1118	Tim14, heterozygous	0.44554	0.142017
Q95U98	AttA	w1118	Tim14, heterozygous	0.926572	-0.0592176
Q9VU41	Zmynd10	w1118	Tim14, heterozygous	0.667285	0.189354
P36872;P36872-2	tws	w1118	Tim14, heterozygous	0.446175	0.14949
Q9VGP7	mRpL40	w1118	Tim14, heterozygous	0.446457	0.211881
Q7K308;Q8IGN1;Q9I7N2;Q9I7N3	CG18787;Dmel\CG18787;Dmel\CG18789	w1118	Tim14, heterozygous	0.66818	0.126966
Q9VV00	l(3)72Dr	w1118	Tim14, heterozygous	0.586189	0.13298
Q0KI15	Dmel\CG34150	w1118	Tim14, heterozygous	0.50652	-0.353624
Q95TU4	Ank	w1118	Tim14, heterozygous	0.562589	-0.294757
O76464	NitFhit	w1118	Tim14, heterozygous	0.447879	0.142752
Q9VBG6	CG6073	w1118	Tim14, heterozygous	0.447984	0.19312
Q8SXY3;Q9VEQ2	EMC2A;EMC2B	w1118	Tim14, heterozygous	0.447987	-0.167106
H0RN96;Q7K0S1;D3DMJ5	CG14764-RA;CG14764-RB;Dmel\CG14764	w1118	Tim14, heterozygous	0.750833	-0.334356
Q9VQR5	Dmel\CG15414	w1118	Tim14, heterozygous	0.448128	-0.141342
P52034-2;P52034	Pfk	w1118	Tim14, heterozygous	0.448421	-0.117615
Q7JZJ3	Cpr56F	w1118	Tim14, heterozygous	0.940132	-0.0490862
Q7PLS8	IntS3	w1118	Tim14, heterozygous	0.4729	0.13687
Q9VII5	Dmel\CG31676	w1118	Tim14, heterozygous	0.943839	0.046458
Q9VQK9	GABPI	w1118	Tim14, heterozygous	0.802494	0.150342
Q24284;Q9VXH3	sl	w1118	Tim14, heterozygous	0.754054	-0.302625
P46415	Fdh	w1118	Tim14, heterozygous	0.450274	-0.124624
M9PD06-3;M9PD06-4;M9PD06;M9PD06-2	Usp32	w1118	Tim14, heterozygous	0.53351	-0.284343
Q24276	Cdc37	w1118	Tim14, heterozygous	0.450438	-0.0998071
M9PBJ1;Q0E8J3	zormin	w1118	Tim14, heterozygous	0.450479	-0.106631
Q9VH55	CT26802	w1118	Tim14, heterozygous	0.474853	-0.167252
Q9VLM9	15010468	w1118	Tim14, heterozygous	0.450914	-0.171824
Q27237	CG5504	w1118	Tim14, heterozygous	0.475111	0.209704
P36958	Polr2I	w1118	Tim14, heterozygous	0.711572	-0.260221
Q9VTJ4	Fuca	w1118	Tim14, heterozygous	0.451211	-0.345007
Q9U4F3	Surf1	w1118	Tim14, heterozygous	0.954403	-0.0384184
A1Z8S6	pds5	w1118	Tim14, heterozygous	0.49899	0.25144
Q0KIC3	CG43427	w1118	Tim14, heterozygous	0.451411	-0.116142
Q9VIJ5	Pomp	w1118	Tim14, heterozygous	0.499018	0.274257
Q2XY44;Q9VY15	CG14411;Dmel\CG14411	w1118	Tim14, heterozygous	0.451814	0.109978
Q9VAI4	Naa40	w1118	Tim14, heterozygous	0.759032	-0.266826
Q86P91;Q9VR90	Syx16	w1118	Tim14, heterozygous	0.476099	-0.22715
C3KGN5;Q9W3W7	CG14439-RA;Dmel\CG14439	w1118	Tim14, heterozygous	0.807319	-0.104443
Q9VV71	Dmel\CG4229	w1118	Tim14, heterozygous	0.961153	-0.032949
Q9VM75	l(2)k09022	w1118	Tim14, heterozygous	0.452684	-0.279649
B4F5F8;C0MLC9;Q9VYG8;C0MLD8	CG15717;Dmel\CG15717	w1118	Tim14, heterozygous	0.45276	-0.103795
Q9VGM1	Mrp4	w1118	Tim14, heterozygous	0.452811	-0.173881
Q9V3D2	Coprox	w1118	Tim14, heterozygous	0.453146	-0.119425
Q9XTL9	Glyp	w1118	Tim14, heterozygous	0.453248	-0.186916
O97422	GlcAT-I	w1118	Tim14, heterozygous	0.453645	-0.152587
Q7JR71	Sod3	w1118	Tim14, heterozygous	0.453664	0.284235
Q06559	RpS3	w1118	Tim14, heterozygous	0.454202	0.16532
P48610	Argk1	w1118	Tim14, heterozygous	0.47855	0.239873
H9XVM3;Q9V4B2	Arl4	w1118	Tim14, heterozygous	0.979351	-0.0178407
Q9V3W0	UK114	w1118	Tim14, heterozygous	0.454471	0.129859
A1Z7K6;Q8SWV3	CG8243;SMAP	w1118	Tim14, heterozygous	0.454534	0.19772
Q9VV32	Dmel\CG13040	w1118	Tim14, heterozygous	0.988387	0.010336
Q7YZA2	CG7065	w1118	Tim14, heterozygous	0.628768	0.205609
Q9VQI6	DmCG8814	w1118	Tim14, heterozygous	0.45517	-0.126112
A0A0B4JD38;A0A0B4KEJ9;A0A0B4KEQ3;A0A0B4KF87;A0A0B4KFK3;A0A0C4DHC4;A8DY93;A8DY94	SLO2	w1118	Tim14, heterozygous	0.814925	0.220478
Q9W4A6	OtopLa	w1118	Tim14, heterozygous	0.815244	-0.0999253
A0A0B4JDA0;Q9VF03	mor	w1118	Tim14, heterozygous	0.455654	0.151744
Q9V3B4	Fadd	w1118	Tim14, heterozygous	0.456369	0.175545
Q9VDP9	Dmel\CG4390	w1118	Tim14, heterozygous	0.45639	-0.130621
Q9V3F9	out	w1118	Tim14, heterozygous	0.817306	0.160805
Q9NIW1;Q9NIW2	Men	w1118	Tim14, heterozygous	0.456724	-0.140613
Q9VS34	RpL18	w1118	Tim14, heterozygous	0.456752	0.17948
C1C5A2;Q9W5B5	CG14630-RA;Dmel\CG14630	w1118	Tim14, heterozygous	0.456945	-0.154279
Q9VLM3;E8NH21;Q7KTI1;Q8MSR2;Q9VLM4	CG13384-RF;Dmel\CG13384	w1118	Tim14, heterozygous	0.456945	-0.18884
Q9W133	Adck1	w1118	Tim14, heterozygous	0.482115	-0.187995
Q9VM60	CG3430	w1118	Tim14, heterozygous	0.51981	0.184977
Q9VYV3	prtp	w1118	Tim14, heterozygous	0.458367	-0.110805
P22465-2	AnxB10	w1118	Tim14, heterozygous	0.483146	-0.391981
Q9VHK5;Q7KSU3	Dmel\CG8379	w1118	Tim14, heterozygous	0.458702	-0.152918
B3DMY6;Q9VNW0	CG7130-RA;Dmel\CG7130	w1118	Tim14, heterozygous	0.580694	0.2241
P09052	vas	w1118	Tim14, heterozygous	0.459332	0.105737
Q8T471;B5RJE2;Q8IP91	CG31759;CG31759-RC;d3635	w1118	Tim14, heterozygous	0.459742	-0.167874
Q9U458	JYalpha	w1118	Tim14, heterozygous	0.45981	0.131696
Q7K519	RagC-D	w1118	Tim14, heterozygous	0.459925	-0.109332
Q7K2Q8	Trs31	w1118	Tim14, heterozygous	0.459925	0.206707
P21330	gag	w1118	Tim14, heterozygous	0.63475	0.239464
Q9V3E9	spag	w1118	Tim14, heterozygous	0.459925	0.0921604
Q7KTG2	Apoltp	w1118	Tim14, heterozygous	0.460339	0.127807
Q9VWJ9;Q8SYQ1	CG7889;Dmel\CG7889	w1118	Tim14, heterozygous	0.46085	-0.121003
Q9VRV7	Sf3b6	w1118	Tim14, heterozygous	0.460935	0.159184
Q24324	Dsor1	w1118	Tim14, heterozygous	0.461435	0.134878
A0A0B4LET0;Q7K4C2	Dmel\CG7737	w1118	Tim14, heterozygous	0.461512	-0.154257
O77259;Q9N6W9	Vsp37A	w1118	Tim14, heterozygous	0.636919	-0.315623
P40301	Prosalpha2	w1118	Tim14, heterozygous	0.461668	0.112043
Q24317	Prim1	w1118	Tim14, heterozygous	0.461933	-0.274515
M9NDL7;Q8MQS4	Reps	w1118	Tim14, heterozygous	0.7316	-0.19581
Q24262	polyprotein	w1118	Tim14, heterozygous	0.486632	0.276535
M9MRS6;M9PF53;X2JGK1;Q9VTH2;X2J8Y9	CG18490;CG34240	w1118	Tim14, heterozygous	0.486632	-0.251456
Q7K107;Q9VNF9	elm	w1118	Tim14, heterozygous	0.462413	-0.104867
Q7JZ63;Q9VTC6;Q9VTC7	Cpr67Fa1;Cpr67Fa2	w1118	Tim14, heterozygous	0.462682	0.22075
Q8IRH5;Q8IRH5-2	indra	w1118	Tim14, heterozygous	0.829202	-0.104686
Q86S05;Q86S05-2;Q86S05-3	lig	w1118	Tim14, heterozygous	0.463075	0.166775
Q9VL70	yip2	w1118	Tim14, heterozygous	0.463089	-0.26631
A8DYU2;A8DYU3;A8DYU1;R9PY62;R9PY34	GramD1B	w1118	Tim14, heterozygous	0.831588	-0.103477
Q8MQY1	CPT2	w1118	Tim14, heterozygous	0.464014	-0.110821
Q9VGF7	GC1	w1118	Tim14, heterozygous	0.46421	0.1352
P55830	RpS3A	w1118	Tim14, heterozygous	0.464364	0.219061
Q9U969;Q9U969-3	sws	w1118	Tim14, heterozygous	0.83338	-0.1038
P36241	RpL19	w1118	Tim14, heterozygous	0.464986	0.238223
A0A0B4LGJ9;Q9W1B5	Gpat4	w1118	Tim14, heterozygous	0.46529	-0.173795
P49846	Taf5	w1118	Tim14, heterozygous	0.514364	0.211548
P23128	me31B	w1118	Tim14, heterozygous	0.466105	0.119732
Q7JXB9	EndoG	w1118	Tim14, heterozygous	0.466403	-0.11491
P16568	BicD	w1118	Tim14, heterozygous	0.466784	-0.0899892
Q9VY78	Clic	w1118	Tim14, heterozygous	0.466963	0.0982206
Q9VDG1	peg	w1118	Tim14, heterozygous	0.552159	0.156461
Q9VYR0	Lsm12a	w1118	Tim14, heterozygous	0.467145	-0.181129
Q7KTA1	NimB2	w1118	Tim14, heterozygous	0.467319	0.22501
Q9VS20	Acbp4	w1118	Tim14, heterozygous	0.467325	-0.12381
Q9V818	mthl3	w1118	Tim14, heterozygous	0.467428	0.107863
Q4V620;Q8IPZ7	CG31950;Sbat	w1118	Tim14, heterozygous	0.491932	-0.26549
Q9VW14	CG14100	w1118	Tim14, heterozygous	0.517351	0.192421
Q9VB93	Dmel\CG6295	w1118	Tim14, heterozygous	0.467609	0.219513
Q9U5L1	SrpRalpha	w1118	Tim14, heterozygous	0.467986	0.133108
O96539;O96539-2	Ate1	w1118	Tim14, heterozygous	0.790439	-0.107422
A0A0B4KG96;Q9N6D7;Q8MZ09	hrg	w1118	Tim14, heterozygous	0.492636	-0.154213
Q9W2I0;A0A0B4LH32;A0A6M3Q8E0;A0A6M3Q9J1;A0A6M3QHJ1;B7YZM3;B7YZM4;E1JGQ4;Q7KVP5;Q7KVP6;A0A6M3Q832;A0A6M3Q8I0;A0A6M3QHD0;B7YZM5;B7YZM6;B7YZM7	Arms	w1118	Tim14, heterozygous	0.46849	0.214264
Q7PLS1	Dmel\CG12567	w1118	Tim14, heterozygous	0.468523	-0.10539
Q9VI10	SmD2	w1118	Tim14, heterozygous	0.469096	0.111539
Q9VXB5	mRpL22	w1118	Tim14, heterozygous	0.46989	0.192581
Q9VIP8	vls	w1118	Tim14, heterozygous	0.520063	-0.131163
Q9Y114	anon-WO0172774.24	w1118	Tim14, heterozygous	0.470631	-0.100083
Q8I079	Dmel\CG32640	w1118	Tim14, heterozygous	0.470656	0.114319
Q9VNP7	slif	w1118	Tim14, heterozygous	0.495918	0.226031
A0A0B4LFP7;A0A0B4LFW8;Q7JUV6	tn	w1118	Tim14, heterozygous	0.471302	-0.136724
Q9VLC5	Aldh	w1118	Tim14, heterozygous	0.471431	-0.133153
P45888	Arp2	w1118	Tim14, heterozygous	0.471991	-0.118456
Q9V3W7	SF2	w1118	Tim14, heterozygous	0.472007	0.0990393
P48611	pr	w1118	Tim14, heterozygous	0.472402	0.140349
Q9VUR2	Dmel\CG12301	w1118	Tim14, heterozygous	0.498007	0.166769
Q4V6R8;Q9W2K2	CG4279;LSm1	w1118	Tim14, heterozygous	0.472885	0.124008
C1C3I4;Q7JVN6	CG1213-RC;CT30783	w1118	Tim14, heterozygous	0.801643	0.136008
Q9Y091;Q9Y091-2	fl(2)d	w1118	Tim14, heterozygous	0.854614	-0.0994798
A0A0B4LF49;Q8T5S9	metro	w1118	Tim14, heterozygous	0.473333	0.184228
O46084	Pgam5	w1118	Tim14, heterozygous	0.473349	0.122862
Q6NL39	CG17540	w1118	Tim14, heterozygous	0.537489	-0.197298
Q7KU45;Q9VQZ1	l(2)k05819	w1118	Tim14, heterozygous	0.653391	0.186533
Q9VTT2	vers	w1118	Tim14, heterozygous	0.856898	0.0854339
A0A0B4LHY5;A0A0B4LHS0;Q7K137;A0A0B4LIP5	Lnk	w1118	Tim14, heterozygous	0.653887	0.282521
Q8MS97;Q9I7W3	CG12115;Dmel\CG12115	w1118	Tim14, heterozygous	0.524918	0.432803
Q9VZ33	CG1961	w1118	Tim14, heterozygous	0.474497	-0.200287
A1Z9S1	Blos1	w1118	Tim14, heterozygous	0.474604	0.135253
Q9Y162	Vps4	w1118	Tim14, heterozygous	0.474679	0.123174
M9PCP3;Q9VMK9	mdcds_8484	w1118	Tim14, heterozygous	0.474802	-0.311934
Q9VQM2	ND-B14.5B	w1118	Tim14, heterozygous	0.474811	0.137956
H9ZYQ1;Q95TJ6	CG8907-RB;LP01469p	w1118	Tim14, heterozygous	0.474858	-0.14082
A0A0B4K6Q5;Q7KSB6;Q8MSG5	PIG-L	w1118	Tim14, heterozygous	0.860596	-0.123177
Q9VWD5	anon-18DEc	w1118	Tim14, heterozygous	0.475248	-0.119673
Q9VZZ4	Pxn	w1118	Tim14, heterozygous	0.475333	-0.224744
Q9VP69	Targ1	w1118	Tim14, heterozygous	0.475443	-0.179831
Q9V9U7	Tbca	w1118	Tim14, heterozygous	0.47585	0.160441
Q9VSU2	teq	w1118	Tim14, heterozygous	0.476099	-0.178798
A0A0B4K6L1;A0A0B4K604;Q9I7L5	alpha-Est10	w1118	Tim14, heterozygous	0.476099	-0.182039
H8YGV9	TEP2	w1118	Tim14, heterozygous	0.714486	-0.365554
Q02926;Q02926-2	Rb97D	w1118	Tim14, heterozygous	0.502541	0.206735
A1A6Z0;X2JB67	Dmel\CG34250	w1118	Tim14, heterozygous	0.502571	0.30982
Q960C0;Q9VJZ1	CG9302;anon-WO0118547.80	w1118	Tim14, heterozygous	0.528158	-0.179551
A1Z933	CG8810	w1118	Tim14, heterozygous	0.477662	-0.0924121
A1A6X4;O97118;Q0ZHI2;Q9W0A8	RpL23A;RpL23a	w1118	Tim14, heterozygous	0.477662	0.178201
Q9VDE4	Bdbt	w1118	Tim14, heterozygous	0.477662	0.158552
M9NDE3;M9NDE3-2	bark	w1118	Tim14, heterozygous	0.477662	-0.166285
Q9VG26	CG10135	w1118	Tim14, heterozygous	0.565597	-0.190641
Q9VXH4	Dmel\CG9921	w1118	Tim14, heterozygous	0.717922	0.179798
Q9VR42	Dmel\CG3008	w1118	Tim14, heterozygous	0.478334	-0.16164
Q8SXR8;Q9VS66	CG8562;Dmel\CG8562	w1118	Tim14, heterozygous	0.478833	-0.215607
Q9VWT3	Ggt-1	w1118	Tim14, heterozygous	0.530795	-0.184609
M9NEX3	BcDNA:RH45308	w1118	Tim14, heterozygous	0.47928	-0.128224
Q8MS23;Q9VAV2	mIF2	w1118	Tim14, heterozygous	0.47928	0.183701
Q7KSV7;Q95T08	Dmel\CG9636	w1118	Tim14, heterozygous	0.566523	0.306345
Q9VSH9	CG7083	w1118	Tim14, heterozygous	0.505348	0.167137
Q27591	Itgbn	w1118	Tim14, heterozygous	0.479704	-0.222929
Q8T3L6	beg	w1118	Tim14, heterozygous	0.479754	-0.128124
C5I7A3;C5I7B1;C5I7C7;C5I7D5;C5I7E3;C5I7F1;C5I7H5;Q9VXW2	CG6227;Prp5	w1118	Tim14, heterozygous	0.720922	-0.129418
Q9VYH3	CG2200	w1118	Tim14, heterozygous	0.480065	0.0912216
O77263	CG4045	w1118	Tim14, heterozygous	0.480072	0.175009
E1JIL1	CG4196	w1118	Tim14, heterozygous	0.506266	0.408683
Q0E8E8;Q9XZE4	Mpcp2	w1118	Tim14, heterozygous	0.480507	0.119363
Q9VXR5	Dmel\CG9281	w1118	Tim14, heterozygous	0.480528	0.163116
Q9VFE6	CG3817	w1118	Tim14, heterozygous	0.506505	0.259388
Q24185	hook	w1118	Tim14, heterozygous	0.480677	0.139993
P48810;P48810-2	Hrb87F	w1118	Tim14, heterozygous	0.480753	0.153732
Q9VV23	Dmel\CG13044	w1118	Tim14, heterozygous	0.480849	0.234246
B3DMT3;Q8IQU6;Q8IQU7	825-Oak;CG32213-RB;Dmel\CG32213	w1118	Tim14, heterozygous	0.506939	0.250661
A0A4D6K2Q0;Q9VBX8	CG11935	w1118	Tim14, heterozygous	0.877354	0.0753702
Q9VG62	trus	w1118	Tim14, heterozygous	0.877907	0.111132
Q9VG82	Cyp9f2	w1118	Tim14, heterozygous	0.481721	0.173917
Q9NBK5;Q9NBK5-2;Q9NBK5-3;Q9NBK5-4	trc	w1118	Tim14, heterozygous	0.481747	0.214849
Q8SWR2	CG17365	w1118	Tim14, heterozygous	0.569864	0.186616
Q8MRU8;Q9VD00	CG5377;Dmel\CG5377	w1118	Tim14, heterozygous	0.48203	-0.166692
O18408	Amyrel	w1118	Tim14, heterozygous	0.48203	0.36459
Q9VGW4	Dmel\CG14692	w1118	Tim14, heterozygous	0.48213	0.153678
Q9VLU0	baf	w1118	Tim14, heterozygous	0.482184	0.186466
A1Z907;A8DYB7;A0A0B4K6Z2;A1Z904;A1Z906;E2QCB7;E8NH80;Q0E9B2;Q6NN51;Q9GT70	Dyb;Dyb-RC	w1118	Tim14, heterozygous	0.880997	-0.0681661
P14484	Pcp	w1118	Tim14, heterozygous	0.482408	0.523862
Q9VE09	GatA	w1118	Tim14, heterozygous	0.482506	0.214322
Q95RU0	cue	w1118	Tim14, heterozygous	0.509625	0.230572
Q9W1N4	wmd	w1118	Tim14, heterozygous	0.483779	-0.100212
Q9VMJ7	Kdm5	w1118	Tim14, heterozygous	0.483797	-0.196982
Q9W4W5	Dmel\CG2680	w1118	Tim14, heterozygous	0.48399	0.125836
Q9VZ08	CG1657	w1118	Tim14, heterozygous	0.669061	-0.149127
Q8MSQ4;Q95YH7;Q95YH6;Q9VE37	Mekk1	w1118	Tim14, heterozygous	0.608667	0.282869
Q8IH13	TwdlW	w1118	Tim14, heterozygous	0.889936	0.0644625
Q6IH63	HDC03201	w1118	Tim14, heterozygous	0.671644	0.344266
Q95TH0;Q9VIX4	CG17544;Dmel\CG17544	w1118	Tim14, heterozygous	0.486345	0.0825138
A0A0B4LFE6;A1Z9W4;A0A0B4LF47;A0A0B4LFF9;C7LA61	Pcf11;Pcf11-RA	w1118	Tim14, heterozygous	0.617349	0.266663
P52486	Ubc4	w1118	Tim14, heterozygous	0.48686	-0.0917947
Q9VN77	RabGGTa	w1118	Tim14, heterozygous	0.486912	-0.0877256
Q9V9T5	Mccc1	w1118	Tim14, heterozygous	0.487175	-0.0836596
Q9VKD2	Hacd1	w1118	Tim14, heterozygous	0.487585	-0.143827
A0A0B4LGT9;Q9VHV6	Dmel\CG9667	w1118	Tim14, heterozygous	0.514244	-0.256913
Q9W0B2;A0A0S0WGR0	anon-WO0118547.268	w1118	Tim14, heterozygous	0.488027	0.126732
Q9VA92	anon-WO0118547.264	w1118	Tim14, heterozygous	0.674647	0.119679
Q9W2M0	Rbpn-5	w1118	Tim14, heterozygous	0.48836	0.223344
P41042	RpS4	w1118	Tim14, heterozygous	0.488905	0.174859
Q8MQY2;Q9W147	Fcp1	w1118	Tim14, heterozygous	0.901147	-0.0598752
A4IJ72	Zip71B	w1118	Tim14, heterozygous	0.516268	0.108063
F0JAQ2	verm-RE	w1118	Tim14, heterozygous	0.489367	-0.125204
A1Z9K0;C3KKC8;Q8MQQ9	CG6701;CG6701-RA;EP(2)2054	w1118	Tim14, heterozygous	0.489374	-0.138494
A0APL1;A0APL2;A0APL6;C0MK69;C0MK70;Q9VVJ7	CG7484;Sep15	w1118	Tim14, heterozygous	0.489585	-0.0983834
Q9VHN8	Dmel\CG8032	w1118	Tim14, heterozygous	0.903528	-0.0609489
Q9VEQ0	Dmel\CG3534	w1118	Tim14, heterozygous	0.489803	-0.100401
Q7KRI2	lolal	w1118	Tim14, heterozygous	0.489965	0.21234
Q9VHT2	tex	w1118	Tim14, heterozygous	0.490144	0.121314
Q4QQ01	Pdrg1	w1118	Tim14, heterozygous	0.905381	-0.0592053
P21521-5	Syt1	w1118	Tim14, heterozygous	0.490751	-0.449037
Q8IQQ0	Ogdh	w1118	Tim14, heterozygous	0.490969	0.413864
Q7KJV6;Q7KUA4	Uba2	w1118	Tim14, heterozygous	0.491235	0.153174
C7LAE2;Q8INH6	CG32473-RC;CG8775	w1118	Tim14, heterozygous	0.491463	-0.153127
Q4V5G5;Q9VUK2	CG13460;Dmel\CG13460	w1118	Tim14, heterozygous	0.62346	0.263997
Q7KTW9	AsnS	w1118	Tim14, heterozygous	0.491705	-0.182421
Q8T9H0;Q9VIJ3	BcDNA:SD01241	w1118	Tim14, heterozygous	0.544523	0.233073
M9PDL0;O46052	Dmel\CG3630;EG:152A3.3	w1118	Tim14, heterozygous	0.5194	-0.235388
Q8SXQ8	meep	w1118	Tim14, heterozygous	0.843185	0.130733
Q9V414;Q8T080	Smg5	w1118	Tim14, heterozygous	0.520324	-0.177551
Q7KQM6;Q7KQM6-2	Gyf	w1118	Tim14, heterozygous	0.492725	0.0943689
Q9VY93	CG11134	w1118	Tim14, heterozygous	0.492875	-0.168266
A0A0C4FEI8;Q9V3D8	grsm	w1118	Tim14, heterozygous	0.493538	0.153253
A9UNB7;Q8MLS2	CG30410;Rpi	w1118	Tim14, heterozygous	0.493538	-0.118905
Q8SXR4	Dmel\CG30339	w1118	Tim14, heterozygous	0.493651	-0.163664
P29844	Hsc70-3	w1118	Tim14, heterozygous	0.493739	0.140163
Q7K0L5	veil	w1118	Tim14, heterozygous	0.494496	-0.110299
Q9VBD7	TwdlK	w1118	Tim14, heterozygous	0.919868	-0.141371
Q9VG96	GstD4	w1118	Tim14, heterozygous	0.494612	0.128544
Q9VHC4;A0A0B4KFZ2;Q6AWD5	CG31123;Dmel\CG8176;FCHo2	w1118	Tim14, heterozygous	0.494661	-0.131389
Q95RR8	PAN3	w1118	Tim14, heterozygous	0.921151	0.0565023
D0IQG3;Q9VSJ5;Q961A7	CG13667;CG13667-RB;Dmel\CG13667	w1118	Tim14, heterozygous	0.562	0.130483
Q9W3B2	Rbm13	w1118	Tim14, heterozygous	0.522956	0.187201
Q9VM51	MME1	w1118	Tim14, heterozygous	0.820254	0.198812
Q9VGJ9	Ho	w1118	Tim14, heterozygous	0.496547	0.210827
A8DYP0;A8DYP0-4	Unc-89	w1118	Tim14, heterozygous	0.496564	0.103237
P05812	Hsp67Ba	w1118	Tim14, heterozygous	0.74833	-0.167303
Q9V7N5-2	Vha44	w1118	Tim14, heterozygous	0.496912	0.0902575
Q8IRE0	CG11530	w1118	Tim14, heterozygous	0.928019	-0.0423603
Q9VWD0	parvin	w1118	Tim14, heterozygous	0.497683	-0.0992932
Q6WV17-2	Pgant5	w1118	Tim14, heterozygous	0.550686	-0.216118
Q8MKJ9	BcDNA:AT18611	w1118	Tim14, heterozygous	0.550686	0.254424
Q9VX17	Dmel\CG6398	w1118	Tim14, heterozygous	0.525277	-0.146679
Q8MS59	wat	w1118	Tim14, heterozygous	0.858948	-0.195545
Q9VM49	Caper	w1118	Tim14, heterozygous	0.498147	-0.151569
Q9VPR1	Tspo	w1118	Tim14, heterozygous	0.498417	0.14051
A7KX19;Q9VPQ7;A7KX20	Spp;spp	w1118	Tim14, heterozygous	0.498581	0.188556
Q9W032	ecd	w1118	Tim14, heterozygous	0.499229	0.112493
Q9I7U4-3	sls	w1118	Tim14, heterozygous	0.499528	-0.0963762
Q9VPY7	Dmel\CG5126	w1118	Tim14, heterozygous	0.499536	0.121092
M9PFR6;Q9XZ03	mbf1	w1118	Tim14, heterozygous	0.499624	0.201864
Q7K1L4	Dmel\CG8468	w1118	Tim14, heterozygous	0.499648	0.104105
P39736	Bx42	w1118	Tim14, heterozygous	0.691571	0.140637
Q8IHF6	Adgf-A2	w1118	Tim14, heterozygous	0.864273	0.166109
Q9VSN3	Cpr66D	w1118	Tim14, heterozygous	0.500133	0.246001
Q29QF9	GstD6-RA	w1118	Tim14, heterozygous	0.500227	-0.159861
Q7KNM2	lwr	w1118	Tim14, heterozygous	0.500248	-0.131881
Q9XZ63	Manf	w1118	Tim14, heterozygous	0.500921	0.104293
Q9Y115	CG4928	w1118	Tim14, heterozygous	0.501018	0.168055
Q7KLW9	Prp19	w1118	Tim14, heterozygous	0.501206	0.0995021
A0A0B4LGA9;Q7JR80	CG3884	w1118	Tim14, heterozygous	0.501583	-0.0992304
Q8MRA8;Q9VWG4	CG14205;Dmel\CG14205	w1118	Tim14, heterozygous	0.568483	0.214431
Q962I2	Rala	w1118	Tim14, heterozygous	0.502013	-0.116573
P54622	mtSSB	w1118	Tim14, heterozygous	0.502072	0.138695
A1Z9K4;Q5BI38	RN-tre	w1118	Tim14, heterozygous	0.869618	-0.116141
Q9VKC5	p8	w1118	Tim14, heterozygous	0.630928	0.678102
Q9VB81	Cpr97Eb	w1118	Tim14, heterozygous	0.530366	0.198435
Q7K3D4	zda	w1118	Tim14, heterozygous	0.502601	-0.100739
Q7KML2	Acox1	w1118	Tim14, heterozygous	0.502711	-0.159175
Q9V3L7	NP15.6	w1118	Tim14, heterozygous	0.502711	0.144238
Q9VMF0	Dmel\CG9498	w1118	Tim14, heterozygous	0.502711	0.20503
Q9VLB7	Gdi	w1118	Tim14, heterozygous	0.502711	-0.113091
Q9W362;Q7KJ96	La2;Larp7	w1118	Tim14, heterozygous	0.958292	0.0321055
Q9VMC8	Phf5a	w1118	Tim14, heterozygous	0.958696	0.0296561
Q8IPH0;Q9VLU2	Tg	w1118	Tim14, heterozygous	0.503164	0.112479
Q9W229	RpS24	w1118	Tim14, heterozygous	0.503164	0.179534
Q9VB89	DmelL2	w1118	Tim14, heterozygous	0.531273	-0.181297
P25991;P25991-4	su(f)	w1118	Tim14, heterozygous	0.531684	0.142521
A0A0B4KEC2;A0A0B4KEH8;Q9W5H8	CG40289;Dmel\CG17883	w1118	Tim14, heterozygous	0.503747	0.154888
P11996	Lsp1beta	w1118	Tim14, heterozygous	0.504064	0.341483
Q94535	U2af38	w1118	Tim14, heterozygous	0.96405	-0.0232923
Q7K3U4;Q95V23	Fmo-2	w1118	Tim14, heterozygous	0.504111	-0.136229
Q9VCZ0	Dmel\CG5326	w1118	Tim14, heterozygous	0.662413	-0.174582
Q9Y117	Pgant3	w1118	Tim14, heterozygous	0.698601	-0.212928
P36188-3	wupA	w1118	Tim14, heterozygous	0.50464	0.332525
A1Z847;Q0E9D9;Q8IGF6	CG2269;Dmel\CG2269;anon-WO0118547.141	w1118	Tim14, heterozygous	0.76222	0.160745
Q4V4S5;Q9VY24	CG5321;anon-EST:Posey66	w1118	Tim14, heterozygous	0.505075	-0.142218
Q8IGJ0;Q8IGJ0-1;Q8IGJ0-3	stmA	w1118	Tim14, heterozygous	0.572378	-0.107532
A0A0B4KFR5;A0A0B4LGK5;A1ZA18;A4UZI0;A0A0B4KG24	Khc-73	w1118	Tim14, heterozygous	0.505369	-0.11434
B3DNI4;Q9VVM7;B3DN15	CG14353-RA;Wdr92	w1118	Tim14, heterozygous	0.977223	0.0216648
M9MRX4	Ank2	w1118	Tim14, heterozygous	0.505996	-0.13096
Q0E908	Hil	w1118	Tim14, heterozygous	0.506145	-0.117654
A0A0B4K7A1	Dmel\CG43139	w1118	Tim14, heterozygous	0.982647	0.011617
Q9V400	Ilk	w1118	Tim14, heterozygous	0.506808	-0.094224
M9MS42;Q8IRM7;Q9W323;Q9W324	Ptpmeg2	w1118	Tim14, heterozygous	0.506939	-0.143783
P91939;Q8IGZ8	Lcp65Ad	w1118	Tim14, heterozygous	0.507344	0.192469
Q9W3W8	RpL17	w1118	Tim14, heterozygous	0.50847	0.316725
Q9VIF6	pths	w1118	Tim14, heterozygous	0.561986	-0.230467
A1ZBX6;C0HBU0;C5WLP0	CG16799-RA;Dmel\CG16799	w1118	Tim14, heterozygous	0.50877	-0.191092
Q9VIK9	CG2614	w1118	Tim14, heterozygous	0.509307	0.12276
Q9VQ79;Q9VQ79-1	AIF	w1118	Tim14, heterozygous	0.509474	-0.109923
Q9VNR6	l(3)04053	w1118	Tim14, heterozygous	0.509625	0.23194
O44226	EloB	w1118	Tim14, heterozygous	0.509625	-0.117477
Q8MT29;Q9VKC8	Tom70	w1118	Tim14, heterozygous	0.509625	-0.124479
Q9VLR9;Q9VLR9-2	PGAP5	w1118	Tim14, heterozygous	0.509808	-0.13874
Q9VYQ9	Tango4	w1118	Tim14, heterozygous	0.538049	-0.151384
Q494L0;Q8SX51;Q9VDV5	CG6231;Dmel\CG6231	w1118	Tim14, heterozygous	0.510573	-0.131955
Q9VHR8;Q9VHR8-2	DppIII	w1118	Tim14, heterozygous	0.510988	0.116473
Q960V3;Q960V3-2;Q960V3-4	milt	w1118	Tim14, heterozygous	0.511525	0.147736
P81928	140up	w1118	Tim14, heterozygous	0.539874	0.197305
Q9VLX2	Brd7-9	w1118	Tim14, heterozygous	0.642387	0.129848
Q9VVK2	Dmel\CG6034	w1118	Tim14, heterozygous	0.54053	-0.385543
Q9VGG5	Cad87A	w1118	Tim14, heterozygous	0.512673	-0.189398
Q9W271	Oatp58Da	w1118	Tim14, heterozygous	0.649875	0.281004
Q7KTV5	Nopp140	w1118	Tim14, heterozygous	0.513031	0.224081
D3DML3;M9NEC0;M9PF42;Q86M30;Q9VLT9	Cka	w1118	Tim14, heterozygous	0.513164	-0.112703
Q9VHB6	CG9393	w1118	Tim14, heterozygous	0.513536	-0.156688
Q24154	RpL29	w1118	Tim14, heterozygous	0.566593	0.342454
Q9VH23	knk	w1118	Tim14, heterozygous	0.606621	-0.305667
O18683;Q7KTZ2	Pi3K21B	w1118	Tim14, heterozygous	0.542783	0.124043
Q95S24;Q9VVW7	CNPYb	w1118	Tim14, heterozygous	0.515352	0.128183
A0A0U1RVK6;Q9VIS3;X2JES1	Fbp	w1118	Tim14, heterozygous	0.517038	-0.0942488
Q9VI15	Dmel\CG10286	w1118	Tim14, heterozygous	0.679116	0.219276
P41900	TfIIFbeta	w1118	Tim14, heterozygous	0.544752	-0.19662
Q9VMA7	Tango1	w1118	Tim14, heterozygous	0.517282	-0.0744312
Q8MYW1;Q9VGS3	SdhC	w1118	Tim14, heterozygous	0.517543	0.15413
Q7KV27;Q9VYD9	ALT	w1118	Tim14, heterozygous	0.517688	-0.138201
Q9VGS9	Ugt35A1	w1118	Tim14, heterozygous	0.517761	-0.132267
E2QCN9	Gs1l	w1118	Tim14, heterozygous	0.847611	0.0937975
Q95RX5	Kcmf1	w1118	Tim14, heterozygous	0.517869	-0.18279
P06603;P06605	alphaTub84B;alphaTub84D	w1118	Tim14, heterozygous	0.517869	0.151328
P54399	Pdi	w1118	Tim14, heterozygous	0.51806	0.183431
Q9VDT1	Arc42	w1118	Tim14, heterozygous	0.518493	-0.0836716
P18489;P18489-2;P18489-3;P18489-4	Syb	w1118	Tim14, heterozygous	0.518644	-0.140571
Q8SXJ8;M9PGG8	CG17493;Dmel\CG17493	w1118	Tim14, heterozygous	0.92088	0.0643885
Q86BM5	Akap200	w1118	Tim14, heterozygous	0.519558	-0.234408
A1Z992;U3NIM6	AGBE;AGBE-RA	w1118	Tim14, heterozygous	0.519706	-0.106298
Q9VG09;Q9VG09-2	yellow-f	w1118	Tim14, heterozygous	0.613864	0.158524
Q9VUV9	Brr2	w1118	Tim14, heterozygous	0.521378	0.125714
Q9VSG0	BcDNA:RE24439	w1118	Tim14, heterozygous	0.54864	0.333919
Q8SXF3;Q9W403	CG3847;Dmel\CG3847	w1118	Tim14, heterozygous	0.521483	-0.114224
Q9VRA1;Q8T921	Dmel\CG11710	w1118	Tim14, heterozygous	0.928015	-0.0451082
P92208	bsk	w1118	Tim14, heterozygous	0.521483	0.135008
Q9VQX6	Dmel\CG3702	w1118	Tim14, heterozygous	0.521487	0.112037
O76878	Rilpl	w1118	Tim14, heterozygous	0.929103	0.0642686
Q8IP62	mRpS23	w1118	Tim14, heterozygous	0.521741	0.096403
A0A0B4K7T7;A1ZAN6;O44113;O44381;Q8T9E3;A0A0B4LFF8;A1ZAN7	RhoGEF2	w1118	Tim14, heterozygous	0.54917	-0.106708
Q9VL78	Fkbp59	w1118	Tim14, heterozygous	0.52187	-0.0779549
A0A0B4KEE4	koi	w1118	Tim14, heterozygous	0.653745	0.134404
A1Z6U3	Tsp42Ek	w1118	Tim14, heterozygous	0.575809	-0.265192
P41572	Pgd	w1118	Tim14, heterozygous	0.522172	0.104568
B5RIN9;Q8IPT9;Q8IPU0;Q961U7;Q9VP68	CG10512;CG10512-RA;Dmel\CG10512	w1118	Tim14, heterozygous	0.52225	-0.11721
Q9VZZ0	Dmel\CG1246	w1118	Tim14, heterozygous	0.522645	-0.208599
Q9VHG4	ATP6AP2	w1118	Tim14, heterozygous	0.522685	0.0935703
Q9GYU7	MED10	w1118	Tim14, heterozygous	0.655164	0.112425
P02515	Hsp22	w1118	Tim14, heterozygous	0.726533	-0.267645
Q9VJY6	RpL24	w1118	Tim14, heterozygous	0.524131	0.186125
Q7JVG2	Aps	w1118	Tim14, heterozygous	0.524131	0.111724
P91615	Adhr	w1118	Tim14, heterozygous	0.726852	-0.117595
P49847	Taf6	w1118	Tim14, heterozygous	0.552034	0.203723
P52029	Pgi	w1118	Tim14, heterozygous	0.524347	0.135556
Q9VCD0	GatB	w1118	Tim14, heterozygous	0.594039	0.188505
Q9VVU2	RpL26	w1118	Tim14, heterozygous	0.524616	0.196623
Q7JUR6	Gdap2	w1118	Tim14, heterozygous	0.52483	0.125757
P15330	dl	w1118	Tim14, heterozygous	0.524859	0.153912
P25822-2	pum	w1118	Tim14, heterozygous	0.619906	0.124871
Q8MSX2	MED6	w1118	Tim14, heterozygous	0.525297	0.213619
Q9VTB4	ND-13B	w1118	Tim14, heterozygous	0.525396	0.113106
A0A0B4KI65;Q4V3K5;Q4V3X9;Q9VA44	CG11313;Dmel\CG11313;c-SP11	w1118	Tim14, heterozygous	0.525528	-0.520243
Q9VP50	Dmel\CG7632	w1118	Tim14, heterozygous	0.525531	-0.135266
Q0E9B6	RpS11	w1118	Tim14, heterozygous	0.526264	0.233984
P20432	GstD1	w1118	Tim14, heterozygous	0.526779	0.107606
E1JIF5;Q9VHK9	Dmel\CG9837	w1118	Tim14, heterozygous	0.554484	-0.242697
Q9VQJ8	Dmel\CG9643	w1118	Tim14, heterozygous	0.52686	-0.0957032
Q9VVT2	Indy	w1118	Tim14, heterozygous	0.526986	-0.10866
Q9VLH1	Tsp29Fa	w1118	Tim14, heterozygous	0.69417	0.0945302
Q9VYY9;Q9VYY9-2;Q9VYY9-3;Q9VYY9-4	Evi5	w1118	Tim14, heterozygous	0.958696	0.0371537
Q7JWV7	Tsp42Ed	w1118	Tim14, heterozygous	0.52749	-0.139071
Q9W0X3	DmP29	w1118	Tim14, heterozygous	0.555304	0.19166
Q86P31;Q9VDU0	Acsx4	w1118	Tim14, heterozygous	0.582238	0.301374
Q86PD7-2	isoQC	w1118	Tim14, heterozygous	0.527881	-0.141455
Q6NR74;Q9XZ12	Acly;Dmel\CG7600	w1118	Tim14, heterozygous	0.555342	-0.137402
A0A0B4K709;A0A126GV09;Q9VCG8	CG12492;CG13818;lincRNA.840	w1118	Tim14, heterozygous	0.904568	-0.0535722
Q7JZF5	Polr2E	w1118	Tim14, heterozygous	0.52796	0.210432
E1JIB4;Q8MRH9;Q9VZW2	anon-EST:Posey170	w1118	Tim14, heterozygous	0.732598	-0.251085
P16621	Lar	w1118	Tim14, heterozygous	0.967303	-0.0274703
Q7KRW4;Q9VAP0	superdeath	w1118	Tim14, heterozygous	0.528928	0.106075
Q9VZS6	nSMase	w1118	Tim14, heterozygous	0.529057	0.139201
M9PB21;Q9VQL6	FASN2	w1118	Tim14, heterozygous	0.529264	-0.0933832
Q9VD87	Dmel\CG5849	w1118	Tim14, heterozygous	0.558042	0.133826
Q9VFN7	Npc2b	w1118	Tim14, heterozygous	0.665551	0.375318
Q9VJ61	Dmel\CG10376	w1118	Tim14, heterozygous	0.993945	0.00596586
Q9VV18	Dmel\CG13047	w1118	Tim14, heterozygous	0.531273	-0.288949
Q960Q8	Dmel\CG3511	w1118	Tim14, heterozygous	0.531273	0.173252
Q9VF14	EndoU	w1118	Tim14, heterozygous	0.998992	0.00149796
Q9VUJ1	Prosbeta2	w1118	Tim14, heterozygous	0.531279	-0.0842845
E6EK15;Q9V4C7	PMCA	w1118	Tim14, heterozygous	0.531539	0.108853
Q5BI25;Q7JRF1;Q7JY00;Q86P32	Syx6	w1118	Tim14, heterozygous	0.559334	0.0852738
Q8IQZ7	Fim	w1118	Tim14, heterozygous	0.531912	-0.0899907
Q9VEX9	Bin1	w1118	Tim14, heterozygous	0.531998	0.166261
H0RN87;Q9VES6	CG17560-RA;Dmel\CG17560	w1118	Tim14, heterozygous	0.559938	-0.32858
A0A0B4K765;O77025;Q5U0Y0	Sin3A	w1118	Tim14, heterozygous	0.532236	0.117988
Q9U1M2	CG32795	w1118	Tim14, heterozygous	0.532238	-0.123494
A0A0B4JCV6;A0A0B4JCW5;A0A0B4JD62;A0A0B4JDA1;A0A0B4JDB5;A0A0B4LGQ5;A0A0B4LGR2;A0A0B4LHQ4;Q9VN58	ctrip	w1118	Tim14, heterozygous	0.701534	-0.151368
Q9VZL1	mge	w1118	Tim14, heterozygous	0.532405	-0.194676
Q9VGF3	Dmel\CG18547	w1118	Tim14, heterozygous	0.532704	-0.166426
A8DYK5;Q9W2K4;A0A0B4LH25	Isha	w1118	Tim14, heterozygous	0.532936	-0.17653
Q9V9L1	Cyp6w1	w1118	Tim14, heterozygous	0.533564	0.15274
P41094	RpS18	w1118	Tim14, heterozygous	0.53365	0.199375
M9PDG9;O46100	Dmel\CG12773;EG:8D8.3	w1118	Tim14, heterozygous	0.63099	0.127473
Q7JR91;Q7JRM9;Q95T37	Nmda1	w1118	Tim14, heterozygous	0.670317	0.300362
Q8IRH8;Q9W0I2	tfc	w1118	Tim14, heterozygous	0.5623	-0.225933
Q9I7H9	sud1	w1118	Tim14, heterozygous	0.534332	-0.198684
Q9VL69	CK01296	w1118	Tim14, heterozygous	0.534823	0.114358
P10735	tko	w1118	Tim14, heterozygous	0.534823	0.209561
Q9W3N7	ND-MNLL	w1118	Tim14, heterozygous	0.534976	-0.47553
Q9W3Y3	Dmel\CG3226	w1118	Tim14, heterozygous	0.53521	-0.089049
A1ZAY4	Dmel\CG4984	w1118	Tim14, heterozygous	0.535215	-0.126648
Q9VGQ8	Arfip	w1118	Tim14, heterozygous	0.591279	0.175257
A1Z6G6;Q7KMI7	BcDNA.LD22679;Dmel\CG1344	w1118	Tim14, heterozygous	0.536226	0.154607
Q9Y0Y6	Madm	w1118	Tim14, heterozygous	0.536226	0.12053
Q9VVU1	GH07925p	w1118	Tim14, heterozygous	0.536226	-0.110992
Q9VN55	atms	w1118	Tim14, heterozygous	0.536226	0.167654
O97069	Ass	w1118	Tim14, heterozygous	0.536251	-0.145568
Q9VYQ5	Cyp318a1	w1118	Tim14, heterozygous	0.564712	0.184688
Q4QPU3	Dmel\CG15908	w1118	Tim14, heterozygous	0.536972	0.167093
Q9W328	Lst8	w1118	Tim14, heterozygous	0.683106	-0.110907
O61307-2;O61307	Ten-m	w1118	Tim14, heterozygous	0.709015	-0.293022
Q9VGW7	Art1	w1118	Tim14, heterozygous	0.537822	0.109031
Q9VSH0	CG7194	w1118	Tim14, heterozygous	0.709427	-0.147112
Q9VTC3	Dmel\CG6409	w1118	Tim14, heterozygous	0.538189	0.251931
P07486	Gapdh1	w1118	Tim14, heterozygous	0.538225	-0.14071
Q7K148;Q9NHX7	Prosbeta5	w1118	Tim14, heterozygous	0.538881	0.0964275
A0A0B4LGM5;Q9VNC3	Hcs	w1118	Tim14, heterozygous	0.913014	0.128192
Q9VAF5	Cad99C	w1118	Tim14, heterozygous	0.638068	-0.146464
A1Z9I0;Q8MS62;Q8T3M8	CG6357;Dmel\CG6357	w1118	Tim14, heterozygous	0.957356	-0.0257954
B7YZJ3;C6SV05	CG42239-RA;Dmel\CG42239	w1118	Tim14, heterozygous	0.541311	0.150062
Q9V447	Kr-h2	w1118	Tim14, heterozygous	0.541758	0.118308
Q8MYS9;Q9VLX9	CG7203;Dmel\CG7203	w1118	Tim14, heterozygous	0.613078	0.608571
Q9VAP1	Alg13	w1118	Tim14, heterozygous	0.598626	0.172907
Q8MRC9	Pgant9	w1118	Tim14, heterozygous	0.542246	0.144922
A1ZBX8;D0IQL1;E3CTT8	CG11136-RA;Lrt	w1118	Tim14, heterozygous	0.827324	-0.0671517
A0A6M3Q6V5	Pop2	w1118	Tim14, heterozygous	0.542666	-0.0879196
Q7K3T3	Dmel\CG1441	w1118	Tim14, heterozygous	0.542696	-0.324829
M9PG09;Q9VNS3	Dmel\CG11370	w1118	Tim14, heterozygous	0.542696	0.170436
Q9VR50	CG14621	w1118	Tim14, heterozygous	0.75521	-0.13102
Q8SYI0;Q9VJX8	Hacd2	w1118	Tim14, heterozygous	0.542783	-0.161257
A0A0B4JDB9;Q8T3K5	eIF4EHP	w1118	Tim14, heterozygous	0.969823	0.0189688
Q9W095	Gk2	w1118	Tim14, heterozygous	0.543068	0.0900842
Q9UAS6	cmtr2	w1118	Tim14, heterozygous	0.599609	-0.136526
Q9W426;X2JAM0;X2JCR6	Dmel\CG14445	w1118	Tim14, heterozygous	0.543197	0.0863574
Q9VYW3	RPA3	w1118	Tim14, heterozygous	0.543329	-0.150648
Q9VG92	GstD8	w1118	Tim14, heterozygous	0.543341	0.174
Q9VX13	Dmel\CG15814	w1118	Tim14, heterozygous	0.691921	-0.113978
Q9VRJ2-2;Q9VRJ2	Fitm2	w1118	Tim14, heterozygous	0.543586	0.393263
Q9W2R3	sktl	w1118	Tim14, heterozygous	0.641451	0.212652
A1ZAW0	Dcr-2	w1118	Tim14, heterozygous	0.543586	-0.103305
Q9VHQ4	CG11740	w1118	Tim14, heterozygous	0.976749	-0.0261923
A1Z7S3;Q8IH37;Q8T0G8;A0A0B4LEY0;A1Z7S1;A1Z7S2;Q7KY07	Rab32	w1118	Tim14, heterozygous	0.57145	0.105403
A1ZAH8;Q7JZW2	RpS15	w1118	Tim14, heterozygous	0.543659	0.261542
Q24186	RpS5a	w1118	Tim14, heterozygous	0.543836	0.165269
Q0KHQ2;X2JG15;E2QD66	ldd	w1118	Tim14, heterozygous	0.543853	-0.162132
Q6NR46	Spt-I	w1118	Tim14, heterozygous	0.543893	-0.212016
Q9W5N2	RpL38	w1118	Tim14, heterozygous	0.543893	0.247848
P23573	Cdk2	w1118	Tim14, heterozygous	0.682999	0.156436
Q7K2D2	DCTN2-p50	w1118	Tim14, heterozygous	0.544145	0.0881906
Q9W4R1;Q9W4R2	Dmel\CG2875	w1118	Tim14, heterozygous	0.571975	-0.220089
P08736	eEF1alpha1	w1118	Tim14, heterozygous	0.544247	0.0889912
A0A0B4LGH8;Q9W1D9	Dmel\CG3860	w1118	Tim14, heterozygous	0.544437	-0.106389
Q9W4C1	Dmel\CG15784	w1118	Tim14, heterozygous	0.544441	0.415575
F9W327;Q9W2I5	CG10505-RA;Dmel\CG10505	w1118	Tim14, heterozygous	0.994778	0.00372295
Q9VJ44	Dmel\CG17597	w1118	Tim14, heterozygous	0.544748	-0.126772
Q9V393	krz	w1118	Tim14, heterozygous	0.544752	-0.096717
Q8MS38	Dmel\CG33217	w1118	Tim14, heterozygous	0.544752	-0.198549
P29413	Calr	w1118	Tim14, heterozygous	0.544752	0.101821
Q8T9L3;Q9VPF6	mRpL15	w1118	Tim14, heterozygous	0.54476	-0.110037
Q9VEX6	bor	w1118	Tim14, heterozygous	0.545366	-0.123507
A8JNU6	Ogdh	w1118	Tim14, heterozygous	0.545366	0.0701371
Q9VWH4	Idh3a	w1118	Tim14, heterozygous	0.545528	-0.0928261
Q7PLL7	DIP-lambda	w1118	Tim14, heterozygous	0.685668	0.136057
Q9W5X0	Rab35	w1118	Tim14, heterozygous	0.61797	-0.144456
Q9VVS6	Atg3	w1118	Tim14, heterozygous	0.545688	-0.110188
Q9W0S7	Tudor-SN	w1118	Tim14, heterozygous	0.545838	0.0792788
Q9V8Y2	Obp56a	w1118	Tim14, heterozygous	0.545929	0.203612
Q9VAJ0	Dmel\CG7582	w1118	Tim14, heterozygous	0.696355	0.192989
Q9VCD9	BcDNA:RE30346	w1118	Tim14, heterozygous	0.546331	-0.132267
P13607;P13607-4;P13607-5	Atpalpha	w1118	Tim14, heterozygous	0.546659	0.0854417
L0MPZ1	bt	w1118	Tim14, heterozygous	0.546659	0.267478
Q8SY39	CG6994	w1118	Tim14, heterozygous	0.575468	-0.302437
Q7K0Q2	Impbeta11	w1118	Tim14, heterozygous	0.547122	0.139337
Q9VGA1	GstD10	w1118	Tim14, heterozygous	0.547276	-0.158004
Q8IMX7;Q8IMX7-2	Miro	w1118	Tim14, heterozygous	0.547781	-0.0935252
Q9VY28	mRpS25	w1118	Tim14, heterozygous	0.547829	0.0837078
Q9VL16	Dmel\CG5676	w1118	Tim14, heterozygous	0.547905	0.113989
Q9VAN0	CG11899	w1118	Tim14, heterozygous	0.547941	-0.132005
O77287	Su(P)	w1118	Tim14, heterozygous	0.547971	0.106802
Q9VCH9	Dmel\CG10375	w1118	Tim14, heterozygous	0.548167	0.148959
A1ZAU4;Q7K5N8	CtsK2	w1118	Tim14, heterozygous	0.548167	-0.193238
Q59E33	scaf6	w1118	Tim14, heterozygous	0.6474	-0.221963
Q8IGW2;Q8IH36;Q9VBT1	CG10634;Dmel\CG31098	w1118	Tim14, heterozygous	0.548188	-0.1199
A1Z7Y7	sqa	w1118	Tim14, heterozygous	0.548967	0.267053
P56175	Rtc1	w1118	Tim14, heterozygous	0.727318	-0.202868
Q9VCC3	mRpS24	w1118	Tim14, heterozygous	0.550024	0.23484
[truncated: 19,441 more rows]

## Sheet: Sheet 2 Homozygous
Protein Group	Genes	baseline	compared_to	adj.P (complete list)	logFC
Q9VDU3	Acsx1R	w1118	Tim14, homozygous	2.24809e-08	4.82585
Q9VBT2	Dmel\CG11893	w1118	Tim14, homozygous	1.4068e-07	3.5961
Q9VDU4	Acsx1L	w1118	Tim14, homozygous	4.7958e-07	5.17304
A0A0B4KF40	St3	w1118	Tim14, homozygous	1.03414e-06	2.2739
Q9VMT5	Cyp28d1	w1118	Tim14, homozygous	2.29327e-06	1.97812
Q9VBS3	Dmel\CG10560	w1118	Tim14, homozygous	2.80168e-06	2.20343
P92194	Lcp65Af	w1118	Tim14, homozygous	4.98245e-06	2.9038
Q9VZT9	Dmel\CG14963	w1118	Tim14, homozygous	5.4051e-06	2.07779
Q961N0	alpha-Est2	w1118	Tim14, homozygous	6.58921e-06	2.52309
Q9V4U7	Cyp6a14	w1118	Tim14, homozygous	7.04233e-06	-1.70409
Q9VG30	Ugt37A2	w1118	Tim14, homozygous	9.95365e-06	1.37131
Q9VCQ9	Dmel\CG6733	w1118	Tim14, homozygous	1.02006e-05	1.77143
Q9NFP1	vanin-like	w1118	Tim14, homozygous	1.05149e-05	-2.61452
Q8I7X2;Q8INY3	ninaD	w1118	Tim14, homozygous	1.40647e-05	-1.36067
Q9W2G8	Acox57D-d	w1118	Tim14, homozygous	1.45175e-05	-1.14627
Q9VGJ8	Dmel\CG6830	w1118	Tim14, homozygous	1.66714e-05	1.593
C0P8M3;Q9VG29	CG5999-RA;Ugt37A3	w1118	Tim14, homozygous	1.66714e-05	1.51689
Q9VU22	Dmel\CG14120	w1118	Tim14, homozygous	1.68212e-05	1.29434
P22978	CG4456	w1118	Tim14, homozygous	1.79634e-05	1.67192
Q5LJT3;Q95T88	CG12466	w1118	Tim14, homozygous	2.15517e-05	1.54681
Q9W2M2;Q9W2M2-2	Treh	w1118	Tim14, homozygous	2.65954e-05	-1.11863
Q6NP10;Q9VI04	pyd3	w1118	Tim14, homozygous	3.03329e-05	-1.20523
A0A126GUQ4;Q0KIA8;Q9VI16	CRAT	w1118	Tim14, homozygous	3.94363e-05	-1.23919
Q9VDC0	FOHSDR	w1118	Tim14, homozygous	4.09698e-05	1.32417
B9ER14;Q9VE26	CG14292-RA;Dmel\CG14292	w1118	Tim14, homozygous	4.26556e-05	-1.98629
A1Z7F3;E0R939;H5V882	CG8690-RA;Mal-A8	w1118	Tim14, homozygous	4.29248e-05	-1.02632
Q8IMT3	Dmel\CG31436	w1118	Tim14, homozygous	4.55952e-05	-1.14896
M9MS55	AMPdeam	w1118	Tim14, homozygous	5.12433e-05	1.11955
Q9VJH8;Q8SZD9	Ugt37D1	w1118	Tim14, homozygous	5.5313e-05	1.29163
Q9V419	Cyp28a5	w1118	Tim14, homozygous	5.73863e-05	1.6378
Q86P28;Q9VMX8	Jon25Bii	w1118	Tim14, homozygous	6.39027e-05	1.3904
Q9VS21	Acbp6	w1118	Tim14, homozygous	7.37499e-05	1.49291
Q9V3T3	Rh50	w1118	Tim14, homozygous	7.8533e-05	1.68776
Q8T4E1	PIG-K	w1118	Tim14, homozygous	8.5356e-05	1.12768
G7H836;Q8IQ80;Q8IQ82	pst;pst-RE	w1118	Tim14, homozygous	8.20561e-05	-2.35
Q9VTN9	Gcat	w1118	Tim14, homozygous	8.50202e-05	-1.14172
Q9VBS6	Dmel\CG31087	w1118	Tim14, homozygous	8.56369e-05	1.12452
Q8MS74;Q9W2C5	CG4363;CT14230	w1118	Tim14, homozygous	0.000112013	2.10758
Q9VSA3	Mcad	w1118	Tim14, homozygous	0.000120212	-1.27372
Q9W130	Cyp9c1	w1118	Tim14, homozygous	0.000135647	0.846383
Q8SWX4	CG5839	w1118	Tim14, homozygous	0.000146742	0.773353
Q8SZW2;C9QP78;Q5U169;Q9W030	CG13805;CG32302;CG32302-RA	w1118	Tim14, homozygous	0.000146742	1.82875
Q4V5F2;Q4V5J6;Q9W2J3	CG15661;Ugt49C1	w1118	Tim14, homozygous	0.000161273	-1.17296
A1Z7E8	Mal-A4	w1118	Tim14, homozygous	0.000154857	-1.15593
Q9VBT6	Dmel\CG10514	w1118	Tim14, homozygous	0.00016409	-1.35461
P37159;P83972;Q08694	LysB;LysD;LysE	w1118	Tim14, homozygous	0.000166472	-1.00261
A4VA91;Q8SY60;Q9VK39	BcDNA:RH70154;CG9928	w1118	Tim14, homozygous	0.000191225	-1.95131
Q9V4I1	Cyp9b2	w1118	Tim14, homozygous	0.000168002	1.28994
Q9VT24	Dmel\CG18179	w1118	Tim14, homozygous	0.000174106	-3.43463
C9QNW3;F2FB69;Q6IJR5	CG34284-RA;Dmel\CG34284	w1118	Tim14, homozygous	0.000175354	-1.11934
Q9VVW3	Sfxn2	w1118	Tim14, homozygous	0.000175749	1.09163
P35004	betaTry	w1118	Tim14, homozygous	0.00019165	1.88705
Q9VF51	AOX3	w1118	Tim14, homozygous	0.000186285	0.90936
Q9I7H5	PH4alphaSG2	w1118	Tim14, homozygous	0.000188385	0.988184
Q4V3F7	BcDNA:GH10614	w1118	Tim14, homozygous	0.000188385	-1.20381
Q8IPB7	LManII	w1118	Tim14, homozygous	0.00018844	0.865128
Q9VDV7	Dmel\CG17752	w1118	Tim14, homozygous	0.000202483	-1.46125
Q7JWP5	Tsp42Eg	w1118	Tim14, homozygous	0.000243367	0.690305
A0A023SGM0;Q7K1W4	Jheh3	w1118	Tim14, homozygous	0.00025677	0.963638
A8DYP0-3;A8DYP0-6;A8DYP0-2	Unc-89	w1118	Tim14, homozygous	0.000284028	0.963917
Q9I7Q6	Lcp65Ag3	w1118	Tim14, homozygous	0.000288462	6.0191
A5XCL5;Q9VSW2	UGP	w1118	Tim14, homozygous	0.000269898	0.96703
Q8SY61	Obp56d	w1118	Tim14, homozygous	0.000277246	-1.46978
Q9VDS5	RhoGAP92B	w1118	Tim14, homozygous	0.000281365	-0.880855
Q9VGF3	Dmel\CG18547	w1118	Tim14, homozygous	0.00028293	-0.684389
B5T1Z3	Cyp6a23	w1118	Tim14, homozygous	0.000291205	0.847108
Q7KTW9	AsnS	w1118	Tim14, homozygous	0.000318901	-0.929303
Q7K0I0;Q9W2G9	Acox57D-p	w1118	Tim14, homozygous	0.000333371	-1.1257
Q6NR65;Q9VME1	CG33295;CG9511	w1118	Tim14, homozygous	0.000369333	1.80765
A1Z893	Dmel\CG12896	w1118	Tim14, homozygous	0.000343382	0.911247
C0HKF7;C0HKF8	Jon99Cii;Jon99Ciii	w1118	Tim14, homozygous	0.000354918	1.28547
Q9V8Y2	Obp56a	w1118	Tim14, homozygous	0.000357418	0.869337
Q9VRM8	Alp10	w1118	Tim14, homozygous	0.00036425	1.12307
Q9V3A6	Ero1L	w1118	Tim14, homozygous	0.000377701	0.735026
Q9VE01	Cyp12a5	w1118	Tim14, homozygous	0.000391267	1.28866
Q9VGA0	GstD9	w1118	Tim14, homozygous	0.000393915	0.823461
P23226;P23226-3	Map205	w1118	Tim14, homozygous	0.000478904	2.58178
M9NDG8;Q9VM80	Daao2	w1118	Tim14, homozygous	0.000427138	-0.94428
Q8T5S7	PH4alphaSG1	w1118	Tim14, homozygous	0.000468608	0.763945
Q9VAN7	Pglym78	w1118	Tim14, homozygous	0.000473025	-0.876454
Q9W370	Dmel\CG15369	w1118	Tim14, homozygous	0.000516064	1.81746
Q4V3J3;Q9VM58	CG10399;Hmgcl	w1118	Tim14, homozygous	0.00047581	0.706519
Q7K025	Dmel\CG11892	w1118	Tim14, homozygous	0.000475985	-1.09584
P05031;P05031-2;P05031-3	Ddc	w1118	Tim14, homozygous	0.000476171	0.843388
Q9VGK3	Dmel\CG14715	w1118	Tim14, homozygous	0.000487282	-0.987782
Q9VZV2	Cht7	w1118	Tim14, homozygous	0.000488039	-0.662089
Q8SXR4	Dmel\CG30339	w1118	Tim14, homozygous	0.000490237	-0.604572
A0A0B4KEC2;A0A0B4KEH8;Q9W5H8	CG40289;Dmel\CG17883	w1118	Tim14, homozygous	0.000521889	0.585067
Q8SYK8;Q9VA66;Q9VA67	Jon99Fi;Jon99Fii	w1118	Tim14, homozygous	0.00058047	-1.08148
Q7JWE2	CG6183	w1118	Tim14, homozygous	0.000538087	1.05091
Q8SYC9;Q9VCJ2	CG10300;Dmel\CG10300	w1118	Tim14, homozygous	0.000653608	1.1526
Q9VHV9	Dmel\CG7900	w1118	Tim14, homozygous	0.000761803	2.16662
L7X6D0;Q9NJH7;Q9VZP5;R4TCQ6	eIF5B;eIF5B-RB	w1118	Tim14, homozygous	0.000702369	-0.808708
Q9VCK9	Dmel\CG10182	w1118	Tim14, homozygous	0.000713093	1.95185
Q24262	polyprotein	w1118	Tim14, homozygous	0.000788046	0.996072
Q9VRJ4	Dhrs4	w1118	Tim14, homozygous	0.000761999	-0.618308
O44342	wbl	w1118	Tim14, homozygous	0.000772665	-0.687609
Q8SZA8	Fdx2	w1118	Tim14, homozygous	0.000795823	0.625769
Q9VY05	Dmel\CG9512	w1118	Tim14, homozygous	0.000798995	0.615303
Q9VUV8	Dmel\CG17032	w1118	Tim14, homozygous	0.000806344	-0.951447
Q9VMR6	Acsf2	w1118	Tim14, homozygous	0.000806344	0.569912
Q9W5U8	anon-38C.22	w1118	Tim14, homozygous	0.000807522	-1.04052
E1JHT6	Rtnl1	w1118	Tim14, homozygous	0.000807522	0.710994
Q9VMS9	Cyp4ac1	w1118	Tim14, homozygous	0.000834257	-1.05675
Q9VQA7	Dmel\CG16995	w1118	Tim14, homozygous	0.000844265	1.2524
A1ZBM2;Q7K1S6	Tbcb	w1118	Tim14, homozygous	0.000857885	-1.07163
Q9W3Z3	Agxt	w1118	Tim14, homozygous	0.000907057	0.588425
Q7KTP7	CG5822	w1118	Tim14, homozygous	0.000909358	0.613391
Q9VLP1	Dmel\CG14275	w1118	Tim14, homozygous	0.00128548	-2.18508
Q9VT65	CalpB	w1118	Tim14, homozygous	0.000939031	-0.952828
A0A1Z1CN86;Q9VHK7	BcDNA:GH11984;anon-EST:Posey161	w1118	Tim14, homozygous	0.00101994	1.21763
Q8SXY3;Q9VEQ2	EMC2A;EMC2B	w1118	Tim14, homozygous	0.000980931	-0.539255
Q9VUZ3	Dmel\CG5157	w1118	Tim14, homozygous	0.00100009	-1.30609
Q961C4;Q7KS11	Ude	w1118	Tim14, homozygous	0.00101319	-0.558565
C5WLQ9;H0RNG2;Q9VUW3	CG17028-RA;IMP	w1118	Tim14, homozygous	0.00101319	0.694134
Q24485;Q5U199;Q95TA4;Q9VSC3	RNaseX25	w1118	Tim14, homozygous	0.00104895	0.624882
Q9W389	Arfrp1	w1118	Tim14, homozygous	0.00119384	0.591633
M9PI17	Akr1B	w1118	Tim14, homozygous	0.00108369	0.573034
Q8IQH6;Q9VU17	nebu	w1118	Tim14, homozygous	0.00110814	0.749408
Q8IQD6;Q9VT48	Ae2	w1118	Tim14, homozygous	0.00111584	0.536865
Q9VRR3	CG10727	w1118	Tim14, homozygous	0.00111584	-0.987173
Q4LDP7;Q9I7R1	Dmel\CG5946	w1118	Tim14, homozygous	0.00112668	-0.546
O97477	Inos	w1118	Tim14, homozygous	0.00116714	-0.627913
Q9GTU5;Q7JYW9;Q9GNE3;Q9GNE4;Q9GNF4	Hex-C	w1118	Tim14, homozygous	0.00117026	-0.824422
A1Z7Z4;C9QP80;Q7K2P3;Q8IGD2	CG1648;CG1648-RB;Dmel\CG1648	w1118	Tim14, homozygous	0.00119079	0.664613
Q5U191;Q7JQU9	puml	w1118	Tim14, homozygous	0.00119079	0.871205
Q9VJ56;B7YZX2	Irk3	w1118	Tim14, homozygous	0.00145276	1.11672
Q9V3M3	BG:BACR44L22.2	w1118	Tim14, homozygous	0.00168192	-2.32112
Q9VYU9	Dmel\CG9360	w1118	Tim14, homozygous	0.00123086	0.639625
M9PBQ8;Q9VRJ3;X2JAP0	Gdap1	w1118	Tim14, homozygous	0.00123086	1.1435
P92181	Lcp65Ac	w1118	Tim14, homozygous	0.00123298	-0.642949
P35005	epsilonTry	w1118	Tim14, homozygous	0.00123921	1.42376
Q8T390	EndoA	w1118	Tim14, homozygous	0.00125788	-0.683656
Q7JXX2;X2JBD0	Muc11A	w1118	Tim14, homozygous	0.00127931	0.930692
P13060	eEF2	w1118	Tim14, homozygous	0.0013105	-0.478163
Q2MGL9	Dmel\CG33965	w1118	Tim14, homozygous	0.00131575	1.09719
Q9VE75	Vha100-2	w1118	Tim14, homozygous	0.00133819	0.615266
Q9VKS1	CT22515	w1118	Tim14, homozygous	0.00137858	0.851434
Q9VL46	Dmel\CG33301	w1118	Tim14, homozygous	0.00144059	0.884523
Q8IND5	AOX2	w1118	Tim14, homozygous	0.00145278	0.597921
Q9VZV9;Q7YTX2;Q8I940	CG1271;Dmel\CG1271	w1118	Tim14, homozygous	0.00147329	-0.654006
A0A0B4KEU8;A1ZBK3;C7LAC3	CG10062-RA;Dmel\CG10062	w1118	Tim14, homozygous	0.001511	0.537769
Q7K2W6	PPO1	w1118	Tim14, homozygous	0.00151844	1.34146
Q8SZM2	Vajk2	w1118	Tim14, homozygous	0.00153198	-1.76849
Q7JR71	Sod3	w1118	Tim14, homozygous	0.00154651	0.553041
Q9VPR1	Tspo	w1118	Tim14, homozygous	0.00154651	0.700563
Q9VGC5	Dmel\CG4830	w1118	Tim14, homozygous	0.00154651	-0.794869
Q4V4W6;Q9VIG3	CG9259;Dmel\CG9259	w1118	Tim14, homozygous	0.00155865	-1.13221
Q7JYX2	Dmel\CG2065	w1118	Tim14, homozygous	0.00155958	0.605163
Q7KSW3	sgll	w1118	Tim14, homozygous	0.00155958	0.717916
Q9V438	CaBP1	w1118	Tim14, homozygous	0.0015925	0.567173
Q9VQB4	Dmel\CG3609	w1118	Tim14, homozygous	0.0016069	0.57814
Q9VMG1	Ugt37B1	w1118	Tim14, homozygous	0.00164761	0.658919
Q9VUQ5-2;Q9VUQ5	AGO2	w1118	Tim14, homozygous	0.0016497	0.614113
Q9VXY0	Cyp4s3	w1118	Tim14, homozygous	0.00168737	-0.930106
Q9VRS9	Jon65Ai	w1118	Tim14, homozygous	0.00172553	1.05324
A1ZB24;Q8SXS5	Muc55B	w1118	Tim14, homozygous	0.00174845	0.882358
Q9W2I2	Dmel\CG9752	w1118	Tim14, homozygous	0.00182058	0.52206
Q9VG42	Gnmt	w1118	Tim14, homozygous	0.00185858	-0.981942
Q9VWL0	Mec2	w1118	Tim14, homozygous	0.0018591	1.24224
Q8IN25	Dmel\CG31198	w1118	Tim14, homozygous	0.00187012	0.64158
Q9VLW1	lectin-28C	w1118	Tim14, homozygous	0.00206829	1.54277
O97064;Q8MRD2	Ccp84Ag	w1118	Tim14, homozygous	0.00192701	-1.4494
H0RNA2;Q9VT25	CG18180-RA;Dmel\CG18180	w1118	Tim14, homozygous	0.00199596	-0.848248
Q9W5W8	Dmel\CG9577	w1118	Tim14, homozygous	0.00201738	-0.585886
Q9W4J9	Dmel\CG3568	w1118	Tim14, homozygous	0.00204381	-1.41233
Q868A1;Q86C02;Q9VK90	BcDNA:RE36920;CG5446	w1118	Tim14, homozygous	0.00209349	-0.736172
Q8IGQ2;Q9W243	gas	w1118	Tim14, homozygous	0.00210246	0.716309
Q7JUS9	Mpcp1	w1118	Tim14, homozygous	0.00211624	0.438686
Q7JX87;Q9GPQ1	Prx6b;Prx6c	w1118	Tim14, homozygous	0.00212821	1.08694
Q2PE22	Dmel\CG34026	w1118	Tim14, homozygous	0.00353885	2.39373
Q9VBT4	CG13657	w1118	Tim14, homozygous	0.00222654	0.752158
Q9VQC4	Glyctk	w1118	Tim14, homozygous	0.00228254	1.3392
Q9VSY0	Cpr67B	w1118	Tim14, homozygous	0.00232112	1.24285
Q9VJ44	Dmel\CG17597	w1118	Tim14, homozygous	0.00235994	-0.758512
Q9VWR5	phtm	w1118	Tim14, homozygous	0.00260124	0.758351
Q5BI80;Q9VLZ1	CG7025;Dmel\CG7025	w1118	Tim14, homozygous	0.00241696	-0.648202
Q9VMV9	Rtnl1	w1118	Tim14, homozygous	0.00243485	0.411174
Q9V3Q4	Prx4	w1118	Tim14, homozygous	0.00243864	0.642378
Q8SXC3;Q9VP02;B5RJN5	BcDNA:GH08902;CG12562;CG32444-RA	w1118	Tim14, homozygous	0.00245075	0.785137
Q9VE00	Cyp12a4	w1118	Tim14, homozygous	0.00249946	0.753016
Q7JX43	Jon44E	w1118	Tim14, homozygous	0.00271575	0.716613
P52304	polo	w1118	Tim14, homozygous	0.00435445	1.18606
O61305	Dbp80	w1118	Tim14, homozygous	0.00277389	0.577838
D9PTV1;Q9VEM7	CG4053-RB;Dmel\CG4053	w1118	Tim14, homozygous	0.00513906	2.01865
Q961Q8	Dmel\CG10562	w1118	Tim14, homozygous	0.00278419	0.857714
Q9XYN4	Ugt35A1	w1118	Tim14, homozygous	0.00285153	-0.735076
Q9W2Y3	Naxe	w1118	Tim14, homozygous	0.0029086	0.50106
C8VV29	CG15117-RC	w1118	Tim14, homozygous	0.0029161	0.883602
P83501	SmydA-8	w1118	Tim14, homozygous	0.00294675	-0.740858
Q7YXW0;Q9W2M5	Cht9	w1118	Tim14, homozygous	0.00323045	1.92938
Q9TVU0;Q9W3W4	Coq7	w1118	Tim14, homozygous	0.00363881	0.809685
P08120	Col4a1	w1118	Tim14, homozygous	0.00296636	-0.767332
H0RND5;Q8IP97;Q8T9H4	CG5325-RA;Pex19	w1118	Tim14, homozygous	0.00296636	-0.519126
B5RIJ4;Q7JZB1;Q8SZN5	CG12338-RA;Daao1	w1118	Tim14, homozygous	0.00297441	-0.581681
O18391	kraken	w1118	Tim14, homozygous	0.00298415	-0.64691
Q7KTI0	Agpat2	w1118	Tim14, homozygous	0.00298415	-0.950731
Q9VPE8	Tdh	w1118	Tim14, homozygous	0.00336821	-1.16074
Q9VS47	mrva	w1118	Tim14, homozygous	0.00386628	-0.98998
Q9V7N5-2	Vha44	w1118	Tim14, homozygous	0.00303403	0.390415
Q95RX7;Q9V9X7	PNPase	w1118	Tim14, homozygous	0.00305099	-0.51909
Q8IND7	Dmel\CG44014	w1118	Tim14, homozygous	0.00377839	1.06848
Q8T0Q1;Q9VLZ2	CG18585;Dmel\CG18585	w1118	Tim14, homozygous	0.00312534	-0.530631
Q7KN85	Acly	w1118	Tim14, homozygous	0.00314394	-0.528426
Q9VQD2	Cyp309a1	w1118	Tim14, homozygous	0.00315979	-0.652488
Q9VAY2	Gp93	w1118	Tim14, homozygous	0.00316416	0.491657
Q9VJD6	Dmel\CG18563	w1118	Tim14, homozygous	0.00354558	0.936795
Q4V4W4;Q4V6T8;Q9VJN0	CG31821;CG7647	w1118	Tim14, homozygous	0.0032422	0.743078
Q9VTL0	Dmel\CG6083	w1118	Tim14, homozygous	0.00499282	-1.79802
M9PHP7;Q9VS89	frac	w1118	Tim14, homozygous	0.00331535	-0.57444
A1Z8F3	Dmel\CG13230	w1118	Tim14, homozygous	0.00336947	0.923268
P33269	Cyp4d1	w1118	Tim14, homozygous	0.00339907	-0.579631
Q960C7	Rdh1	w1118	Tim14, homozygous	0.00346935	0.540989
Q95R84	Coq3	w1118	Tim14, homozygous	0.00379467	0.639566
A1Z6N5;Q95U69	CG3270;Dmel\CG3270	w1118	Tim14, homozygous	0.00350947	0.591346
P17719	Dhfr	w1118	Tim14, homozygous	0.00355103	0.628919
Q8SXK6;Q9VDX6;S5M3N6	CG18493;CG18493-RA;Dmel\CG18493	w1118	Tim14, homozygous	0.0035564	-0.820616
A1ZAX7	CG14481	w1118	Tim14, homozygous	0.00362077	0.928822
Q4V536;Q9VA77	CG15534;Dmel\CG15534	w1118	Tim14, homozygous	0.00377734	-0.580226
Q8MR62	viaf	w1118	Tim14, homozygous	0.00377734	-0.484492
Q9VV43	ringer	w1118	Tim14, homozygous	0.00378208	0.522748
Q9VRS7	Jon65Aiii	w1118	Tim14, homozygous	0.00378415	-0.836047
Q9VJG8	Dmel\CG6012	w1118	Tim14, homozygous	0.00729723	1.6987
Q9VMQ5	Coq6	w1118	Tim14, homozygous	0.00398631	0.562337
Q9VZ35	Vago	w1118	Tim14, homozygous	0.00401497	1.08879
Q9VMA2	Galt	w1118	Tim14, homozygous	0.00401497	-0.500915
Q9VC92	Dmel\CG6432	w1118	Tim14, homozygous	0.00403796	-0.654255
Q6NL61;Q9VEH2	CG7523;Dmel\CG7523	w1118	Tim14, homozygous	0.00404235	0.618932
Q9VVH9	Oatp74D	w1118	Tim14, homozygous	0.00447971	1.00336
Q8MTU7;Q9VEM9	CG5233	w1118	Tim14, homozygous	0.0041393	0.614451
Q9VYI6	Coq8	w1118	Tim14, homozygous	0.00414658	0.540736
Q8SXG0;Q9VX69	CG5162;Dmel\CG5162	w1118	Tim14, homozygous	0.00416095	0.744577
P14484	Pcp	w1118	Tim14, homozygous	0.00422562	1.79721
P56079	Cds	w1118	Tim14, homozygous	0.00424222	-0.648097
Q9VRM9	Alp9	w1118	Tim14, homozygous	0.00472228	0.839612
Q9NHB0	GNBP1	w1118	Tim14, homozygous	0.00431746	0.742462
Q9W322	Dmel\CG3106	w1118	Tim14, homozygous	0.0043214	-0.563552
Q8SWZ9;Q9W3K9	Ldsdh1	w1118	Tim14, homozygous	0.00433438	-0.669228
O97355;Q9VWV6	Tsf1	w1118	Tim14, homozygous	0.00433706	1.15749
Q9VNE2	kra	w1118	Tim14, homozygous	0.00436089	-0.423467
P42278	thetaTry	w1118	Tim14, homozygous	0.00631218	0.928914
Q709R6;Q709R6-2	bocks	w1118	Tim14, homozygous	0.00450009	0.5076
Q9NHF8	gag	w1118	Tim14, homozygous	0.00456211	-0.586414
A8JUP7	Hayan	w1118	Tim14, homozygous	0.00460359	0.683957
F6J8R9	CG1702	w1118	Tim14, homozygous	0.004616	-0.600306
A0A0B4K7X5;A0A0B4LFW5	Gyg	w1118	Tim14, homozygous	0.00464186	0.639184
A0A0B4KF86;Q7JQL5	Atg9	w1118	Tim14, homozygous	0.00478033	0.692402
Q9VLI2	LManIII	w1118	Tim14, homozygous	0.00480894	-0.914608
Q961Q7	AMPdeam	w1118	Tim14, homozygous	0.00593418	1.19777
Q9VZI1	Chd64	w1118	Tim14, homozygous	0.00487147	0.667675
Q9VCJ4	Gba1a	w1118	Tim14, homozygous	0.00487966	1.00944
A4VA65;A4VA66;Q9BH93;Q9VH99	CG9434;Fst	w1118	Tim14, homozygous	0.00488515	0.921157
Q9VGR2	CG17726	w1118	Tim14, homozygous	0.00535034	1.40583
Q9VVV1	CT12789	w1118	Tim14, homozygous	0.00494232	0.611562
Q9VL86	CG17633	w1118	Tim14, homozygous	0.00494232	-0.555871
Q24238	Alp4	w1118	Tim14, homozygous	0.00496693	0.760667
Q9VEQ0	Dmel\CG3534	w1118	Tim14, homozygous	0.00498389	-0.405298
A4VCK4;B7Z0L3;Q86NZ6	CG31266;CG5240	w1118	Tim14, homozygous	0.00501996	0.605767
A0A0B4KI34;Q9VA36	cindr	w1118	Tim14, homozygous	0.0050776	0.417655
Q9V3E0	Dmel\CG3706	w1118	Tim14, homozygous	0.00561622	0.941918
Q9VYD5	Bcat	w1118	Tim14, homozygous	0.0051521	-0.727509
B5RJP0;Q9VQ39	CG31937-RA;Dmel\CG31937	w1118	Tim14, homozygous	0.00521827	-0.601558
Q9V3X4	Seipin	w1118	Tim14, homozygous	0.0052902	-0.749647
P19967	Cyt-b5-r	w1118	Tim14, homozygous	0.00538819	0.607521
Q9VFN5	anon-WO0140519.48	w1118	Tim14, homozygous	0.00669162	1.02838
O97428	cib	w1118	Tim14, homozygous	0.0055756	0.992322
Q9VY04;T1W1X8	CG9509-RA;fiz	w1118	Tim14, homozygous	0.00560689	-0.414823
O02373	sgl	w1118	Tim14, homozygous	0.00568318	-0.641959
Q9NHD5	san	w1118	Tim14, homozygous	0.00569269	-0.494208
Q9VBP6	Ssadh	w1118	Tim14, homozygous	0.0057019	0.401037
Q95U54	Mms19	w1118	Tim14, homozygous	0.00580821	-0.478452
Q9VAI0	Gnpnat	w1118	Tim14, homozygous	0.0058169	-0.561329
Q7K3M6	CG8654-RA	w1118	Tim14, homozygous	0.00651761	0.818915
Q86B79	unk	w1118	Tim14, homozygous	0.00720136	0.748062
Q9VLI0	LManV	w1118	Tim14, homozygous	0.00589178	0.781263
Q8I0P9;Q9VAD0	Acph-1	w1118	Tim14, homozygous	0.00594762	0.580808
Q960Y8	alt	w1118	Tim14, homozygous	0.00596435	0.42118
Q7K0A2	Cpr47Eb	w1118	Tim14, homozygous	0.00604064	1.15288
Q7JVI6	GstE13	w1118	Tim14, homozygous	0.00613454	0.668972
Q9VEX9	Bin1	w1118	Tim14, homozygous	0.00615597	0.395861
Q8SZK5	Dmel\CG31769	w1118	Tim14, homozygous	0.00629897	0.83848
A8JRD6	Dmel\CG34291	w1118	Tim14, homozygous	0.00692071	1.32052
Q6NND1;Q8IMC1;Q9V4E7	CG1732;Gat	w1118	Tim14, homozygous	0.00701383	0.576259
Q95U34	Galk	w1118	Tim14, homozygous	0.00644683	0.445273
O77436	EG:34F3.5	w1118	Tim14, homozygous	0.00645445	-0.912209
Q9VHD3	GstZ1	w1118	Tim14, homozygous	0.00647281	0.648478
Q8MQQ2;Q9VPN8	CG11911;SP103	w1118	Tim14, homozygous	0.0064795	-1.16627
Q8MSS4;Q9VCV9	CG6972;Dmel\CG6972	w1118	Tim14, homozygous	0.00649006	0.490027
E1UI86;E1UI94;Q7K1H9;A4VA78;A4VA80	CG10912;Dmel\CG10912	w1118	Tim14, homozygous	0.00649489	1.56623
Q7KRR5	Pngl	w1118	Tim14, homozygous	0.00649613	-0.404998
P07190	Mal-A1	w1118	Tim14, homozygous	0.00659218	0.514218
Q7K3T3	Dmel\CG1441	w1118	Tim14, homozygous	0.00662422	-1.01093
Q9VA83	Fer2LCH	w1118	Tim14, homozygous	0.00666735	0.778098
D3DMY7	ATPsyn-beta-RA	w1118	Tim14, homozygous	0.00672525	-0.859896
Q9VDT5	anon-WO02059370.13	w1118	Tim14, homozygous	0.00687231	0.729591
P41044	Cbp53E	w1118	Tim14, homozygous	0.00694263	0.447304
Q7K3U4;Q95V23	Fmo-2	w1118	Tim14, homozygous	0.00698237	-0.426021
A9YL34	CG2145	w1118	Tim14, homozygous	0.0069887	0.606179
A1Z784	ACC	w1118	Tim14, homozygous	0.00703485	-0.496058
Q24046	nrv1	w1118	Tim14, homozygous	0.00703494	0.437173
Q9VAJ4	Obp99a	w1118	Tim14, homozygous	0.00704513	1.09156
M9PE19;Q7KV94	CG16760	w1118	Tim14, homozygous	0.00705966	-0.603527
Q27580	Ahcy	w1118	Tim14, homozygous	0.00730394	-0.409699
Q2XY44;Q9VY15	CG14411;Dmel\CG14411	w1118	Tim14, homozygous	0.00730994	0.504283
Q9VBI0	Dmel\CG14543	w1118	Tim14, homozygous	0.00897208	-0.839783
Q9VF24	cv-d	w1118	Tim14, homozygous	0.00741843	0.62282
P42279	etaTry	w1118	Tim14, homozygous	0.00745459	0.49797
Q9VCW1	Cyp6d4	w1118	Tim14, homozygous	0.00750556	0.786351
Q9VE10	Dmel\CG14285	w1118	Tim14, homozygous	0.00750884	-0.410565
Q9VA41	Npc2h	w1118	Tim14, homozygous	0.00842188	-0.969198
Q7KML2	Acox1	w1118	Tim14, homozygous	0.00758573	-0.661739
P00334	Adh	w1118	Tim14, homozygous	0.00779719	0.43504
C8VV38;C8VV56	CG18135-RC;CG18135-RD	w1118	Tim14, homozygous	0.00793461	-0.893246
E8NH85	mfas-RG	w1118	Tim14, homozygous	0.00793461	0.538725
I3VPX6;Q9VAH3	sro;sro-RA	w1118	Tim14, homozygous	0.00869148	1.21909
Q7JR49	VhaAC45	w1118	Tim14, homozygous	0.00811008	0.513681
Q6IH64	HDC03194	w1118	Tim14, homozygous	0.0130844	0.85244
Q6NP53;Q9VLX0	BEST:CK02318;LKRSDH	w1118	Tim14, homozygous	0.00824751	0.483769
Q9I7K3	Dmel\CG6465	w1118	Tim14, homozygous	0.00824914	1.36847
Q7JYN3;Q9VRS4	yip7	w1118	Tim14, homozygous	0.008289	0.776981
Q9VP61	AcCoAS	w1118	Tim14, homozygous	0.00830728	-0.503561
Q9VZ49	CG2145	w1118	Tim14, homozygous	0.00839149	0.935829
Q9VMD9	Tig	w1118	Tim14, homozygous	0.00847226	0.477554
C4IY03;Q8IGY2;Q8IMY7	Irk2;Irk2-RB	w1118	Tim14, homozygous	0.00851945	0.568065
Q9VDK9	Dmel\CG16953	w1118	Tim14, homozygous	0.00855197	0.513272
Q9VKG4	Dmel\CG31705	w1118	Tim14, homozygous	0.00855197	0.988939
Q7JYM9;Q9VED8	DNaseII	w1118	Tim14, homozygous	0.00856528	0.66638
Q9VV18	Dmel\CG13047	w1118	Tim14, homozygous	0.00862481	-1.18044
Q9VAQ8	beta4GalNAcTB	w1118	Tim14, homozygous	0.0112007	-0.641131
C5I7A3;C5I7B1;C5I7C7;C5I7D5;C5I7E3;C5I7F1;C5I7H5;Q9VXW2	CG6227;Prp5	w1118	Tim14, homozygous	0.0198485	-1.22631
Q7KVU4;O96676	CBP	w1118	Tim14, homozygous	0.00876468	-0.378493
Q8IRY7;Q8IRY7-2	Dredd	w1118	Tim14, homozygous	0.00891149	0.500814
Q95NH6	AttC	w1118	Tim14, homozygous	0.0148119	1.08922
Q27331	Vha68-2	w1118	Tim14, homozygous	0.00927136	0.331705
Q6NLM7	CG15018	w1118	Tim14, homozygous	0.00935492	0.388421
A8JUW4;Q9VY52	l(1)G0469	w1118	Tim14, homozygous	0.0164374	1.24179
Q9W012	Dmel\CG16762	w1118	Tim14, homozygous	0.0105667	0.911712
Q7KTA1	NimB2	w1118	Tim14, homozygous	0.00958047	0.669864
P27619;P27619-2	shi	w1118	Tim14, homozygous	0.00965541	0.41186
Q9VG17	Cyp304a1	w1118	Tim14, homozygous	0.0189871	1.40709
Q8T490	Dmel\CG17110	w1118	Tim14, homozygous	0.0107078	0.550452
A0A0B4KG94	Dmel\CG6908	w1118	Tim14, homozygous	0.00979505	0.34551
Q9VY91	Pdcd4	w1118	Tim14, homozygous	0.00980259	0.876287
Q9VZE2	Dmel\CG15012	w1118	Tim14, homozygous	0.0098226	0.865494
Q494G6	CG9509	w1118	Tim14, homozygous	0.00983949	-0.422282
Q9VBD4	TwdlH	w1118	Tim14, homozygous	0.0250904	-1.98338
Q27598	NA	w1118	Tim14, homozygous	0.00991688	1.05913
Q9VG81	Sccpdh2	w1118	Tim14, homozygous	0.0100472	-0.463483
Q9W596	futsch	w1118	Tim14, homozygous	0.012929	0.640039
Q02427;Q02427-1	Rbp1	w1118	Tim14, homozygous	0.0101113	-0.413316
A8JUQ2;X2JEB8	Dmel\CG7378;MKP-like	w1118	Tim14, homozygous	0.0103137	-0.377508
Q9VBS0	CHKov2	w1118	Tim14, homozygous	0.0104326	-0.599192
Q9VVW8	Naxd	w1118	Tim14, homozygous	0.0105438	-0.34261
Q7KRU8	Fer1HCH	w1118	Tim14, homozygous	0.0106726	0.701001
P20240	Ote	w1118	Tim14, homozygous	0.0107078	0.551796
Q95RS6	Sph242	w1118	Tim14, homozygous	0.0107254	0.670716
A1ZAJ2-3;A1ZAJ2;A1ZAJ2-2	unc-104	w1118	Tim14, homozygous	0.0243208	1.18175
Q8SZW5	alpha-Est3	w1118	Tim14, homozygous	0.0108614	0.53185
M9PC99;Q9VQ94	Sec24CD	w1118	Tim14, homozygous	0.0109156	0.363245
Q8I079	Dmel\CG32640	w1118	Tim14, homozygous	0.0109274	0.526052
Q8I0Q7;Q8IRC2;E1JIC5;F0JAM2;Q9VZI4	CG14995-RC;CT34848;NEST:bs15f01;anon-WO0140519.252	w1118	Tim14, homozygous	0.0109274	-0.375837
Q9VB88	DmelL1	w1118	Tim14, homozygous	0.0109933	1.24484
Q9VR59	l(1)G0196	w1118	Tim14, homozygous	0.0111166	0.563994
A8DYC9;A1Z9F0;A1Z9F4;E1JH60;E1JH61;Q6IDH2;Q7JRK7;Q86NK6;Q8IGA7;Q8IGP4;Q8SZX5	Nadk1a;Nadk1b	w1118	Tim14, homozygous	0.0219527	0.851159
Q9VG33	Dmel\CG12279	w1118	Tim14, homozygous	0.0112347	0.531793
Q9VY87	CtsB	w1118	Tim14, homozygous	0.0113069	0.748812
B7Z0E2-2	Unr	w1118	Tim14, homozygous	0.0114825	-0.407669
Q5BHY9;Q9VDK7	Srp72	w1118	Tim14, homozygous	0.0114984	-0.475998
A8WHM2	CG14523	w1118	Tim14, homozygous	0.0115141	0.533125
Q9VC87	Dmel\CG18528	w1118	Tim14, homozygous	0.0140996	0.837673
Q9VVB5	Lmpt	w1118	Tim14, homozygous	0.011537	0.551158
Q9VGV9	Dmel\CG6567	w1118	Tim14, homozygous	0.0115388	-0.357873
C6TP39;H9XQB1;Q8MLS1	CG34424-RA;Mthfs	w1118	Tim14, homozygous	0.0115724	-0.74023
Q9Y162	Vps4	w1118	Tim14, homozygous	0.0116565	0.360421
Q9VRD9	Cbs	w1118	Tim14, homozygous	0.0117228	-0.639679
Q95SS8	CG7506	w1118	Tim14, homozygous	0.0117755	-0.493651
Q9VII1;Q9VII1-2	bero	w1118	Tim14, homozygous	0.0118465	0.545298
P21521-5	Syt1	w1118	Tim14, homozygous	0.0118834	-0.993286
M9PF96;Q9VWC8	Abcd3	w1118	Tim14, homozygous	0.0118927	-0.507346
Q8I7Q1;Q23992	ORF	w1118	Tim14, homozygous	0.022208	1.33156
Q9V9U7	Tbca	w1118	Tim14, homozygous	0.0119999	0.418573
Q8SXL8;Q9VVL0	Cln3	w1118	Tim14, homozygous	0.0189455	-1.12284
Q9VJZ7	Nnp-1	w1118	Tim14, homozygous	0.0120002	-0.677495
Q9BI19;E1JI93	teq	w1118	Tim14, homozygous	0.0164361	0.7322
M9PFG1;Q9VUZ6	l(3)72Dn	w1118	Tim14, homozygous	0.0120817	-0.412307
Q9V9T9	betaGlu	w1118	Tim14, homozygous	0.0120826	0.541905
Q9V3J1-3	VhaSFD	w1118	Tim14, homozygous	0.0121771	0.57014
Q4V5F8;Q8INL3	CG31373;Dmel\CG31373	w1118	Tim14, homozygous	0.0125437	0.485577
Q8SXE8	CG10638	w1118	Tim14, homozygous	0.0176781	0.6563
Q6NP47;Q9V3F8;O96643	P5cr	w1118	Tim14, homozygous	0.0126731	-0.543902
A0A0B4LGY1;E1JIH2;E1JIH3;Q9VH91;A0A0B4LGZ0;A0A0B4LI11	Unc-115a	w1118	Tim14, homozygous	0.0127873	0.480308
C6TPB4	CG5508-RC	w1118	Tim14, homozygous	0.012807	-0.347351
Q8IQX8;Q9VWT1	HisRS	w1118	Tim14, homozygous	0.0128161	-0.339278
Q9V7D2	Vha36-1	w1118	Tim14, homozygous	0.012929	0.357952
F0JAP7;Q9W3F3	CG15347-RB;Dmel\CG15347	w1118	Tim14, homozygous	0.012929	0.481211
Q1WW92;Q7KHI6;Q9NBW3	Damm	w1118	Tim14, homozygous	0.020447	0.738701
Q9VSL2	GstO3	w1118	Tim14, homozygous	0.0130023	0.384787
Q9W591	Dmel\CG14787	w1118	Tim14, homozygous	0.0294939	-1.10646
P29613-1;P29613	Tpi	w1118	Tim14, homozygous	0.0131419	0.44373
Q95TL8;Q9VXI3	ERp44	w1118	Tim14, homozygous	0.0131446	0.37658
Q8MR45	CG1827	w1118	Tim14, homozygous	0.0134481	0.648141
Q7K4Q9	Hmgs	w1118	Tim14, homozygous	0.0134615	-0.549979
Q9V3Z9	Vajk3	w1118	Tim14, homozygous	0.0134854	-1.81446
Q8MRA8;Q9VWG4	CG14205;Dmel\CG14205	w1118	Tim14, homozygous	0.0135867	-0.809869
B4F5N9;Q9VX62	CG8675;Dmel\CG8675	w1118	Tim14, homozygous	0.0191684	-0.69552
Q9VGJ9	Ho	w1118	Tim14, homozygous	0.0137822	0.568774
A0A0B4KFE4;A1Z7H3	Acsl	w1118	Tim14, homozygous	0.0139524	-0.375855
A0A0B4KFK4;A0A0B4KFP1;Q0KI92;Q9VH17	CG12815;Dmel\CG12814	w1118	Tim14, homozygous	0.018958	-0.556562
Q8I7C3	Lasp	w1118	Tim14, homozygous	0.0140854	0.527802
Q8INI8;Q9BIR7;Q9BIS2;Q9VG58	Hsp70Ba;Hsp70Bb;Hsp70Bbb;Hsp70Bc	w1118	Tim14, homozygous	0.0316561	1.04451
E1JIF5;Q9VHK9	Dmel\CG9837	w1118	Tim14, homozygous	0.0154402	0.563069
Q8MRC9	Pgant9	w1118	Tim14, homozygous	0.0143115	0.412169
Q6NP32;Q7KUC2	CG4446;Pdxk	w1118	Tim14, homozygous	0.0143647	-0.361533
Q9VMS8	Cyp4ac2	w1118	Tim14, homozygous	0.014366	-0.377677
I0E2K0;Q9VBS7;C6TP58	CG10550-RB;Dmel\CG10550	w1118	Tim14, homozygous	0.0246612	0.82486
B7Z080;M9PCZ1	Dmel\CG9449	w1118	Tim14, homozygous	0.0144784	0.725524
Q9VBY8-2;Q9VBY8;Q9VBY8-3	stac	w1118	Tim14, homozygous	0.0145228	-0.351729
Q9W3U1	Setd3	w1118	Tim14, homozygous	0.0145925	-0.440108
Q24080;Q6NPB1;Q9V3C8	Shc	w1118	Tim14, homozygous	0.0158704	0.900436
P54611	Vha26	w1118	Tim14, homozygous	0.0147367	0.453415
Q9VW12	CG9231	w1118	Tim14, homozygous	0.0150115	0.465597
P19351-8;P19351-7	up	w1118	Tim14, homozygous	0.0150251	0.457987
C9QPJ7;M9PB54;M9PEX1;O96607;Q9VM94;Q0E8S7	homer;homer-RB	w1118	Tim14, homozygous	0.0166268	-0.689004
Q9VTK9	Akr1B	w1118	Tim14, homozygous	0.01524	0.564161
Q9VU58	Nplp2	w1118	Tim14, homozygous	0.0152762	0.522661
Q4V433;Q9VJI0	Ugt36Ba;Ugt37C2	w1118	Tim14, homozygous	0.0153161	0.543077
Q9VL60	Dmel\CG13126	w1118	Tim14, homozygous	0.0153816	0.375154
Q9V668;Q9VWE9	SEC61G1;Sec61gamma	w1118	Tim14, homozygous	0.0154423	0.488406
E4NKJ2;Q9VAS0	CG14527-RA;Nepl20	w1118	Tim14, homozygous	0.0155297	0.445423
Q7JXZ2	Cth	w1118	Tim14, homozygous	0.0155297	-0.502574
Q7K3E2	Dmel\CG5080	w1118	Tim14, homozygous	0.0155297	0.628678
A0A0B4LGH1	betaTub60D	w1118	Tim14, homozygous	0.0216973	0.688435
Q9VWH7;X2JED9;C3KGL9;Q0KHQ6	Pfrx;Pfrx-RA	w1118	Tim14, homozygous	0.0155588	-0.368841
Q9VBQ5	Dmel\CG5112	w1118	Tim14, homozygous	0.0156145	0.348227
Q95RI2	Dmel\CG10973	w1118	Tim14, homozygous	0.0156256	-0.366933
O97062	Ccp84Ae	w1118	Tim14, homozygous	0.0157132	-0.923999
Q9VD55	Cchl	w1118	Tim14, homozygous	0.0157253	-0.608397
Q9VXM4	MSBP	w1118	Tim14, homozygous	0.0157826	0.522403
Q9V3J1-2	VhaSFD	w1118	Tim14, homozygous	0.0158508	0.368248
Q10714	Ance	w1118	Tim14, homozygous	0.0158925	0.357589
C0PVB3;Q7KUU5;Q8SX43	Alr	w1118	Tim14, homozygous	0.0162239	0.542936
Q9VAL0	Spase12	w1118	Tim14, homozygous	0.0162932	0.401805
Q9U1K7	EG:140G11.5	w1118	Tim14, homozygous	0.0165805	0.492063
Q9VXK6	eIF5	w1118	Tim14, homozygous	0.0166438	-0.30642
Q9VCX3	mRpL45	w1118	Tim14, homozygous	0.0166705	-0.427766
Q9XYX0	axo	w1118	Tim14, homozygous	0.0374389	-0.98163
Q7KUD4;Q9VT60;Q29R25	CG6718;iPLA2-VIA	w1118	Tim14, homozygous	0.0168103	-0.334479
Q9V521	PPO2	w1118	Tim14, homozygous	0.0169618	1.01558
Q9V813	Mtap	w1118	Tim14, homozygous	0.0170503	-0.336646
Q9VKP6	Dmel\CG17134	w1118	Tim14, homozygous	0.0382237	1.07444
Q107E1;Q107C5;Q107C7;Q107D1;Q107D5;Q107E9	CG10675	w1118	Tim14, homozygous	0.0310275	0.760493
A8DYM4	CG13513	w1118	Tim14, homozygous	0.0240441	-0.586466
Q9VCR9	Dmel\CG17121	w1118	Tim14, homozygous	0.0175086	0.545039
M9NF03;Q9W2Z6	CG12634;CG18512	w1118	Tim14, homozygous	0.0175482	-0.439203
Q24151	Stat92E	w1118	Tim14, homozygous	0.0176766	0.456026
Q6WV16	Pgant6	w1118	Tim14, homozygous	0.017708	0.38853
P23654	Nrt	w1118	Tim14, homozygous	0.0237572	0.428544
Q9VF53	AOX1	w1118	Tim14, homozygous	0.0177097	0.368829
M9NCS7;M9PB71	Dmel\CG8086	w1118	Tim14, homozygous	0.017806	0.487014
Q9VKJ0	hgo	w1118	Tim14, homozygous	0.0178753	0.546623
Q7JXB5	Pepck2	w1118	Tim14, homozygous	0.0179362	0.420269
C9QNZ6	CG42460-RA	w1118	Tim14, homozygous	0.0195053	1.20562
A8JNU6	Ogdh	w1118	Tim14, homozygous	0.0181073	0.316994
I7CDY4;Q9V3Y7	BG:DS01759.2;CG15293-RA	w1118	Tim14, homozygous	0.0183295	0.771374
Q9VE09	GatA	w1118	Tim14, homozygous	0.018505	0.411208
Q8SXS7	Dmel\CG3734	w1118	Tim14, homozygous	0.018505	0.55037
Q8MYY0;Q9VS64	CG8563;Dmel\CG8563	w1118	Tim14, homozygous	0.0249497	-0.501754
Q9VMW4	Rtnl1	w1118	Tim14, homozygous	0.0187804	-0.382332
B5RJ05;Q86BM8	mRpL27;mRpL27-RA	w1118	Tim14, homozygous	0.0188678	0.676072
Q7JZ25	ClC-b	w1118	Tim14, homozygous	0.0204656	0.600409
Q9VYA2	Dmel\CG11162	w1118	Tim14, homozygous	0.0189981	-0.566397
Q86PD3	CG30022;CG30023	w1118	Tim14, homozygous	0.0190113	0.418903
Q7K4Y0;Q94541;Q9U972	Desat1	w1118	Tim14, homozygous	0.0191427	-0.529053
Q9W1Y1	EMC8-9	w1118	Tim14, homozygous	0.0192268	-0.332391
Q9VG96	GstD4	w1118	Tim14, homozygous	0.0193177	0.379686
Q9VY31	Dmel\CG9411	w1118	Tim14, homozygous	0.0234938	-0.787555
Q9VB91	Dmel\CG17191	w1118	Tim14, homozygous	0.0332603	1.23902
Q9VVE3	Dmel\CG7724	w1118	Tim14, homozygous	0.0196282	-0.711323
B3DMK8;E1JJS1;Q9VRA4	CG1702-RA;GstT3	w1118	Tim14, homozygous	0.019656	-0.564412
Q8MRN5	CG5839	w1118	Tim14, homozygous	0.0197514	0.354835
P84029	Cyt-c-p	w1118	Tim14, homozygous	0.0197727	-0.363771
M9ND79	Dmel\CG43064	w1118	Tim14, homozygous	0.0198485	0.497519
Q0E9F9;Q86P95	CG2915;Dmel\CG2915	w1118	Tim14, homozygous	0.0201437	0.326728
Q9VR42	Dmel\CG3008	w1118	Tim14, homozygous	0.0201978	-0.443255
Q6WV19	Pgant2	w1118	Tim14, homozygous	0.020206	-0.382775
P41374	eIF2alpha	w1118	Tim14, homozygous	0.0202601	-0.32916
P46150;P46150-2;P46150-3;P46150-4	Moe	w1118	Tim14, homozygous	0.0203059	0.448304
Q24317	Prim1	w1118	Tim14, homozygous	0.0224812	-0.523021
P25153	Ubc6	w1118	Tim14, homozygous	0.0204548	0.483292
Q9VEV7	Fntb	w1118	Tim14, homozygous	0.0206547	-0.303487
Q9VA92	anon-WO0118547.264	w1118	Tim14, homozygous	0.0392639	-0.868276
A1Z6Z7;D2NUG7;Q960H5	CG1620;CG1620-RA;Dmel\CG1620	w1118	Tim14, homozygous	0.0393652	-0.72138
Q9VNQ3	EMC4	w1118	Tim14, homozygous	0.0208182	-0.331281
Q9VY42	Tat	w1118	Tim14, homozygous	0.0208463	-0.463133
Q9VBH7	Trmt61	w1118	Tim14, homozygous	0.0226491	0.569497
C7LAB1	CG9485-RB	w1118	Tim14, homozygous	0.0208982	-0.349175
Q9V3T2	Dmel\CG5254	w1118	Tim14, homozygous	0.0209874	0.356435
E1JGK8	CG5134	w1118	Tim14, homozygous	0.0210287	-0.506064
A1Z8I8	BcDNA:AT13707	w1118	Tim14, homozygous	0.0210767	0.494329
Q9VRI9	Cyp6t1	w1118	Tim14, homozygous	0.0211001	0.638139
Q9VHW0	Dmel\CG7910	w1118	Tim14, homozygous	0.021199	-0.663082
Q7JXF7	sel	w1118	Tim14, homozygous	0.0213957	0.509947
Q9VEJ3;A0A0B4KGC5	P5cr-2	w1118	Tim14, homozygous	0.0214223	0.610774
Q9W3G8	Dmel\CG15343	w1118	Tim14, homozygous	0.0217183	0.76532
A1ZB21;A8E790;G2J651	CG5767;CG5767-RA;Dmel\CG5767	w1118	Tim14, homozygous	0.0217587	-0.540114
Q9VZ57	Dmel\CG1637	w1118	Tim14, homozygous	0.0300793	0.609207
Q7K3J0	CCT8	w1118	Tim14, homozygous	0.0219264	-0.331687
A4VA01;Q9VFC1	CG6687;Spn88Eb	w1118	Tim14, homozygous	0.0219415	-0.448318
Q960X8	Hrs	w1118	Tim14, homozygous	0.0219842	0.426843
Q9VPH6	Dmel\CG5618	w1118	Tim14, homozygous	0.022069	-0.563842
F2YPN7;Q9VKC9	dmGlut;l(2)01810	w1118	Tim14, homozygous	0.0220865	0.438222
Q8MS99	BcDNA:LP02725	w1118	Tim14, homozygous	0.0239368	-1.5422
B4F5F8;C0MLC9;Q9VYG8;C0MLD8	CG15717;Dmel\CG15717	w1118	Tim14, homozygous	0.0221672	-0.327987
P02516	Hsp23	w1118	Tim14, homozygous	0.0221843	1.72494
A0A6H2EG25;M9NET2	trol	w1118	Tim14, homozygous	0.022208	-0.518076
A0A4D6K506;A8JNX2;C1C5A0;M9PG15;Q58CL2;Q7KTU2;Q8IPS6;Q9VNR2;D3PFF5	CG32451;SPoCk;SPoCk-RC	w1118	Tim14, homozygous	0.0224847	0.630967
Q9GV29	MoxGM95	w1118	Tim14, homozygous	0.0224894	1.12229
Q9W380	NdufA3	w1118	Tim14, homozygous	0.0225139	0.912415
Q9W3U9;X2JAQ5	Dmel\CG14434	w1118	Tim14, homozygous	0.0225161	0.470878
A8Y599	Gfat1	w1118	Tim14, homozygous	0.0226586	-0.788731
Q9VSU6	Dhpr	w1118	Tim14, homozygous	0.0227643	0.442458
Q9VLM8	AlaRS	w1118	Tim14, homozygous	0.0227918	-0.28876
P00399	mt:CoI	w1118	Tim14, homozygous	0.0228012	0.556505
O18640	Rack1	w1118	Tim14, homozygous	0.022891	-0.324016
Q8T6I0;Q8T8W3	Past1	w1118	Tim14, homozygous	0.0230273	0.298744
Q9VRJ7	Dmel\CG4611	w1118	Tim14, homozygous	0.0276411	-0.754346
Q9V3U5	LP05416	w1118	Tim14, homozygous	0.0231327	0.958951
O97479;Q960H1	Sodh1	w1118	Tim14, homozygous	0.0231406	0.411118
D6W4K8;Q9VJ46	CG17323-RA;Ugt36D1	w1118	Tim14, homozygous	0.062242	1.28005
E1JHE4;Q9VKU1	Fatp1	w1118	Tim14, homozygous	0.0231546	-0.353805
Q8IP73	CG6537	w1118	Tim14, homozygous	0.050549	0.912356
Q9VZZ6	BcDNA:RE30174	w1118	Tim14, homozygous	0.0231606	0.262684
Q9XZ28;D8FT19;M9PCH3	BcDNA:LD21794;CG7115-RB;Dmel\CG7115	w1118	Tim14, homozygous	0.0308141	0.517428
Q960B1	unc-45	w1118	Tim14, homozygous	0.0232088	-0.328499
Q95029;Q95029-2	Cp1	w1118	Tim14, homozygous	0.0232611	0.635022
Q9VWI0	ND-18	w1118	Tim14, homozygous	0.0233397	0.466478
A9UN73;A9UN78;Q9VU78	CG10116;Dmel\CG10116	w1118	Tim14, homozygous	0.0233667	0.550554
Q9W1I8	Snap29	w1118	Tim14, homozygous	0.0233872	-0.528162
Q9VSY8	Bet3	w1118	Tim14, homozygous	0.0233872	0.319649
P40808	Odc2	w1118	Tim14, homozygous	0.0366373	-0.623921
Q9VPH7	eRF1	w1118	Tim14, homozygous	0.0235901	-0.429041
Q7PL76	lt	w1118	Tim14, homozygous	0.0255138	0.702895
L0MN91	bt	w1118	Tim14, homozygous	0.02362	-0.669353
Q7JUX5;Q9VCR2	CG6726;Dmel\CG6726	w1118	Tim14, homozygous	0.0236204	0.364969
Q9VMT6	Cyp28d2	w1118	Tim14, homozygous	0.0236552	-0.655847
Q9VAC1	anon-WO0153538.36	w1118	Tim14, homozygous	0.0237631	0.482833
Q9VT75	vnc	w1118	Tim14, homozygous	0.0237946	-0.3636
A0A0B4KHC3;Q9VE91	PKD	w1118	Tim14, homozygous	0.0238322	0.536683
Q7JYX5	Vamp7	w1118	Tim14, homozygous	0.0238702	0.522265
D0Z756;E1NZE3;Q7K2X5	CG14762-RA;Dmel\CG14762	w1118	Tim14, homozygous	0.0366738	0.758607
Q9VHQ5	Dmel\CG11737	w1118	Tim14, homozygous	0.0239794	-0.644336
Q9VX82	Arpc3B	w1118	Tim14, homozygous	0.023992	0.475115
Q9VJ71	Cyp310a1	w1118	Tim14, homozygous	0.0239937	-0.554169
P19351-4	up	w1118	Tim14, homozygous	0.0241545	0.480396
Q9VWJ0	anon-WO03002137.1	w1118	Tim14, homozygous	0.0263131	0.71368
Q9VRD6	Ntf-2	w1118	Tim14, homozygous	0.0244507	-0.344031
Q7JQH9;Q9V3K9	whd	w1118	Tim14, homozygous	0.0245939	0.362345
Q7K4A8	Dmel\CG10814	w1118	Tim14, homozygous	0.0246145	-1.06857
Q9V3S9	bgm	w1118	Tim14, homozygous	0.0247363	-0.404202
A1Z7F1	Mal-A6	w1118	Tim14, homozygous	0.0248955	-0.331531
Q24583	Vha14-1	w1118	Tim14, homozygous	0.0249497	0.571094
Q8T3U2	RpS23	w1118	Tim14, homozygous	0.0249497	0.796331
P31409	Vha55	w1118	Tim14, homozygous	0.0250264	0.371191
Q9VU41	Zmynd10	w1118	Tim14, homozygous	0.0441208	0.77508
Q9VHV5	Arl8	w1118	Tim14, homozygous	0.0251632	0.388861
Q9VBX2	Mocs2B	w1118	Tim14, homozygous	0.0253407	-0.379248
Q8SXR8;Q9VS66	CG8562;Dmel\CG8562	w1118	Tim14, homozygous	0.0253407	-0.550373
Q7JZ63;Q9VTC6;Q9VTC7	Cpr67Fa1;Cpr67Fa2	w1118	Tim14, homozygous	0.0253852	0.388591
Q9NHA8	GNBP3	w1118	Tim14, homozygous	0.0255451	0.947827
Q95R49;Q9VVV7	CG3808;Dmel\CG3808	w1118	Tim14, homozygous	0.0306948	0.522841
Q9VTX2	Smyd4-2	w1118	Tim14, homozygous	0.0258511	-0.619961
Q8SXJ9;Q9V9U1	Smvt	w1118	Tim14, homozygous	0.0260262	0.582402
Q9VZ58	Dmel\CG1637	w1118	Tim14, homozygous	0.0260539	0.47426
Q9VBD0	Tb	w1118	Tim14, homozygous	0.0701361	-1.20729
Q4V5X9;Q9W1B9	RpL12	w1118	Tim14, homozygous	0.026087	-0.323476
Q9VTE5	Pfdn2	w1118	Tim14, homozygous	0.0263192	-0.349002
M9PEC1;Q9VRY6;M9PES8;M9PHL4	Ist1	w1118	Tim14, homozygous	0.0263515	0.555384
Q9VQX4-2	Naprt	w1118	Tim14, homozygous	0.0263974	-0.298653
Q9VUW1	cg17026	w1118	Tim14, homozygous	0.0266546	0.415491
Q9VYB2	Dmel\CG11178	w1118	Tim14, homozygous	0.0294067	0.379662
P07764-3	Ald1	w1118	Tim14, homozygous	0.0319347	0.577927
P56538	eIF6	w1118	Tim14, homozygous	0.0268435	-0.389152
Q9VN93	CG12163	w1118	Tim14, homozygous	0.0269783	0.846388
Q24574	Usp47	w1118	Tim14, homozygous	0.0270385	-0.324477
Q86B83	CG5340	w1118	Tim14, homozygous	0.0270849	0.378692
P82149	l(2)not2	w1118	Tim14, homozygous	0.0271659	0.626377
Q7K527	Tsp42El	w1118	Tim14, homozygous	0.027219	0.513697
Q9VXJ0	Mfe2	w1118	Tim14, homozygous	0.027234	-0.536878
A0A0B4K650	chr3R_10081851_10082659.0	w1118	Tim14, homozygous	0.0372346	0.516888
C9QP76;Q8SXD9;Q9VZI5	CG14990;CG14990-RA;SPH97	w1118	Tim14, homozygous	0.0276411	0.648444
Q7JZB4	Gmppb	w1118	Tim14, homozygous	0.0276422	0.340127
Q7K0P0;Q8IGH1;Q9GZ72	JhI-26	w1118	Tim14, homozygous	0.027663	0.35776
Q86PD7-2	isoQC	w1118	Tim14, homozygous	0.0276916	-0.333264
Q9U9Q4	eIF3h	w1118	Tim14, homozygous	0.027722	-0.269369
Q9U779;Q961D4;Q9VXE3;X2JC83;X2JE40;X2JKQ8	Rok	w1118	Tim14, homozygous	0.0278074	0.3696
Q8INK6;Q8INK6-2	PGRP-LB	w1118	Tim14, homozygous	0.0278518	-0.356579
Q9W3W1	pod1	w1118	Tim14, homozygous	0.0278587	0.467322
P48596;P48596-2;P48596-3	Pu	w1118	Tim14, homozygous	0.027871	0.537968
Q8SXQ8	meep	w1118	Tim14, homozygous	0.0520884	0.644598
Q8IRK6	Dmel\CG30288	w1118	Tim14, homozygous	0.0333062	-0.689924
Q9VRV8	Tnpo	w1118	Tim14, homozygous	0.0280833	-0.281139
Q9VDW6;Q9VDW6-1;Q9VDW6-3;Q9VDW6-4	Dys	w1118	Tim14, homozygous	0.0282842	0.319123
Q9VYY2	Spase25	w1118	Tim14, homozygous	0.0284135	0.442348
Q9VMC6	152078_at	w1118	Tim14, homozygous	0.0284529	0.515607
P16163	Uro	w1118	Tim14, homozygous	0.0284529	0.350887
Q9VVI0	U4-U6-60K	w1118	Tim14, homozygous	0.0286061	-0.415254
Q7K084	Obp44a	w1118	Tim14, homozygous	0.0287173	0.453052
A8JNP7;Q9V3C7	I-2	w1118	Tim14, homozygous	0.0289237	0.600109
Q9VW70;Q8SYR0	CG7668;FBpp0074674	w1118	Tim14, homozygous	0.0289506	-0.755416
Q4V6M7	Ufsp1	w1118	Tim14, homozygous	0.0313205	0.676199
Q9VRJ1	AlaRS-m	w1118	Tim14, homozygous	0.0365242	-0.435178
A8JV22;Q9W3F6;X2JEJ0	Dmel\CG1440	w1118	Tim14, homozygous	0.0294069	0.363571
Q9VXN4	ArgRS	w1118	Tim14, homozygous	0.0295324	-0.374791
Q9VIX1;Q94881	Lectin-galC1	w1118	Tim14, homozygous	0.0299226	0.896166
Q8T9C5	MRP	w1118	Tim14, homozygous	0.0299896	0.332912
A8JR58;Q8SXY1	hdly	w1118	Tim14, homozygous	0.0300655	0.623513
A0ZWR6	TepII	w1118	Tim14, homozygous	0.0300757	0.821351
Q9VBE2	TwdlM	w1118	Tim14, homozygous	0.0810236	-1.12219
C0HKA2;C0HKA3;C0HKA4	CG30031;deltaTry;gammaTry	w1118	Tim14, homozygous	0.0303564	0.582364
Q95RR3;Q9VLS0	CG8460-RA;Dmel\CG8460	w1118	Tim14, homozygous	0.0303652	0.346646
Q0E8X8	BcDNA:RE33866	w1118	Tim14, homozygous	0.0303845	0.334044
Q9VS65	CG18415	w1118	Tim14, homozygous	0.0456459	0.993803
Q8INX6	Dmel\CG31789	w1118	Tim14, homozygous	0.0304145	0.487385
Q9VNW6	P5CS	w1118	Tim14, homozygous	0.0304844	0.427075
Q70PY2	PGRP-SB1	w1118	Tim14, homozygous	0.0414584	1.35393
A0A0S0WGS4;A8DYW4	Dmel\CG34310	w1118	Tim14, homozygous	0.0366646	0.410313
Q9VQT8	IM33	w1118	Tim14, homozygous	0.0309296	0.606016
Q06RG9;Q8IQU1	verm	w1118	Tim14, homozygous	0.0309314	-0.342011
Q8IPK4	CG31915	w1118	Tim14, homozygous	0.0311617	0.452671
A0A0B4K6G5;Q9VCS7	Nha2	w1118	Tim14, homozygous	0.0339064	0.563731
A1Z8L3	Smyd4-3	w1118	Tim14, homozygous	0.0314985	-0.508945
Q9VDG4	Alp5	w1118	Tim14, homozygous	0.0314985	-0.435836
Q9VZT8	MnM	w1118	Tim14, homozygous	0.0346843	0.407329
Q9W1H7;O76136;Q0IGW1	PHDP	w1118	Tim14, homozygous	0.0842158	1.09928
Q9VTT9	DEF8	w1118	Tim14, homozygous	0.0686642	0.805851
Q9U1H8	Sras	w1118	Tim14, homozygous	0.0342954	0.456444
Q9VYH3	CG2200	w1118	Tim14, homozygous	0.0319139	0.255454
Q9U5W7;Q6V6U1;Q6V6U2;Q6V6U3;Q6V6U4;Q6V6U5;Q6V6U6;Q6V6U7;Q6V6U9;Q7JWX3;Q6V6V0	nec	w1118	Tim14, homozygous	0.0319787	0.580158
A1ZA47-3	Zasp52	w1118	Tim14, homozygous	0.032044	0.434169
Q9VUC6;Q9VUC6-2;Q9VUC6-3;Q9VUC6-4	Frl	w1118	Tim14, homozygous	0.0856359	1.09003
Q9VPE4	CG5969	w1118	Tim14, homozygous	0.0326165	0.574923
Q95RR6	Pur-alpha	w1118	Tim14, homozygous	0.0388407	0.664622
Q8IR08;Q8MSN0	Twdlalpha	w1118	Tim14, homozygous	0.044302	-0.847577
Q9VYR0	Lsm12a	w1118	Tim14, homozygous	0.0329389	-0.428472
Q0KHU5	LPCAT	w1118	Tim14, homozygous	0.0329522	-0.354841
F2FBC1;Q9VRS8	Jon65Aii;Jon65Aii-RA	w1118	Tim14, homozygous	0.0330051	-0.835774
Q9VBU8	Nup37	w1118	Tim14, homozygous	0.033012	-0.541166
O46050	Nmd3	w1118	Tim14, homozygous	0.0331969	-0.628386
B4F5L3;C0MLI5;C0MLI6;O76752	CG12117;Sptr	w1118	Tim14, homozygous	0.0332031	0.353282
Q9VPY8	Tgt	w1118	Tim14, homozygous	0.0496282	-0.457279
Q9VEP1	Trm7-32	w1118	Tim14, homozygous	0.0496282	-0.780267
P21330	gag	w1118	Tim14, homozygous	0.0448262	-0.755407
Q9VZ71	Dmel\CG15211	w1118	Tim14, homozygous	0.0333062	0.451736
Q9VB10	Hsdl2	w1118	Tim14, homozygous	0.0336809	0.395836
Q9VVR9	Cyp12c1	w1118	Tim14, homozygous	0.0338267	-0.359913
Q95RU0	cue	w1118	Tim14, homozygous	0.0403634	0.528188
Q9VBD7	TwdlK	w1118	Tim14, homozygous	0.0905316	-1.05969
B7Z0E0;Q7KUB1;Q7KUB0;Q8IQA7;Q9VSI6	Idh	w1118	Tim14, homozygous	0.0341125	0.272376
Q9W145	Start1	w1118	Tim14, homozygous	0.0444706	0.860369
Q9VRU1	Dmel\CG10467	w1118	Tim14, homozygous	0.0343457	0.564717
Q7KTH8	CSN8	w1118	Tim14, homozygous	0.0343499	0.398119
Q86BS6;Q86BS6-3;Q86BS6-2	Mettl2	w1118	Tim14, homozygous	0.034515	0.416173
Q9VM71	Rat1	w1118	Tim14, homozygous	0.0345362	-0.35629
A0A0B4K6G6;Q9VG05;A0A0B4K6U2;E1JIJ7;Q8INH9	Dmel\CG7518	w1118	Tim14, homozygous	0.0597318	0.817019
Q9VG98	GstD2	w1118	Tim14, homozygous	0.0347039	0.49725
Q8IQB7;Q8IGE3	BcDNA:RH42907;CG32032	w1118	Tim14, homozygous	0.0347512	-0.457833
A1A6X5	Dmel\CG34267	w1118	Tim14, homozygous	0.0354066	-0.944674
Q9I7J0	Dmel\CG5023	w1118	Tim14, homozygous	0.0354066	0.536974
Q9W2E8	ND-B12	w1118	Tim14, homozygous	0.0355406	0.589367
Q7K4C7	Pcyt1	w1118	Tim14, homozygous	0.0355736	-0.58666
C1C5A2;Q9W5B5	CG14630-RA;Dmel\CG14630	w1118	Tim14, homozygous	0.0357609	-0.40286
A1Z6V5	Spn43Ab	w1118	Tim14, homozygous	0.0357994	0.59088
Q9VJD2	Lamtor3	w1118	Tim14, homozygous	0.0359845	0.331927
Q0KIB9;Q9VNA1;A0A0B4K620	mtd	w1118	Tim14, homozygous	0.0360505	0.299069
Q9VMS7	Cyp4ac3	w1118	Tim14, homozygous	0.0425737	0.640245
A0A0C4FEI7;Q9VBV1	CG11854-RA;Dmel\CG11854	w1118	Tim14, homozygous	0.0387897	2.48517
Q7KTX7	park	w1118	Tim14, homozygous	0.0427494	-0.531427
A0ANL0;C0MJ04;Q9VIH1	CG9273;RPA2	w1118	Tim14, homozygous	0.0674343	0.884597
A1Z8Z2;F2FBB0	Cpr49Af;Cpr49Af-RA	w1118	Tim14, homozygous	0.036539	0.562585
Q8T4D6	mAcon2	w1118	Tim14, homozygous	0.0366193	1.56705
Q9W401;Q9W401-2	kdn	w1118	Tim14, homozygous	0.0366705	0.315189
A1Z979	Dmel\CG13324	w1118	Tim14, homozygous	0.0367383	0.807468
Q9W259	13506	w1118	Tim14, homozygous	0.036783	0.35091
Q8SXF9;Q9Y143	Jhbp14	w1118	Tim14, homozygous	0.0684118	0.733191
Q8SX47	Dmel\CG31810	w1118	Tim14, homozygous	0.0370219	-0.525904
Q8MS97;Q9I7W3	CG12115;Dmel\CG12115	w1118	Tim14, homozygous	0.0499673	1.17624
Q7K1C2	Dgat2	w1118	Tim14, homozygous	0.0373409	-0.52702
Q9VT28	fry	w1118	Tim14, homozygous	0.0485474	0.676549
P91938;P91938-4	Trxr1	w1118	Tim14, homozygous	0.0374768	-0.316285
Q9VC18	BEST:GH11240	w1118	Tim14, homozygous	0.0375202	0.691822
Q9VHR8;Q9VHR8-2	DppIII	w1118	Tim14, homozygous	0.0375202	0.305206
O61539;Q9VS54	qm	w1118	Tim14, homozygous	0.0375455	0.308843
Q9GQR5;Q9GQR6	stai	w1118	Tim14, homozygous	0.0403289	0.48356
Q7KTG2	Apoltp	w1118	Tim14, homozygous	0.0376193	0.297622
A1Z910;E0R947	CG8550-RA;Nepl10	w1118	Tim14, homozygous	0.0403829	0.429411
Q9V3D2	Coprox	w1118	Tim14, homozygous	0.0376323	0.326039
Q9W1H6	Dmel\CG5597	w1118	Tim14, homozygous	0.0376838	0.301793
P08970	su(Hw)	w1118	Tim14, homozygous	0.0562649	-0.493246
Q9W106	Dmel\CG3589	w1118	Tim14, homozygous	0.0377117	0.468491
Q0E8P1;Q9VIX6	Dmel\CG17549	w1118	Tim14, homozygous	0.0379669	0.729711
Q9VZD9	PMP34	w1118	Tim14, homozygous	0.0379919	-0.517591
Q9VKH0	Cog8	w1118	Tim14, homozygous	0.0380877	0.273753
Q9VCE0	Pisd	w1118	Tim14, homozygous	0.0381948	-0.333309
C6SUW6;A8E7A5;D0Z728;E1UII4;E1UII6;Q9V3A0	BG:DS00941.12;CG8997;CG8997-RA;CT25774	w1118	Tim14, homozygous	0.0382031	0.625749
Q8MSW5;Q9VAZ0	CG5003;FBXL8	w1118	Tim14, homozygous	0.0705101	0.768689
Q9V3W6;Q9V3W6-2	Inx7	w1118	Tim14, homozygous	0.0382451	0.550515
Q8MQV8;Q9VV83	CG4098;CG4098-PA	w1118	Tim14, homozygous	0.0410474	0.713674
Q9VPB9	Pex16	w1118	Tim14, homozygous	0.0383514	0.455043
Q9VW56	Pfdn6	w1118	Tim14, homozygous	0.0383628	-0.333983
Q86BP1;Q960K8	Hibch	w1118	Tim14, homozygous	0.0385648	0.333977
Q9VSR7	ValRS-m	w1118	Tim14, homozygous	0.0386165	-0.484557
Q9W4V1;F3YDN9;M9PGW5;Q8IRV2;Q8I072;Q8I081;Q8I097;Q8I6B8;Q8I6B9;Q8I6C0;Q8I6C1;Q8I6C2;Q8I6C3;Q8I6C6;Q8I6C7;Q8I6C8;Q8IRV3	CG3588;CG3588-RF;Dmel\CG3588;EG:100G7.6	w1118	Tim14, homozygous	0.0386589	0.661921
A1Z6G4;Q8SYU4	CG17508;Dmel\CG17508	w1118	Tim14, homozygous	0.0387198	0.776832
Q9VXZ8	pdgy	w1118	Tim14, homozygous	0.0387452	0.532579
Q9VBY7	veli	w1118	Tim14, homozygous	0.0387692	0.293055
O97102	Sumo	w1118	Tim14, homozygous	0.038872	0.485384
Q8T4G5	Afg3l2	w1118	Tim14, homozygous	0.0390522	0.299115
Q9VUY9	Pgm1	w1118	Tim14, homozygous	0.0391597	-0.284004
Q9VTB0	Dmel\CG8003	w1118	Tim14, homozygous	0.0393405	-0.263872
Q5BI62	Mdr50	w1118	Tim14, homozygous	0.0394827	0.359859
Q9VWV4	Nt5b	w1118	Tim14, homozygous	0.0395889	0.294228
Q95RQ4-2;Q95RQ4	Snp	w1118	Tim14, homozygous	0.0536616	0.557098
Q9VVI2	Edc3	w1118	Tim14, homozygous	0.0428992	0.600096
Q9Y166	Dic1	w1118	Tim14, homozygous	0.0400483	0.372112
Q9VMU4	RpL37A	w1118	Tim14, homozygous	0.0401004	0.626562
Q9VCG3	CG13601	w1118	Tim14, homozygous	0.040168	0.306319
Q8T045	rumi	w1118	Tim14, homozygous	0.0402608	-0.392286
Q8MRW3;Q9VUN9	CG7857;Dmel\CG7857	w1118	Tim14, homozygous	0.0403076	0.451461
M9MRM3;M9PCU5;Q9VKT9	Lip4	w1118	Tim14, homozygous	0.0474864	0.816739
C1C3I4;Q7JVN6	CG1213-RC;CT30783	w1118	Tim14, homozygous	0.060292	-1.01896
Q8SZ31;Q9VP18	VhaM9.7-b	w1118	Tim14, homozygous	0.0405712	0.494136
Q9V431	cass	w1118	Tim14, homozygous	0.0407178	0.272771
P29349;P29349-2	csw	w1118	Tim14, homozygous	0.0407336	-0.419514
P82712	Cyp12d1-p	w1118	Tim14, homozygous	0.0408151	0.513552
A0A0B4LF95;A1Z944	GLS	w1118	Tim14, homozygous	0.0408151	0.333716
Q9VDC1	Dmel\CG3308	w1118	Tim14, homozygous	0.0408151	-0.289598
Q8MLQ7;Q9W1J2	pippin	w1118	Tim14, homozygous	0.0439061	-0.604247
A9YIM2;A9YIM3;F6J3G2;F6J3G4;F6J3G8	CG15784	w1118	Tim14, homozygous	0.04093	0.85924
A1Z8D2;A1Z8D3;B6IDX0	CG18003-RB;CG18003-RC;Hao	w1118	Tim14, homozygous	0.0410319	0.412577
Q9W4L1	mRpL33	w1118	Tim14, homozygous	0.0440632	0.834394
P29844	Hsc70-3	w1118	Tim14, homozygous	0.0410633	0.352918
O01939	mst	w1118	Tim14, homozygous	0.0410799	0.49435
Q8MZ03	Pex11c	w1118	Tim14, homozygous	0.0410845	-0.479922
P39018	RpS19a	w1118	Tim14, homozygous	0.0411251	-0.296243
Q9VHG4	ATP6AP2	w1118	Tim14, homozygous	0.0413658	0.352377
Q9VMW2	Rtnl1	w1118	Tim14, homozygous	0.0413872	0.330121
J7KAD8	Fbp2	w1118	Tim14, homozygous	0.0414584	2.09322
P84345	mt:ATPase8	w1118	Tim14, homozygous	0.0414584	0.57638
Q5U155;Q9VXF5	CG9903;Dmel\CG9903	w1118	Tim14, homozygous	0.0414584	0.691304
Q03334	RpS13	w1118	Tim14, homozygous	0.0415093	0.317504
Q9VN86	Sccpdh1	w1118	Tim14, homozygous	0.0415336	-0.298164
M9PEF2;Q9VS85;M9PBU6	lqf	w1118	Tim14, homozygous	0.0416468	0.52837
P50245	AhcyL2	w1118	Tim14, homozygous	0.0416818	0.455337
P02842	Sgs8	w1118	Tim14, homozygous	0.0448082	1.48339
Q9VL44	Spn31A	w1118	Tim14, homozygous	0.0420115	0.447838
Q9V3G3	cyp33	w1118	Tim14, homozygous	0.0420124	0.385102
A0A0B4KH86;A2RVG0;A0A0B4JCZ2;A2RVC9;A8JR87;C9QPA7;E1JIU2;Q9VCQ0;Q95UP7	Ir;Ir-RC;Irk1	w1118	Tim14, homozygous	0.0420309	0.640398
Q9VWI2	Naa15-16	w1118	Tim14, homozygous	0.042057	-0.350923
Q9VYJ1	Nep6	w1118	Tim14, homozygous	0.0420645	0.66062
Q9W0C3	Dmel\CG13928	w1118	Tim14, homozygous	0.0628727	0.676922
P47948	TpnC47D	w1118	Tim14, homozygous	0.0423294	0.328321
Q4V5G5;Q9VUK2	CG13460;Dmel\CG13460	w1118	Tim14, homozygous	0.0572256	0.636001
Q9VVM1	Dmel\CG7408	w1118	Tim14, homozygous	0.0424934	0.501029
Q9Y125	Sap-r	w1118	Tim14, homozygous	0.0425159	0.715288
Q9V3W1;M9PDJ9;Q8IP18	Tpr2	w1118	Tim14, homozygous	0.0425454	-0.475347
Q960D7;Q9VL61	CG5853;Dmel\CG5853	w1118	Tim14, homozygous	0.0425456	-0.415455
Q8T8T9	Dmel\CG31717	w1118	Tim14, homozygous	0.0457323	0.828646
Q9V411	Non1	w1118	Tim14, homozygous	0.0427313	-0.652006
Q9VLJ0	PrBP	w1118	Tim14, homozygous	0.0427637	-0.474412
A1Z8U4;C8VV32;Q7KKI0	CCT5;Cct5-RB	w1118	Tim14, homozygous	0.0427637	-0.267864
Q9VZF6	Sqor	w1118	Tim14, homozygous	0.0428218	0.313174
A0A0B4K762;A0A0B4K7D0;Q6NPB2	Lst	w1118	Tim14, homozygous	0.0428992	0.813122
Q9V496	apolpp	w1118	Tim14, homozygous	0.0430164	0.568963
Q9VI15	Dmel\CG10286	w1118	Tim14, homozygous	0.0582097	-0.919717
Q9VHF2	CG18473	w1118	Tim14, homozygous	0.0433296	0.59321
Q9VKZ1	Cox10	w1118	Tim14, homozygous	0.0806162	-0.928679
Q9W1N3	levy	w1118	Tim14, homozygous	0.0438697	0.753967
Q9Y140	CG7601	w1118	Tim14, homozygous	0.0440129	0.680094
Q9W2F4	clt	w1118	Tim14, homozygous	0.044302	-0.325769
Q9VJ86	bsf	w1118	Tim14, homozygous	0.044302	-0.380085
Q6NQY9	cg9143	w1118	Tim14, homozygous	0.0486072	-0.359724
O76464	NitFhit	w1118	Tim14, homozygous	0.0445663	0.349522
P34082	Fas2	w1118	Tim14, homozygous	0.0445663	0.251237
Q9VL18	eEF1delta	w1118	Tim14, homozygous	0.0445663	-0.323537
Q27606	Cyp4e2	w1118	Tim14, homozygous	0.0447201	-0.260556
A0A0B4KGF6;A0A0B4KGS8;Q494I1;Q9VHW9;Q32KD3;Q7KSW1	Dmel\CG2747	w1118	Tim14, homozygous	0.0448262	-0.315343
Q7KJN8	shot	w1118	Tim14, homozygous	0.0482262	0.553416
Q8T3L2	vib	w1118	Tim14, homozygous	0.044946	-0.241506
Q5BI50	Cul4	w1118	Tim14, homozygous	0.0451014	-0.260233
Q9VXE4	Dmel\CG9782	w1118	Tim14, homozygous	0.0451517	1.16313
Q9VR50	CG14621	w1118	Tim14, homozygous	0.0777917	-0.506326
A0A0B4JCV4;A0A0B4KFK1;Q86BB5;Q95TU9;A0A0B4JD97;A0A0B4K6I7;Q8IPN1;Q9NJH5;Q9VN51;Q9XZL7	tacc	w1118	Tim14, homozygous	0.0453607	0.319013
P05303	eEF1alpha2	w1118	Tim14, homozygous	0.0963917	-0.655378
Q9VYK6;A4V4D2;Q9VYK5	Tomosyn	w1118	Tim14, homozygous	0.0680574	0.714985
Q9VBP5	jigr1	w1118	Tim14, homozygous	0.0682256	0.569261
Q94913	Reg-5	w1118	Tim14, homozygous	0.0841258	0.566324
Q8SZ36	vir-1	w1118	Tim14, homozygous	0.0457323	0.674299
Q9V3T9	dare	w1118	Tim14, homozygous	0.0459658	0.346404
M9PFD0;M9PHQ1;Q9VRG4	Abca3	w1118	Tim14, homozygous	0.0459729	-0.262954
Q9VIF2	Pld3	w1118	Tim14, homozygous	0.0460594	0.355126
Q9VY77	jub	w1118	Tim14, homozygous	0.0975941	0.780566
D2NUG2	CG16936-RA	w1118	Tim14, homozygous	0.0462279	0.661238
Q6IL18	Dmel\CG43085	w1118	Tim14, homozygous	0.0462279	1.27675
Q9VAW3	Gfat2	w1118	Tim14, homozygous	0.0464119	0.256568
Q9VEK7	CREG	w1118	Tim14, homozygous	0.0464723	1.31832
D8FT08;Q7K8X7	GstE9;GstE9-RA	w1118	Tim14, homozygous	0.0465479	-0.509097
E3CTT6;Q9VDD5	CG10824-RA;cDIP	w1118	Tim14, homozygous	0.0465556	-0.715156
Q24192	RhoL	w1118	Tim14, homozygous	0.0466429	0.319397
Q9V3D4	Idgf2	w1118	Tim14, homozygous	0.0470603	0.415473
Q9W045	BcDNA:SD08776	w1118	Tim14, homozygous	0.0559321	-0.421408
P08841	betaTub60D	w1118	Tim14, homozygous	0.0472487	0.652021
Q9VS02	Dmel\CG9953	w1118	Tim14, homozygous	0.0473222	0.644468
Q7JQN4	Rs1	w1118	Tim14, homozygous	0.0597283	-0.56976
Q9VU04	Dmel\CG32109	w1118	Tim14, homozygous	0.0477744	0.504121
Q1WWB7	betaG	w1118	Tim14, homozygous	0.0480321	-0.396287
A1ZB84;Q7YU86	PIG-O	w1118	Tim14, homozygous	0.0481612	-0.46418
Q9VG82	Cyp9f2	w1118	Tim14, homozygous	0.0482078	0.431213
A1ZBK7	cer	w1118	Tim14, homozygous	0.0482267	1.15714
Q0GSZ8;Q0GT01;Q0GT02;Q0GT07;Q0GT13;Q0GT17;Q0GT22;Q7JVV8	CG10200;hui	w1118	Tim14, homozygous	0.0520468	0.446277
Q7K2W3	Dmel\CG8785	w1118	Tim14, homozygous	0.0653812	-0.51003
A1ZAB5	clu	w1118	Tim14, homozygous	0.0486383	-0.512177
Q9VLK2	CG13096	w1118	Tim14, homozygous	0.0486635	-0.371886
Q9VHA8	P58IPK	w1118	Tim14, homozygous	0.0486635	0.350179
Q961T9	BG:DS00941.11	w1118	Tim14, homozygous	0.0489099	0.515446
Q7JXF5	Nup62	w1118	Tim14, homozygous	0.0490153	0.330548
Q94529	Gs1l	w1118	Tim14, homozygous	0.0491395	0.376429
Q9W4A0	Rab18	w1118	Tim14, homozygous	0.0493071	0.361271
Q9VE24	Sgsh	w1118	Tim14, homozygous	0.049336	-0.303675
Q7JX94	CG1672	w1118	Tim14, homozygous	0.049412	0.50988
Q8SX68	Naus	w1118	Tim14, homozygous	0.0496659	0.608691
P81928	140up	w1118	Tim14, homozygous	0.0496886	0.312283
Q9VJ68	Dmel\CG31751	w1118	Tim14, homozygous	0.049895	0.25533
Q9VMB3	BcDNA:LD22339	w1118	Tim14, homozygous	0.0499673	-0.430023
Q7K1Q7	RpLP0-like	w1118	Tim14, homozygous	0.050095	-0.426799
A1Z7J6	Sec31	w1118	Tim14, homozygous	0.0502101	0.233242
Q9VTC3	Dmel\CG6409	w1118	Tim14, homozygous	0.0503737	0.841081
Q9VHY6	EMC1	w1118	Tim14, homozygous	0.0503823	-0.299854
Q0E8F2;Q8MR46	SCaMC	w1118	Tim14, homozygous	0.130952	0.871647
Q9VGZ0	Cyp12e1	w1118	Tim14, homozygous	0.0505057	0.598541
Q9V9W2;Q9V9W3	RpL6	w1118	Tim14, homozygous	0.0506691	-0.328775
Q9VRP4	Ppat-Dpck	w1118	Tim14, homozygous	0.051219	0.305294
D0IQ81;Q7K7B0	Ugt37C1;Ugt37c1-RA	w1118	Tim14, homozygous	0.0512665	-0.6042
Q9W2L6	Dmel\CG9394	w1118	Tim14, homozygous	0.0641748	-1.03527
Q7K3X8	Alp6	w1118	Tim14, homozygous	0.0514885	-0.348328
P29310-3	14-3-3zeta	w1118	Tim14, homozygous	0.0515646	-0.328017
P48605	CCT3	w1118	Tim14, homozygous	0.0515646	-0.241837
Q24154	RpL29	w1118	Tim14, homozygous	0.0555755	0.834023
B5RIL6	CG32164-RA	w1118	Tim14, homozygous	0.05191	-0.318558
Q86NK4;Q9VSD6	msk	w1118	Tim14, homozygous	0.0519239	-0.309588
Q9W2I0;A0A0B4LH32;A0A6M3Q8E0;A0A6M3Q9J1;A0A6M3QHJ1;B7YZM3;B7YZM4;E1JGQ4;Q7KVP5;Q7KVP6;A0A6M3Q832;A0A6M3Q8I0;A0A6M3QHD0;B7YZM5;B7YZM6;B7YZM7	Arms	w1118	Tim14, homozygous	0.052192	0.262076
Q9VH72	BVR	w1118	Tim14, homozygous	0.0523006	0.439087
Q9VH77	Mpi	w1118	Tim14, homozygous	0.0523006	-0.249577
A0A0F6QCQ6;O46096;Q7K511	CG3835;D2hgdh	w1118	Tim14, homozygous	0.0527844	0.272749
Q9VZ33	CG1961	w1118	Tim14, homozygous	0.0528264	0.629794
Q9VPT9	Dmel\CG3662	w1118	Tim14, homozygous	0.052877	0.631447
Q95SB0	Prx6a	w1118	Tim14, homozygous	0.0529698	0.26761
Q9VEX6	bor	w1118	Tim14, homozygous	0.0529713	-0.329397
Q9I7K0;Q9I7K0-6	Jupiter	w1118	Tim14, homozygous	0.0530307	0.460772
P33270	Cyp6a2	w1118	Tim14, homozygous	0.0569578	0.686235
Q9VHW4	unc-45	w1118	Tim14, homozygous	0.0570094	-0.321375
P51592	hyd	w1118	Tim14, homozygous	0.0530721	-0.282107
Q9VK44	Ube4B	w1118	Tim14, homozygous	0.0531723	0.24919
Q9XZ16	Ublcp1	w1118	Tim14, homozygous	0.0532939	0.396031
Q5U160;Q9VVM8	CG5290;Dmel\CG5290	w1118	Tim14, homozygous	0.0534189	-0.424964
Q9VIX7;M9PDP3;Q8INW9	fon	w1118	Tim14, homozygous	0.0536171	0.599075
Q9W4J7;Q4V6J9	24639695;CG15912	w1118	Tim14, homozygous	0.0539955	-0.453926
P21187	pAbp	w1118	Tim14, homozygous	0.0541973	-0.268415
Q8INW5;Q9I7M3;Q9VIW5;C6TP94	CG10237-RC;Dmel\CG10237	w1118	Tim14, homozygous	0.0543477	-0.295128
Q9VZL6	Lamtor4	w1118	Tim14, homozygous	0.0543897	0.306243
M9PB60;M9PC92;M9PCF0;M9PCT2;M9PF01;Q8MQK6;Q9VM31;Q9VM32	Ndae1	w1118	Tim14, homozygous	0.0546703	0.323921
P54398	Fbp2	w1118	Tim14, homozygous	0.0548431	1.49182
Q95S24;Q9VVW7	CNPYb	w1118	Tim14, homozygous	0.0549452	0.342558
Q5U0Z2;Q9VRP2	BEST:CK00496;CG10576	w1118	Tim14, homozygous	0.0549452	-0.266098
Q9VG79	Dip-C	w1118	Tim14, homozygous	0.0550454	-0.297425
Q9VIC3	alpha-Est1	w1118	Tim14, homozygous	0.0550454	-0.359939
Q7K1C5	Hyccin	w1118	Tim14, homozygous	0.0602777	0.576688
Q9VKS2	Dmel\CG17107	w1118	Tim14, homozygous	0.059203	1.01174
F0JAQ2	verm-RE	w1118	Tim14, homozygous	0.055745	-0.331818
P16621	Lar	w1118	Tim14, homozygous	0.0821046	0.628972
Q9VC22	Srg1	w1118	Tim14, homozygous	0.0657954	0.668919
Q9I7P8	tzn	w1118	Tim14, homozygous	0.0559335	0.261698
Q9VZ01	NdufV3	w1118	Tim14, homozygous	0.0561934	0.666017
Q9VI64	Dmel\CG10098	w1118	Tim14, homozygous	0.0562465	0.392938
Q9VWU1	psh	w1118	Tim14, homozygous	0.0606939	0.819872
P48592	RnrS	w1118	Tim14, homozygous	0.0569604	0.346125
Q9W247	Dmel\CG4752	w1118	Tim14, homozygous	0.0570603	0.256413
Q9U1M2	CG32795	w1118	Tim14, homozygous	0.0572214	-0.259433
Q9VPX6;Q7KN55;Q9VPX7	capt	w1118	Tim14, homozygous	0.0572639	0.328964
O62531	AP-1mu	w1118	Tim14, homozygous	0.0572668	0.213968
P48601	Rpt2	w1118	Tim14, homozygous	0.0573651	0.305827
O16158	Scp2	w1118	Tim14, homozygous	0.0576	0.327004
E1JIZ0;A0A0B4K6M4;E1JIZ2;A0A0B4K7W1	scrib	w1118	Tim14, homozygous	0.0579109	0.268829
D5SHQ0;Q8MR67;Q9VRT2	CG10472;CG10472-RA;Dmel\CG10472	w1118	Tim14, homozygous	0.0580506	-0.350239
Q7JUN3	Abcd1	w1118	Tim14, homozygous	0.0582097	-0.375225
Q9VKN8	Dnz1	w1118	Tim14, homozygous	0.0582097	0.398228
A1Z6R4	Spn42Dc	w1118	Tim14, homozygous	0.0584452	0.387697
Q9VKW1	Wdfy2	w1118	Tim14, homozygous	0.0585148	0.328619
O97069	Ass	w1118	Tim14, homozygous	0.0585479	-0.356894
Q9VGT2	Ugt35E1	w1118	Tim14, homozygous	0.106271	1.17107
Q9VP47	Tsr1	w1118	Tim14, homozygous	0.0732806	-0.63478
Q9V3B4	Fadd	w1118	Tim14, homozygous	0.0588992	0.528225
M9PD90;Q9VKG8	Dlg5	w1118	Tim14, homozygous	0.0590316	0.5573
Q8MLN7	Cpr60D	w1118	Tim14, homozygous	0.0592221	0.469565
Q9VE85;B5RJQ1	CG7671-RA;Nup43	w1118	Tim14, homozygous	0.0634715	0.460652
P40423	sqh	w1118	Tim14, homozygous	0.059271	0.331068
Q8MYW1;Q9VGS3	SdhC	w1118	Tim14, homozygous	0.0592758	0.396407
P11995	Lsp1alpha	w1118	Tim14, homozygous	0.0601232	0.966185
Q27593	Cyp6a8	w1118	Tim14, homozygous	0.0601976	0.351664
Q94513;D0IQ89;Q7JN06	BEAF-32;BEAF-32-RA	w1118	Tim14, homozygous	0.0646981	0.471366
Q9W3C3	Dmel\CG2004	w1118	Tim14, homozygous	0.0603866	0.322869
Q9VSL5	GstO2	w1118	Tim14, homozygous	0.0606136	-0.250547
Q7JRH5	Dmel\CG5726	w1118	Tim14, homozygous	0.0668832	0.693046
Q7JR72;C0PTW4;Q0E9A2;Q95T77	CG8776-RE;nemy	w1118	Tim14, homozygous	0.0788498	0.461277
Q7K1W5	Dmel\CG8187	w1118	Tim14, homozygous	0.0614947	0.336531
P23779	Cys	w1118	Tim14, homozygous	0.061541	0.390441
Q8IQ70-2;Q8IQ70;Q8IQ70-4;Q8IQ70-5;Q8IQ70-3	MCU	w1118	Tim14, homozygous	0.0617366	-0.367142
Q9XTL2	Stam	w1118	Tim14, homozygous	0.0618622	0.431023
P18432	Mlc2	w1118	Tim14, homozygous	0.0626511	0.473258
Q8IRH8;Q9W0I2	tfc	w1118	Tim14, homozygous	0.0626587	-0.756127
Q9VMF0	Dmel\CG9498	w1118	Tim14, homozygous	0.0628069	0.31336
Q9VE77	Vha100-4	w1118	Tim14, homozygous	0.0678408	0.816977
Q9U6R9	gammaSnap1	w1118	Tim14, homozygous	0.0632033	0.299082
Q7K0L5	veil	w1118	Tim14, homozygous	0.0633902	-0.268117
Q9Y112	Dmel\CG10863	w1118	Tim14, homozygous	0.0634209	-0.257485
Q26365-2	sesB	w1118	Tim14, homozygous	0.0635736	0.343549
Q9VSP9	Acbp5	w1118	Tim14, homozygous	0.0635736	-0.583378
P13607;P13607-4;P13607-5	Atpalpha	w1118	Tim14, homozygous	0.0636398	0.243875
Q7JRE6;Q8I099	CG2663;Dmel\CG2663	w1118	Tim14, homozygous	0.0638158	-0.630575
Q9VCY8-2;Q9VCY8	AdipoR	w1118	Tim14, homozygous	0.0700971	-0.564762
Q8SZP8;B3DMR7;Q9W1Z1	CG9825;CG9825-RA;Dmel\CG9825	w1118	Tim14, homozygous	0.106838	0.637807
Q9VXE5	mbt	w1118	Tim14, homozygous	0.0645533	0.670611
A1ZA83;C0PDD8	CG8397-RA;EMC7	w1118	Tim14, homozygous	0.0645723	-0.333341
G7H7Z7;Q8MQP2;Q9VLU9	CG7231-RC;Dmel\CG7231	w1118	Tim14, homozygous	0.064785	0.371857
A0API4;A0APJ2;Q9V3P4;C0MK43	CG7953;anon-WO0140519.73	w1118	Tim14, homozygous	0.0653903	0.423622
O96824	Lamtor5	w1118	Tim14, homozygous	0.065715	0.408056
Q7K308;Q8IGN1;Q9I7N2;Q9I7N3	CG18787;Dmel\CG18787;Dmel\CG18789	w1118	Tim14, homozygous	0.134725	0.565108
Q9XZH6	Vha13	w1118	Tim14, homozygous	0.0659987	0.568474
Q9VKX6	CT16355	w1118	Tim14, homozygous	0.0660872	0.395501
Q9NH54;Q9VLZ3	Myo28B1	w1118	Tim14, homozygous	0.165965	-0.76218
Q9VFU8;A0T1Z4;A0T1Z5;B7Z0J2	yrt	w1118	Tim14, homozygous	0.0666586	0.53659
P07188	Lcp3	w1118	Tim14, homozygous	0.0667857	0.375754
Q9XZ08	botv	w1118	Tim14, homozygous	0.0729336	0.306938
A4V110;Q7JMV3	CaMKI	w1118	Tim14, homozygous	0.0668587	0.484873
Q9VAW5	larp	w1118	Tim14, homozygous	0.0668641	-0.343715
Q9VKI8	GH26	w1118	Tim14, homozygous	0.067024	-0.25513
Q9VKJ6;Q9Y139	BcDNA.GH06032;Dmel\CG6230	w1118	Tim14, homozygous	0.067286	-0.25725
Q4V4J5;Q9V445	BG:BACR44L22.1;Dmel\CG15255	w1118	Tim14, homozygous	0.0735416	0.478332
P29310	14-3-3zeta	w1118	Tim14, homozygous	0.0673612	-0.293745
P55035	Rpn10	w1118	Tim14, homozygous	0.0675817	0.250637
Q4V6R8;Q9W2K2	CG4279;LSm1	w1118	Tim14, homozygous	0.0677273	0.354399
P26802	Dbp73D	w1118	Tim14, homozygous	0.137765	0.612235
D5AEK7;Q9VV51	Agpat3	w1118	Tim14, homozygous	0.0679139	-0.363967
Q94545;Q94545-2	ash2	w1118	Tim14, homozygous	0.103814	-0.453701
Q8SXG6;Q9VZH5;M9PHC2	CG1299;Dmel\CG1299;SP18	w1118	Tim14, homozygous	0.0679722	0.380524
Q8INE8;Q9VFB3	Art3	w1118	Tim14, homozygous	0.0681624	-0.233172
C0MKD5;C0MKD9;Q8SY87;Q9VHT3;Q2XYI8	CG9617;Sgt1	w1118	Tim14, homozygous	0.0682745	-0.217122
A1Z9A2	CG4646	w1118	Tim14, homozygous	0.0730254	-0.363475
Q9VEV5	mRpS33	w1118	Tim14, homozygous	0.0997352	1.19412
O44386-2;O44386	scb	w1118	Tim14, homozygous	0.0691609	0.268933
A0A0B4K6Q5;Q7KSB6;Q8MSG5	PIG-L	w1118	Tim14, homozygous	0.171956	0.74711
P11997	Lsp1gamma	w1118	Tim14, homozygous	0.0694183	0.848652
Q9VB96	Dmel\CG31075	w1118	Tim14, homozygous	0.0694281	0.746807
P33438	Glt	w1118	Tim14, homozygous	0.0694822	0.258929
Q95TN4	Cog4	w1118	Tim14, homozygous	0.069513	-0.270878
C7LAD5;Q8IQS5	CG32195-RA;Dmel\CG32195	w1118	Tim14, homozygous	0.0695718	-0.270553
Q7K556-2;Q7K556	Ttd14	w1118	Tim14, homozygous	0.06985	-0.57266
Q7K0A0	mRpL42	w1118	Tim14, homozygous	0.0700465	-0.429501
Q9V3I1	dUTPase	w1118	Tim14, homozygous	0.0700465	0.337399
P08646	Ras85D	w1118	Tim14, homozygous	0.0700465	0.218195
Q9VTH1	Ube3a	w1118	Tim14, homozygous	0.0751266	-0.279332
M9PDQ0;M9PGV6	alpha-Spec	w1118	Tim14, homozygous	0.0701361	0.284022
O97394;O97394-2	sdk	w1118	Tim14, homozygous	0.0935108	1.65703
A0JL24;M9PC64;M9PF47;M9PI07;Q0E8F8;Q8IQE9	FoxK	w1118	Tim14, homozygous	0.0757799	-0.440154
A1Z9B8;E1UIA7;E1UIA8;E1UIA9;E1UIB1;E1UIB5	CG4734;Dmel\CG4734	w1118	Tim14, homozygous	0.0706721	0.467058
Q0KI00;Q9NH67	SP1029	w1118	Tim14, homozygous	0.0707807	-0.28052
Q9VYF8	Coq5	w1118	Tim14, homozygous	0.0761196	0.447572
P53034	RfC4	w1118	Tim14, homozygous	0.0909377	0.588566
Q9VVK1	Dmel\CG7460	w1118	Tim14, homozygous	0.071064	-0.326478
Q9W350	c11.1	w1118	Tim14, homozygous	0.0711981	0.248841
Q5U124	Mal-A5	w1118	Tim14, homozygous	0.0712509	0.84665
B3DNE9;Q9VHP3	CG8021-RA;SLIRP2	w1118	Tim14, homozygous	0.0883149	-0.353476
Q7KVX5;Q9W4N8	Vap33	w1118	Tim14, homozygous	0.071352	0.352184
P42280	zetaTry	w1118	Tim14, homozygous	0.0714618	-0.378663
Q9V6X7	O-fut1	w1118	Tim14, homozygous	0.0714679	0.28753
Q9XZ63	Manf	w1118	Tim14, homozygous	0.0714679	0.281342
Q9V4C1	Dmel\CG1674	w1118	Tim14, homozygous	0.0716037	0.330272
Q7JZY1	Dmel\CG2310	w1118	Tim14, homozygous	0.0843922	-0.371544
Q9VK19	Ski6	w1118	Tim14, homozygous	0.0726783	-0.242236
O61345	peng	w1118	Tim14, homozygous	0.0728849	-0.669064
P08985	His2Av	w1118	Tim14, homozygous	0.072922	0.394748
Q9VGY2	CG6482	w1118	Tim14, homozygous	0.0785089	0.271096
Q9V3V0;Q9V3V0-2	x16	w1118	Tim14, homozygous	0.0732806	-0.271413
Q9W303	Idgf4	w1118	Tim14, homozygous	0.0732806	0.327729
Q9VK28;C0PTX5;Q95S21	CG16974;CG16974-RA;CT35580	w1118	Tim14, homozygous	0.181728	-0.721564
Q9V674	Cyp6g1	w1118	Tim14, homozygous	0.0739657	0.313688
Q9VCZ2	Dmel\CG5346	w1118	Tim14, homozygous	0.0740024	0.419085
Q9VD58	Idh3b	w1118	Tim14, homozygous	0.0740091	0.287122
Q9VQ89	mio	w1118	Tim14, homozygous	0.0948307	0.397051
Q9U458	JYalpha	w1118	Tim14, homozygous	0.0742563	0.289292
M9PBA3	CG42325	w1118	Tim14, homozygous	0.0743418	0.571569
Q9VX17	Dmel\CG6398	w1118	Tim14, homozygous	0.0813701	-0.236697
Q9V774	Cyp6a21	w1118	Tim14, homozygous	0.0747055	0.292721
Q8SZC6;Q9VGX6	CG6529;Med7	w1118	Tim14, homozygous	0.0747556	-0.363509
A1ZBU8;A4VA47;A4VA48;A4VA49;B5RJ56	Bbd;CG18067;CG18067-RA	w1118	Tim14, homozygous	0.0992048	0.757868
Q9VGP6	mgr	w1118	Tim14, homozygous	0.0750755	-0.295955
B7YZK5;A0A0B4JCT7;A0A0B4KG78;B7YZK4	Jabba	w1118	Tim14, homozygous	0.0753146	0.267512
Q4V4H7	Dmel\CG13323	w1118	Tim14, homozygous	0.0755305	0.78563
Q27367	crq	w1118	Tim14, homozygous	0.0758818	0.343676
Q9W3C4	Hexo2	w1118	Tim14, homozygous	0.0759335	0.413294
A0AQB0;A0AQB1;Q9W1V8	CG9893;DCTN3-p24	w1118	Tim14, homozygous	0.0761196	0.367912
Q7JR91;Q7JRM9;Q95T37	Nmda1	w1118	Tim14, homozygous	0.0888017	0.687791
Q9VTJ8	Tim14	w1118	Tim14, homozygous	0.0764582	-0.438901
Q9I7U4-3	sls	w1118	Tim14, homozygous	0.0768187	-0.224909
Q9VH69	RpS29	w1118	Tim14, homozygous	0.0775573	-0.219653
C4XVF6;Q9VNN3	CG15597-RA;Dmel\CG15597	w1118	Tim14, homozygous	0.0775595	-0.806197
Q9VAM9	Mesh1	w1118	Tim14, homozygous	0.0775714	0.294615
P19351-12	up	w1118	Tim14, homozygous	0.0776999	-0.342359
Q95SI7	Dmel\CG6028	w1118	Tim14, homozygous	0.0777089	0.247486
Q9VH78	Alg12	w1118	Tim14, homozygous	0.156107	0.61926
Q7K561	SmydA-1	w1118	Tim14, homozygous	0.0780368	-0.410548
A0A0B4LG85;Q7JR69	Cpr49Ac	w1118	Tim14, homozygous	0.083374	1.21282
Q9VHK6	IscU	w1118	Tim14, homozygous	0.157166	0.523164
P42787-4	svr	w1118	Tim14, homozygous	0.0786928	0.218455
A1Z814;D3DMG7	CG1513-RA;Dmel\CG1513	w1118	Tim14, homozygous	0.07872	0.429676
Q7K4B2	l(2)k09848	w1118	Tim14, homozygous	0.0971713	-0.452723
Q9VPJ9	CK02656	w1118	Tim14, homozygous	0.0787952	-0.340215
Q7KML7;Q9Y136	Nepl21	w1118	Tim14, homozygous	0.0795897	0.421407
Q6ILU1	HDC08330	w1118	Tim14, homozygous	0.0797889	0.278017
Q9VQP9	CG9662	w1118	Tim14, homozygous	0.101589	0.715213
Q3YMU0	ERp60	w1118	Tim14, homozygous	0.0798551	0.403387
P06604	alphaTub85E	w1118	Tim14, homozygous	0.0800125	0.296884
Q9VFI3	Dmel\CG8066	w1118	Tim14, homozygous	0.0800125	0.773666
C0PV27;E1JH43;Q7JUX2	CG8493-RB;Den1	w1118	Tim14, homozygous	0.0933866	0.466627
Q9VEG8	CG7477	w1118	Tim14, homozygous	0.0805049	0.330741
Q9XZ68	RabGGTb	w1118	Tim14, homozygous	0.0805049	-0.349331
K7ZI63	AATS	w1118	Tim14, homozygous	0.0805646	-0.218587
Q9VCZ8	Pfdn5	w1118	Tim14, homozygous	0.0805955	-0.266497
Q86PF4;Q9VG23	CT28495;Dmel\CG10126	w1118	Tim14, homozygous	0.0807594	0.445243
Q9VJQ3	yellow-c	w1118	Tim14, homozygous	0.0808426	0.253437
P23380	Vha16-1	w1118	Tim14, homozygous	0.0945152	0.686901
Q9VF46	Dmel\CG5399	w1118	Tim14, homozygous	0.0808986	0.394643
Q9VYV6	BcDNA:LP01642	w1118	Tim14, homozygous	0.0809129	1.01121
Q9VV60	TyrRS	w1118	Tim14, homozygous	0.0810262	-0.258737
Q9W329	Gga	w1118	Tim14, homozygous	0.081057	0.288485
Q9I7I7	Sirt2	w1118	Tim14, homozygous	0.0813663	0.237002
D0IQD2;C7LAB3;Q9W3X7	CG3192-RB;ND-ASHI	w1118	Tim14, homozygous	0.0813896	0.219182
Q24324	Dsor1	w1118	Tim14, homozygous	0.0814179	0.282347
Q9VC27	Nct	w1118	Tim14, homozygous	0.0814344	-0.338139
Q9VZX8	Dmel\CG12093	w1118	Tim14, homozygous	0.0871133	0.40499
Q9VYC3;B3DN26	CG15754-RA;Dmel\CG15754	w1118	Tim14, homozygous	0.0816126	0.420172
E4NKK3;Q9W236	Vps20;Vps20-RA	w1118	Tim14, homozygous	0.0817416	0.338998
Q07152	ras	w1118	Tim14, homozygous	0.0822106	-0.285714
Q9VP04	ORMDL	w1118	Tim14, homozygous	0.0822354	0.325043
Q9VG73	CG5641	w1118	Tim14, homozygous	0.0822647	0.456459
Q9VMS1	cype	w1118	Tim14, homozygous	0.0824159	0.28434
Q8IHE7;Q9VVC8	CG6664;Dmel\CG6664	w1118	Tim14, homozygous	0.0824635	-0.493601
P12646	Zw	w1118	Tim14, homozygous	0.082553	-0.27033
Q8I937;Q8MR24;Q5U108	BcDNA:LD24586;CG32409	w1118	Tim14, homozygous	0.0825921	-0.43183
Q9VP52	Dmel\CG11309	w1118	Tim14, homozygous	0.0825921	-0.349148
Q9V447	Kr-h2	w1118	Tim14, homozygous	0.0826729	0.29135
E1JGR3	Dmel\CG42497	w1118	Tim14, homozygous	0.109619	-0.758522
A1Z7H7;Q8MSK6	CG8586;Dmel\CG8586	w1118	Tim14, homozygous	0.0829971	0.586359
Q9VUL8	Pex3	w1118	Tim14, homozygous	0.0831151	-0.353416
A1Z7Q7;E2QCN3	Hydr1	w1118	Tim14, homozygous	0.0909261	-0.481899
Q9VIK0	Amacr	w1118	Tim14, homozygous	0.0833748	-0.233935
Q9VW66	Dmel\CG7646	w1118	Tim14, homozygous	0.0976039	0.361968
E1UI89;E1UI91	CG10912	w1118	Tim14, homozygous	0.147806	1.3324
T1W0I3;Q9W0H6	Acat2;CG9149-RA	w1118	Tim14, homozygous	0.0838415	-0.27192
Q7KVD1;Q7KY09;Q9W0L0	trio	w1118	Tim14, homozygous	0.0916397	-0.673389
Q8MKN0	Coq9	w1118	Tim14, homozygous	0.0839595	0.246977
M9PB21;Q9VQL6	FASN2	w1118	Tim14, homozygous	0.0839614	-0.327163
Q9VQM4	gkt	w1118	Tim14, homozygous	0.104074	0.438794
Q9VHC7	rump	w1118	Tim14, homozygous	0.0841258	0.476755
A1A6X4;O97118;Q0ZHI2;Q9W0A8	RpL23A;RpL23a	w1118	Tim14, homozygous	0.0841857	-0.270559
A0A0B4K7H0;Q7KN74	Ttc7	w1118	Tim14, homozygous	0.0844997	0.421687
A8DYI6	Phb2	w1118	Tim14, homozygous	0.084654	-0.276954
Q24547	Syx1A	w1118	Tim14, homozygous	0.0846959	0.27825
Q7KB18	Jheh2	w1118	Tim14, homozygous	0.0847752	0.315427
Q7M3J9	NA	w1118	Tim14, homozygous	0.0848448	0.302114
P22464-2	AnxB9	w1118	Tim14, homozygous	0.0849591	-0.28999
Q9W4C3	Usp16-45	w1118	Tim14, homozygous	0.0849591	0.390954
Q9VLP3	strat	w1118	Tim14, homozygous	0.0849854	0.27969
Q07886	Dbp45A	w1118	Tim14, homozygous	0.138934	-0.82857
Q9VFN9	dHYPK	w1118	Tim14, homozygous	0.0856187	-0.319521
Q7JRD4;Q95SJ3	Pex13	w1118	Tim14, homozygous	0.113115	-0.837781
Q9VVH5	UQCR-Q	w1118	Tim14, homozygous	0.0858088	0.258577
Q9I7P4;Q8IPN4;Q8MQN8	kkv	w1118	Tim14, homozygous	0.0859777	-0.541588
P08171	Est-6	w1118	Tim14, homozygous	0.0866764	0.348617
Q9V8R9	cora	w1118	Tim14, homozygous	0.086687	0.217609
Q9VXR9	Dmel\CG8128	w1118	Tim14, homozygous	0.0869112	-0.330504
Q9I7S8	Paics	w1118	Tim14, homozygous	0.0869312	0.572614
Q8IN44	TotA	w1118	Tim14, homozygous	0.0870623	1.83823
Q7K4T8	FBgn	w1118	Tim14, homozygous	0.0871393	0.251735
Q9NLA6	oaf	w1118	Tim14, homozygous	0.115194	-0.69577
E2QD26;Q7KN99	Ppcs	w1118	Tim14, homozygous	0.087292	-0.348259
Q8MLZ7	Idgf3	w1118	Tim14, homozygous	0.087292	0.407614
Q9VPB6	Dmel\CG11396	w1118	Tim14, homozygous	0.111174	-0.479462
A0A0B4LGJ9;Q9W1B5	Gpat4	w1118	Tim14, homozygous	0.087344	-0.287018
Q9W1N4	wmd	w1118	Tim14, homozygous	0.0875153	-0.213303
Q9VCC6	Dmel\CG6178	w1118	Tim14, homozygous	0.0876621	-0.20102
Q9VJE5;Q9VJE5-2	CLIP-190	w1118	Tim14, homozygous	0.087747	-0.205305
Q9W4V3	Dmel\CG14419	w1118	Tim14, homozygous	0.0877561	-0.421289
Q9VLM3;E8NH21;Q7KTI1;Q8MSR2;Q9VLM4	CG13384-RF;Dmel\CG13384	w1118	Tim14, homozygous	0.0882289	-0.274355
Q9VRB3	Cyp6v1	w1118	Tim14, homozygous	0.0967965	-0.432927
Q8SY86;Q9VQT5	CG16704;CT37177	w1118	Tim14, homozygous	0.0889853	0.733734
H5V8C8;Q8T4E7	CG13088-RA;Dmel\CG13088	w1118	Tim14, homozygous	0.177002	-0.796009
Q9VZI8	Faa	w1118	Tim14, homozygous	0.0896168	-0.320795
Q9VG95	GstD5	w1118	Tim14, homozygous	0.0958923	0.637897
Q9VC94	Rrp5	w1118	Tim14, homozygous	0.0897428	-0.28161
P48610	Argk1	w1118	Tim14, homozygous	0.0980655	0.403654
P52029	Pgi	w1118	Tim14, homozygous	0.0897428	0.269138
Q9VTX5;O18358	ArfGAP1	w1118	Tim14, homozygous	0.0897731	-0.240515
D0IQK8;Q9I7L1	CG18747-RB;Dmel\CG18747	w1118	Tim14, homozygous	0.0902133	0.38709
Q9VUW4	IMP	w1118	Tim14, homozygous	0.0903621	0.356556
Q8IRD0	Dmel\CG32267	w1118	Tim14, homozygous	0.0906606	-0.446696
Q6AWP0;Q8T8W2	Lfg	w1118	Tim14, homozygous	0.0909018	0.374644
A1Z7X7;H0RNE2	CG30005-RA;GstT2	w1118	Tim14, homozygous	0.0909261	-0.24579
Q27279;Q9VG38	Su(fu)	w1118	Tim14, homozygous	0.130702	0.469899
M9PFQ0	Dmel\CG33061	w1118	Tim14, homozygous	0.180401	0.748607
Q9W5W6	Dmel\CG9578	w1118	Tim14, homozygous	0.0918625	0.2198
Q9VGE7	Ect3	w1118	Tim14, homozygous	0.0921736	0.414447
C6TP72;Q0E8E1;Q960A8;Q9I7R2	AC;CG32158-RE;CG4526	w1118	Tim14, homozygous	0.181761	0.625666
Q9VD51	pit	w1118	Tim14, homozygous	0.0923733	-0.548362
Q8MS44	LManVI	w1118	Tim14, homozygous	0.0927185	0.413067
Q9VB05	ALiX	w1118	Tim14, homozygous	0.0927311	0.238224
P17671	Eip75B	w1118	Tim14, homozygous	0.14979	-0.504129
Q9V818	mthl3	w1118	Tim14, homozygous	0.0929101	0.321406
A0A0B4LGA9;Q7JR80	CG3884	w1118	Tim14, homozygous	0.0929604	0.354304
Q4QQ12	Dmel\CG11110	w1118	Tim14, homozygous	0.0993795	-0.470937
P91942	Lcp65Ae	w1118	Tim14, homozygous	0.0931568	0.435009
Q9VSH9	CG7083	w1118	Tim14, homozygous	0.108583	0.320565
Q24048-2	nrv2	w1118	Tim14, homozygous	0.093697	0.307041
Q9VM60	CG3430	w1118	Tim14, homozygous	0.0937222	0.414059
Q9W2D9	eIF3k	w1118	Tim14, homozygous	0.093835	-0.20412
Q7KR04	RpS15Ab	w1118	Tim14, homozygous	0.134435	0.370425
B7FNJ0;Q9VC36;Q7YU13	polybromo;polybromo-RA	w1118	Tim14, homozygous	0.134445	0.665762
A1ZBA5;Q8SX15	mRpS28	w1118	Tim14, homozygous	0.0940261	-0.365749
Q24560	betaTub56D	w1118	Tim14, homozygous	0.0940861	0.348052
Q9W590	Ns3	w1118	Tim14, homozygous	0.0942331	-0.30868
A2RVE5	Rbp9	w1118	Tim14, homozygous	0.0942512	-0.276006
Q8MYX4	Dmel\CG10005	w1118	Tim14, homozygous	0.223639	0.634098
Q7PLS1	Dmel\CG12567	w1118	Tim14, homozygous	0.0945363	0.229967
A0A2Z1Z390;A0A2Z1Z695;Q961C8;Q9I7J4	red	w1118	Tim14, homozygous	0.0946505	0.519121
A9UNB7;Q8MLS2	CG30410;Rpi	w1118	Tim14, homozygous	0.0948356	-0.242881
Q9VYT0	Dmel\CG15739	w1118	Tim14, homozygous	0.0948919	0.24258
C4XVF4;Q9VBU2	CG11859-RA;RIOK2	w1118	Tim14, homozygous	0.0951079	-0.390874
A0A0B4K7Y4;A0A0B4KFL2;A1Z9D9;A1Z9E0;U3GRY8;B8A406;C6SUW4;Q8T9C6	CG6016-RA;bbc;bbc-RB	w1118	Tim14, homozygous	0.10152	0.903126
Q24150;Q9W1G7	Nap1	w1118	Tim14, homozygous	0.0952428	-0.229027
Q24534;Q9W424	Spx	w1118	Tim14, homozygous	0.153609	0.52792
Q8MRF8;Q9VQR8;T2FFJ2	CG33123-RA;LeuRS	w1118	Tim14, homozygous	0.0954126	-0.213008
Q9VZF9	Cpr64Ad	w1118	Tim14, homozygous	0.0957895	-0.582085
Q9VU95	CG8745	w1118	Tim14, homozygous	0.0958258	0.451969
Q8T3P8	Srp54k	w1118	Tim14, homozygous	0.0960043	-0.182187
Q95SH2	Chmp1	w1118	Tim14, homozygous	0.0960309	0.268048
M9PF16	beta-Spec	w1118	Tim14, homozygous	0.0961834	0.18397
Q9VPY7	Dmel\CG5126	w1118	Tim14, homozygous	0.096325	0.262259
C0HK92	CG45076	w1118	Tim14, homozygous	0.0965008	0.276926
Q9VAM2	Dmel\CG11951	w1118	Tim14, homozygous	0.105158	-0.382068
Q7K107;Q9VNF9	elm	w1118	Tim14, homozygous	0.0967965	-0.215405
Q059A4	Dmel\CG4627	w1118	Tim14, homozygous	0.0967965	-0.320908
Q9VVA0	CG9705	w1118	Tim14, homozygous	0.0968556	0.427893
C5WLN0;C9QPD2	CG2691-RA	w1118	Tim14, homozygous	0.0970768	-0.558579
Q9VP06	Alg11	w1118	Tim14, homozygous	0.0974782	0.260827
Q9VTX8	CG10616	w1118	Tim14, homozygous	0.0977825	-0.255743
P84040	His4	w1118	Tim14, homozygous	0.0977826	0.331167
P48609	Cdk5	w1118	Tim14, homozygous	0.0983875	0.279545
Q8IR11	TwdlX	w1118	Tim14, homozygous	0.0984066	-1.32624
Q9VVI3;Q9VVI3-2;Q9VVI3-3;Q9VVI3-4	Nedd4	w1118	Tim14, homozygous	0.0986029	-0.297666
C6TP34;M9PC24;M9PER0;Q8IGP1	BcDNA:RH19933;CG33205-RC;CG8154;CG8163	w1118	Tim14, homozygous	0.0987782	0.459288
Q9VEP8	Irc	w1118	Tim14, homozygous	0.0988923	0.47563
Q9VW14	CG14100	w1118	Tim14, homozygous	0.105499	0.403782
Q9VWU6	CG15051	w1118	Tim14, homozygous	0.0990089	-0.542561
Q9VFR3	Cht5	w1118	Tim14, homozygous	0.14107	0.374854
M9PDZ6;M9PEA0;M9PDS3	sls	w1118	Tim14, homozygous	0.0991923	-0.227115
Q7KSQ0	sea	w1118	Tim14, homozygous	0.0992048	0.226191
Q9W0I6	Sac1	w1118	Tim14, homozygous	0.0992747	-0.18715
Q9VWJ1	Dmel\CG8034	w1118	Tim14, homozygous	0.0994831	0.430578
Q9V8W3	Rep	w1118	Tim14, homozygous	0.0994831	-0.303954
H8F4T3;D9HRV5;D9HRW7;D9HRZ7;Q9NDS6;Q9VFG5	Smp-30;smp-30	w1118	Tim14, homozygous	0.0996717	-0.281853
P35128	ben	w1118	Tim14, homozygous	0.0996917	0.255355
Q9VPR3	Dmel\CG2794	w1118	Tim14, homozygous	0.09983	-0.230304
Q4QQ70	Dmel\CG15602	w1118	Tim14, homozygous	0.142469	0.492441
B5RIK2;Q8INK7;Q9VGQ2	BcDNA:RH54117;CG17734-RB;Dmel\CG17734	w1118	Tim14, homozygous	0.100224	-0.313756
Q7K3B7	Hacl	w1118	Tim14, homozygous	0.100575	-0.334231
O97418	ND-B14.5A	w1118	Tim14, homozygous	0.10067	0.281712
B7Z0M9;Q9I7I8;A0A0B4JCZ0;A0A0B4JDD8;A0A0B4JDG2;C6TPA8;Q7KSB3	CG5077-RA;Orp8	w1118	Tim14, homozygous	0.100689	0.3288
M9PDL0;O46052	Dmel\CG3630;EG:152A3.3	w1118	Tim14, homozygous	0.107191	0.384287
Q9VIQ4	Hf	w1118	Tim14, homozygous	0.100813	0.666893
Q8MZI3	DmRH5	w1118	Tim14, homozygous	0.101489	-0.214051
Q6NL44	Dmel\CG33722	w1118	Tim14, homozygous	0.10152	0.222169
A7KX19;Q9VPQ7;A7KX20	Spp;spp	w1118	Tim14, homozygous	0.10152	0.375062
B7FNQ9;Q9VW22	CG8793-RA;l(3)76BDm	w1118	Tim14, homozygous	0.10152	0.345315
E2QD99	CG3960	w1118	Tim14, homozygous	0.10152	0.318933
C0PTV9	Sema-2a-RA	w1118	Tim14, homozygous	0.133245	0.749223
A1Z6L9;Q7KNF3	Trap1	w1118	Tim14, homozygous	0.10173	-0.188056
M9PD88;Q95RR1	Atox1	w1118	Tim14, homozygous	0.101802	0.313368
Q9VQQ6	Snx1	w1118	Tim14, homozygous	0.101887	0.268501
Q0E8X7	roh	w1118	Tim14, homozygous	0.101965	0.342107
Q9VDL4	Dmel\CG10877	w1118	Tim14, homozygous	0.102098	0.246721
B7YZU7	lectin-22C	w1118	Tim14, homozygous	0.102418	-0.543913
Q8MM24	Idgf1	w1118	Tim14, homozygous	0.103011	0.451281
Q9VE94	Polr1E	w1118	Tim14, homozygous	0.11974	-0.306734
Q86BS2;Q960F7	CG;Dmel\CG2017	w1118	Tim14, homozygous	0.1275	0.323546
Q9VVX4	mRpL21	w1118	Tim14, homozygous	0.103598	0.375677
Q9NJ08;Q9VLI4;Q9U3Z6;Q9VLI5;X2J5A2	raw	w1118	Tim14, homozygous	0.201651	0.584729
Q9VZL1	mge	w1118	Tim14, homozygous	0.103742	-0.431326
Q9VFC2	Spn88Ea	w1118	Tim14, homozygous	0.103851	0.310619
Q8MS82;A1Z8B1;B3DN92	CG12934;CG12934-RA;Dmel\CG12934	w1118	Tim14, homozygous	0.166661	0.568542
Q9VCF0	CG5902	w1118	Tim14, homozygous	0.128259	-0.414782
Q7JVE9;Q9VZB5	CG11349;Dmel\CG11349	w1118	Tim14, homozygous	0.104331	-0.259714
Q9V9Z9	CG1542	w1118	Tim14, homozygous	0.113658	-0.460542
Q9VNY6	Dmel\CG14572	w1118	Tim14, homozygous	0.104463	0.438375
P92208	bsk	w1118	Tim14, homozygous	0.104463	0.271488
Q9VKZ7	Q9VKZ7_DROME	w1118	Tim14, homozygous	0.104689	-0.211149
P02518	Hsp27	w1118	Tim14, homozygous	0.104766	1.04439
Q9VM75	l(2)k09022	w1118	Tim14, homozygous	0.104843	-0.405798
Q9VGF7	GC1	w1118	Tim14, homozygous	0.105017	0.27354
Q960D6;Q9VFV8	CG9799;Dmel\CG9799	w1118	Tim14, homozygous	0.114498	-0.459953
Q9U999;Q9V3N4	htt	w1118	Tim14, homozygous	0.204943	0.523644
A1Z8D1;Q9V5R2	Pex6	w1118	Tim14, homozygous	0.129959	0.584426
Q9W5E1	Roc1a	w1118	Tim14, homozygous	0.105399	-0.250719
C0MLA9	CG7860	w1118	Tim14, homozygous	0.105649	0.49816
O76877	Dmel\CG3719	w1118	Tim14, homozygous	0.105657	0.379404
Q9W081	CG13923	w1118	Tim14, homozygous	0.160508	0.577074
Q9VGC2	Dmel\CG4860	w1118	Tim14, homozygous	0.150443	0.480987
Q7K0F7	Dmel\CG11200	w1118	Tim14, homozygous	0.105979	0.52009
Q3YMT0;Q9I7T3	Ugt305A1	w1118	Tim14, homozygous	0.113451	0.497879
Q8T0V2	MESK2	w1118	Tim14, homozygous	0.10652	-0.240145
Q9W4Z1;X2JI50	Dmel\CG2841;EG:BACH48C10.5	w1118	Tim14, homozygous	0.248191	0.591863
C0HL62;C0HL63	Lcp65Ab1;Lcp65Ab2	w1118	Tim14, homozygous	0.10694	0.599271
D3DMF7;Q8IPW1;Q9U3Z9;Q9VPU7	aru;aru-RA	w1118	Tim14, homozygous	0.107	0.241109
P36951	Gip	w1118	Tim14, homozygous	0.107185	0.233319
M9THE4;Q9W1M9	Rrp4;Rrp4-RA	w1118	Tim14, homozygous	0.107185	-0.239572
Q9VW00	Dmel\CG9451	w1118	Tim14, homozygous	0.107268	0.411407
C3KGM3;Q5BIM0;Q9W592;V5P006	CG14786-RA;Lrpprc2	w1118	Tim14, homozygous	0.107421	-0.241777
Q9W4C1	Dmel\CG15784	w1118	Tim14, homozygous	0.107544	0.649637
Q9V559	Cyp4p3	w1118	Tim14, homozygous	0.107938	0.327911
M9MRY7;Q8IRG7;Q8SZU6	Dmel\CG12024	w1118	Tim14, homozygous	0.125943	0.547506
Q9VAQ5	CG11837	w1118	Tim14, homozygous	0.108747	-0.609817
Q9VLX2	Brd7-9	w1118	Tim14, homozygous	0.126539	0.333282
A1Z803	Marc	w1118	Tim14, homozygous	0.109216	0.310304
Q8MRU3;Q9VYL1;X2JDF2	Fpgs1	w1118	Tim14, homozygous	0.109303	-0.316128
Q8T079	Ndf	w1118	Tim14, homozygous	0.109503	0.32808
Q7K490	Dmel\CG11807	w1118	Tim14, homozygous	0.10956	-0.45046
Q7K0E6	AspRS	w1118	Tim14, homozygous	0.109648	-0.239975
Q9VML5	Dmel\CG9021	w1118	Tim14, homozygous	0.156748	1.40123
Q6A1Q0;Q95RK9	Cap-G	w1118	Tim14, homozygous	0.110681	0.254357
Q9VTZ5	Tsf2	w1118	Tim14, homozygous	0.110897	0.200927
Q960C8	CG9590	w1118	Tim14, homozygous	0.118128	-0.373195
E1UIA5;Q9V405	CG16916;Rpt3	w1118	Tim14, homozygous	0.111135	0.268379
Q9VF36	Acyp2	w1118	Tim14, homozygous	0.214532	-0.492206
M9PDL2;Q9VJH2	AspRS-m	w1118	Tim14, homozygous	0.111511	0.180782
O76927;O76927-2	RpS21	w1118	Tim14, homozygous	0.111601	-0.274862
C6TP73;Q7KT11;Q8SZU0;Q9VIJ0	CG9331-RA;Dmel\CG9331	w1118	Tim14, homozygous	0.111675	0.22275
P35421	Pfas	w1118	Tim14, homozygous	0.111923	0.220061
Q9V7Y2	Sply	w1118	Tim14, homozygous	0.111923	-0.30466
Q4V5F0;Q9V9V4	CG11550;Dmel\CG11550	w1118	Tim14, homozygous	0.130067	0.568345
Q9VKB2	Ced-12	w1118	Tim14, homozygous	0.112373	0.268735
X2JAM4	Svil	w1118	Tim14, homozygous	0.112589	0.270829
Q9VB02	CROT	w1118	Tim14, homozygous	0.112748	-0.387814
Q6NP28;Q7KSQ2;Q8INJ8;Q9VGK8	CG17309;Csk	w1118	Tim14, homozygous	0.112859	-0.274076
Q4V6L4	CT22063	w1118	Tim14, homozygous	0.147342	0.782842
P20477	Gs1	w1118	Tim14, homozygous	0.112973	0.286458
Q9NJH0	eEF1gamma	w1118	Tim14, homozygous	0.113182	-0.207409
Q9W2M0	Rbpn-5	w1118	Tim14, homozygous	0.113292	0.410476
Q8IRQ5;Q8SXM1;Q9W3X6	Fum1	w1118	Tim14, homozygous	0.113451	0.187608
P04814	alphaTry	w1118	Tim14, homozygous	0.11346	0.521428
Q7KK97	sut1	w1118	Tim14, homozygous	0.11346	0.305046
P84051	His2A	w1118	Tim14, homozygous	0.113588	0.513149
Q8SZX8;Q9VPJ1	Nhe1	w1118	Tim14, homozygous	0.113673	0.78217
Q7K4L9	R5_2R:11947059..11948303	w1118	Tim14, homozygous	0.114133	-0.42431
A0A0B4KFS5	Asph	w1118	Tim14, homozygous	0.114136	-0.220762
Q9VUK8;Q9VUK8-2	GlyRS	w1118	Tim14, homozygous	0.114136	-0.194116
Q9XZ10;Q86M57;Q8IML5	Vha100-1	w1118	Tim14, homozygous	0.114498	0.234107
P20432	GstD1	w1118	Tim14, homozygous	0.11507	0.258368
Q9VQI6	DmCG8814	w1118	Tim14, homozygous	0.115118	-0.242043
Q9VFC9	Dmel\CG3987	w1118	Tim14, homozygous	0.115134	-0.309115
A0A0B7P9G0	uex	w1118	Tim14, homozygous	0.115186	0.212481
Q9VKQ3	CG6724	w1118	Tim14, homozygous	0.115286	-0.258617
Q8IGC7;Q9W0K9	CG9205;Dmel\CG9205	w1118	Tim14, homozygous	0.115644	0.544802
Q95U30	alpha-Est5	w1118	Tim14, homozygous	0.115935	-0.48516
A0A0B4KH14;Q9VBF0	Dmel\CG5447	w1118	Tim14, homozygous	0.126458	-0.330222
Q8SYG0;Q9VBH8;Q9VHE5	RpL34a;RpL34b	w1118	Tim14, homozygous	0.116158	-0.333974
C9QPI7;A1ZBJ2	Acadvl;CG7461-RB	w1118	Tim14, homozygous	0.116174	-0.21665
Q9VKV1	LManII	w1118	Tim14, homozygous	0.123977	0.440726
Q7K1C3	Dmel\CG6984	w1118	Tim14, homozygous	0.116636	0.266367
M9NDL7;Q8MQS4	Reps	w1118	Tim14, homozygous	0.116636	-0.454766
P61855	Akh	w1118	Tim14, homozygous	0.147026	0.348746
Q9VMR0	Dmel\CG7382	w1118	Tim14, homozygous	0.117118	0.267833
Q9V414;Q8T080	Smg5	w1118	Tim14, homozygous	0.117849	0.305938
Q9W1X9	asrij	w1118	Tim14, homozygous	0.11787	0.292293
Q9VQ96	CG31686	w1118	Tim14, homozygous	0.203018	0.866386
P36188;P36188-7	wupA	w1118	Tim14, homozygous	0.118128	0.64033
E8NH43;Q7PLT4	CG40451-RA;Tim17b	w1118	Tim14, homozygous	0.118307	-0.18871
Q7K0Y1	CG5033	w1118	Tim14, homozygous	0.118453	-0.393846
Q9I7Q5	Cpr65Au	w1118	Tim14, homozygous	0.204505	0.514016
Q9VB69	Men-b	w1118	Tim14, homozygous	0.118891	0.239009
P11996	Lsp1beta	w1118	Tim14, homozygous	0.119095	0.60413
Q9VAA6	Dmel\CG7950	w1118	Tim14, homozygous	0.119294	-0.380495
Q9VAS2	Nepl18	w1118	Tim14, homozygous	0.119414	0.317079
Q961B3;X2JCB6	Nt5a	w1118	Tim14, homozygous	0.119514	-0.270179
M9PCA7;M9PI37	Ncc69	w1118	Tim14, homozygous	0.119591	0.228605
P19109	Rm62	w1118	Tim14, homozygous	0.119627	-0.187734
Q9VZZ5	Dmel\CG16986	w1118	Tim14, homozygous	0.119707	-0.260431
Q9VJ39	pepCG10602	w1118	Tim14, homozygous	0.119909	-0.177693
Q8MST5	betaTub97EF	w1118	Tim14, homozygous	0.120155	0.238045
P91926	AP-2alpha	w1118	Tim14, homozygous	0.12097	0.209406
B6IDR8;Q9W5X3;X2JFW7	CG34331-RA;Dmel\CG34331	w1118	Tim14, homozygous	0.231434	0.425123
Q7KRW4;Q9VAP0	superdeath	w1118	Tim14, homozygous	0.121433	0.310936
B7YZZ0	Dmel\CG42371	w1118	Tim14, homozygous	0.12147	-0.333254
Q9VR35-2	mxt	w1118	Tim14, homozygous	0.121707	-0.206772
Q9W4R1;Q9W4R2	Dmel\CG2875	w1118	Tim14, homozygous	0.121763	-0.472159
Q9V8M5	CG15093	w1118	Tim14, homozygous	0.121983	0.310917
Q04499-2;Q04499-5	slgA	w1118	Tim14, homozygous	0.122043	0.204868
Q95RI5	fax	w1118	Tim14, homozygous	0.122084	0.339558
M9PEQ6	Dmel\CG13676	w1118	Tim14, homozygous	0.122125	-0.524366
A1ZAH8;Q7JZW2	RpS15	w1118	Tim14, homozygous	0.122325	0.615922
Q95S88;Q9VUX1	mRpS31	w1118	Tim14, homozygous	0.122599	-0.289051
Q9W3W8	RpL17	w1118	Tim14, homozygous	0.122787	0.498081
P13496	DCTN1-p150	w1118	Tim14, homozygous	0.122869	0.173831
F0JAP1	Sec61alpha-RA	w1118	Tim14, homozygous	0.150728	-1.68421
P15364	Ama	w1118	Tim14, homozygous	0.130952	0.584422
Q9V4U9	Cyp6a13	w1118	Tim14, homozygous	0.123115	-0.288727
Q9VZ24	Dmel\CG15201	w1118	Tim14, homozygous	0.279315	0.543962
P30432;P30432-2	Fur2	w1118	Tim14, homozygous	0.123828	0.484467
Q9VQ60	Dmel\CG7289	w1118	Tim14, homozygous	0.123937	0.448661
Q9VTD9	Dmel\CG6321	w1118	Tim14, homozygous	0.132064	0.258137
Q5BI25;Q7JRF1;Q7JY00;Q86P32	Syx6	w1118	Tim14, homozygous	0.13492	-0.250842
A1ZAZ2;T2FFP0	CG6385-RA;Sardh	w1118	Tim14, homozygous	0.124184	0.254918
Q9W3N6	p115	w1118	Tim14, homozygous	0.124201	0.181546
Q9VDE8	Dmel\CG7044	w1118	Tim14, homozygous	0.124224	-0.197642
Q7KJC0;A1Z6P2	hlk	w1118	Tim14, homozygous	0.12427	0.279521
Q9VC52	Ppox	w1118	Tim14, homozygous	0.124338	0.250552
Q9VX10	Srx	w1118	Tim14, homozygous	0.124468	0.69712
X2JC79;Q7KUX7	eIF4H1	w1118	Tim14, homozygous	0.124969	-0.234849
Q9VVB4	CG9951	w1118	Tim14, homozygous	0.133169	0.397677
Q9VD92	Archease	w1118	Tim14, homozygous	0.188688	-0.43003
E8NH67;Q9W5X1	aspr	w1118	Tim14, homozygous	0.125216	0.77526
Q9VMI5	Dmel\CG9135	w1118	Tim14, homozygous	0.125997	0.360393
B7YZH7;G2J5Z0;G2J5Y4	CG8446-RE;Dmel\CG44242	w1118	Tim14, homozygous	0.126029	0.27873
Q9VYI5	Flad1	w1118	Tim14, homozygous	0.13717	-0.327549
Q8SZY9	CG6316	w1118	Tim14, homozygous	0.216059	0.608601
D3DMY9;Q9VEI6	CG7587-RA;Sgs5bis	w1118	Tim14, homozygous	0.134435	-1.27532
Q9VTU4	eIF3l	w1118	Tim14, homozygous	0.126592	-0.279368
Q9W462	Usp30	w1118	Tim14, homozygous	0.134725	0.28434
A1ZB19;A4VA11	CG5773;Dmel\CG5773	w1118	Tim14, homozygous	0.126661	0.992065
Q9VA95	Bet5	w1118	Tim14, homozygous	0.126893	0.336131
Q9VM18	21430192	w1118	Tim14, homozygous	0.126989	0.399133
A1ZBI9	AANATL4	w1118	Tim14, homozygous	0.137876	-0.398706
D5AEK2	NA	w1118	Tim14, homozygous	0.127065	-0.399288
A1Z968;Q5KTT4	NAT1;dNAT1	w1118	Tim14, homozygous	0.127145	-0.241192
Q9VYG3	Dmel\CG4332	w1118	Tim14, homozygous	0.127191	0.32887
Q9VD87	Dmel\CG5849	w1118	Tim14, homozygous	0.127236	0.258434
Q07327	Rop	w1118	Tim14, homozygous	0.127316	0.227496
Q9VIE8	mAcon1	w1118	Tim14, homozygous	0.127372	0.194419
A8DYW2;M9PCC2;M9PEV6;Q9VMA9;M9PB51;M9PC63;M9PCB8;M9PCQ7	CG13768;CG13769;CT33252;Dmel\CG31635	w1118	Tim14, homozygous	0.218087	-0.641388
Q9VM11	Dmel\CG5973	w1118	Tim14, homozygous	0.127784	0.243739
Q9VIF6	pths	w1118	Tim14, homozygous	0.135854	-0.327281
Q86P23;Q9VW34	serp	w1118	Tim14, homozygous	0.127836	-0.283416
Q9VTY2	anon-WO0172774.89	w1118	Tim14, homozygous	0.127918	0.246866
A0APQ1;A0APQ0;A0APQ2;C0MKB5;Q9VJ31	Bhmt;CG10623	w1118	Tim14, homozygous	0.12798	0.361386
Q23997	Idgf6	w1118	Tim14, homozygous	0.128384	0.49262
Q9W1F5	Dmel\CG3803	w1118	Tim14, homozygous	0.128452	0.208949
Q9VFV1	yellow-e	w1118	Tim14, homozygous	0.129064	0.361464
Q24210	CASK	w1118	Tim14, homozygous	0.129163	0.283475
Q9U1J9;Q9VEJ1	SF1	w1118	Tim14, homozygous	0.129426	0.649603
A0A0B4KGL2;C9QPD4;Q8SXA7;Q9VNI7	CG10999;CG10999-RB;CG31554	w1118	Tim14, homozygous	0.149156	0.369732
Q9VJ33	Nedd8	w1118	Tim14, homozygous	0.129831	0.257326
Q9VD22	Dmel\CG18596	w1118	Tim14, homozygous	0.130007	0.292021
P40797	pnut	w1118	Tim14, homozygous	0.130011	0.344545
A8JNG6;C9QP11	CG34454-RA;Dmel\CG34454	w1118	Tim14, homozygous	0.130053	0.299099
I0DHK9;M9PBR6;Q8I935	CG10977;CG32410;CG33523-RD	w1118	Tim14, homozygous	0.130053	-0.186928
Q4QPZ7;Q9VC53	CG13621;CG31126-RA	w1118	Tim14, homozygous	0.130053	0.320719
Q8SZ63	Golgin84	w1118	Tim14, homozygous	0.130077	0.30109
O18415	SA1	w1118	Tim14, homozygous	0.207117	-0.456004
Q9VHN6	mRpL19	w1118	Tim14, homozygous	0.130124	-0.256991
Q9VB31	Cyp6a18	w1118	Tim14, homozygous	0.130297	0.21869
P40792	Rac1	w1118	Tim14, homozygous	0.130312	-0.320809
O18373	Sps1	w1118	Tim14, homozygous	0.130421	0.183823
P29993;P29993-2	Itpr	w1118	Tim14, homozygous	0.130883	-0.262151
Q9VDC8	mat1	w1118	Tim14, homozygous	0.163668	-0.390811
Q9VSK4	Dmel\CG6983	w1118	Tim14, homozygous	0.13244	0.307225
A1Z9U2;Q8SX39	jef	w1118	Tim14, homozygous	0.296565	0.521352
Q9VM12	Dmel\CG5958	w1118	Tim14, homozygous	0.132637	-0.245993
C7LAE6;M9PI96;Q86BI9;Q86BJ0;Q9VVV5;Q9VVV6	CG18135-RA;Dmel\CG18135	w1118	Tim14, homozygous	0.132709	-0.428951
Q9VCW6	Gclm	w1118	Tim14, homozygous	0.13298	0.201499
Q8SXQ1	Aldh7A1	w1118	Tim14, homozygous	0.133245	0.274776
A0A4D6K5M0;Q9VXU2	Gmap	w1118	Tim14, homozygous	0.133259	-0.218725
Q9VX13	Dmel\CG15814	w1118	Tim14, homozygous	0.144672	-0.388651
Q960Z0	Klp10A	w1118	Tim14, homozygous	0.133536	0.230435
Q8T3V6	mRpL47	w1118	Tim14, homozygous	0.133902	-0.31496
Q7KN04	fat-spondin	w1118	Tim14, homozygous	0.133942	-0.231198
O77475	Cpes	w1118	Tim14, homozygous	0.13402	0.373559
Q9VFS8	CG9588	w1118	Tim14, homozygous	0.13438	0.294933
Q9VR07;Q9VR07-2	ine	w1118	Tim14, homozygous	0.134435	0.344949
Q9VH09	Dmel\CG3999	w1118	Tim14, homozygous	0.134435	-0.216183
Q0E8C8	Spn77Ba	w1118	Tim14, homozygous	0.134498	0.313812
Q9VXX8	RpL37-1	w1118	Tim14, homozygous	0.134546	1.07226
O76994	Ip259	w1118	Tim14, homozygous	0.134597	-0.516565
Q9VSS2	Srp68	w1118	Tim14, homozygous	0.134597	-0.204542
Q95TH2	CG17019	w1118	Tim14, homozygous	0.21374	0.753061
Q7JV69	Spn55B	w1118	Tim14, homozygous	0.13492	0.377839
Q9W358	ric8a	w1118	Tim14, homozygous	0.134925	0.261578
P48148	Rho1	w1118	Tim14, homozygous	0.135128	0.227081
Q8IQ56;Q8IQ56-2	Pmi	w1118	Tim14, homozygous	0.135167	0.233203
Q7K3D4	zda	w1118	Tim14, homozygous	0.135214	-0.20062
Q9V9S8	FeCh	w1118	Tim14, homozygous	0.13548	0.216196
Q9W423	schlank	w1118	Tim14, homozygous	0.13551	-0.47311
Q9VYC1	Cpr12A	w1118	Tim14, homozygous	0.25534	0.448456
Q9VIN9	mRpS18B	w1118	Tim14, homozygous	0.135763	-0.278744
B9EQX1;Q9VK99	CG6579-RB;atilla	w1118	Tim14, homozygous	0.135908	0.378891
A0A0B4LFH8	Acly	w1118	Tim14, homozygous	0.136009	-1.45285
Q9VY10	Dmel\CG9521	w1118	Tim14, homozygous	0.147986	-0.587291
Q9VLB2	Dmel\CG17855	w1118	Tim14, homozygous	0.231979	-0.602309
Q8T0D9	Regnase-1	w1118	Tim14, homozygous	0.304263	0.51147
O96651	Top3beta	w1118	Tim14, homozygous	0.136545	-0.243816
Q7JWM6	Dmel\CG10936	w1118	Tim14, homozygous	0.148361	-0.343998
A1Z6Z8;A1Z6Z9;O97417;U3R9T8	didum;didum-RC	w1118	Tim14, homozygous	0.157774	0.416144
A0A0B4K7C5	Fkbp14	w1118	Tim14, homozygous	0.136818	0.226214
Q9VQW5	Dmel\CG15423	w1118	Tim14, homozygous	0.136864	0.533577
Q7JW12	CG11007	w1118	Tim14, homozygous	0.136871	-0.261196
Q9TVP3-2	jdp	w1118	Tim14, homozygous	0.145428	0.370197
Q9VGA4	MBD-R2	w1118	Tim14, homozygous	0.214088	0.482507
P00528	Src64B	w1118	Tim14, homozygous	0.136955	0.39031
Q9VIU7	Dpm1	w1118	Tim14, homozygous	0.137228	0.188411
A0A0B4KHU4;Q8SWX6;Q8IMU2	Dmel\CG11790	w1118	Tim14, homozygous	0.137246	-0.190929
Q9VHT2	tex	w1118	Tim14, homozygous	0.137387	-0.223878
Q9VN88	Vps37B	w1118	Tim14, homozygous	0.13744	0.252513
M9PBV2;Q9VQI8	NTPase	w1118	Tim14, homozygous	0.13745	0.220905
Q7JRE1	Dmel\CG9171	w1118	Tim14, homozygous	0.137503	-0.228735
O76867;Q9W4W8	Spg7	w1118	Tim14, homozygous	0.137607	0.286726
Q9VP50	Dmel\CG7632	w1118	Tim14, homozygous	0.13765	0.272692
Q9W1H1	Dmel\CG5339	w1118	Tim14, homozygous	0.178685	0.437118
Q95TT8;Q9VSM8	GAPsec	w1118	Tim14, homozygous	0.137798	-0.404725
Q8SX37	Pis	w1118	Tim14, homozygous	0.137984	0.259795
Q9VWP1	Usp39	w1118	Tim14, homozygous	0.138086	-0.274244
Q9W459	Dmel\CG4020	w1118	Tim14, homozygous	0.138348	-0.252838
Q9VL57	Dmel\CG4658	w1118	Tim14, homozygous	0.138855	0.211299
O77435	EG:34F3.4	w1118	Tim14, homozygous	0.139353	-0.383244
Q7KQZ4	lola	w1118	Tim14, homozygous	0.139433	0.213798
Q9VDS0	Dmel\CG4462	w1118	Tim14, homozygous	0.309682	-0.504273
Q9VHD2-2	GstZ2	w1118	Tim14, homozygous	0.139691	0.316374
Q8T8V2;Q86B46;Q9VX51	ENGase	w1118	Tim14, homozygous	0.140003	0.289517
Q95028	Ldh	w1118	Tim14, homozygous	0.14014	0.222143
Q9VMI0;Q8T427	CG9147;Dmel\CG9147	w1118	Tim14, homozygous	0.181441	-0.511425
Q9VPW1	ast	w1118	Tim14, homozygous	0.218686	-0.724664
Q9U4G9;Q9W4P6;X2JCG8	BcDNA.GH06717;CG32780;CG32787	w1118	Tim14, homozygous	0.140504	-0.220706
Q9W461	Dmel\CG16721	w1118	Tim14, homozygous	0.140507	0.333199
Q9W397	Dmel\CG7246	w1118	Tim14, homozygous	0.140706	-0.364105
Q7KVR7;Q7KVR8;Q86B59;Q9W388;Q494L9	AP-1gamma	w1118	Tim14, homozygous	0.14084	0.238267
Q7K5M6	Sip1	w1118	Tim14, homozygous	0.141052	0.349459
Q9VUQ8	SCCRO	w1118	Tim14, homozygous	0.141163	-0.219111
Q9W503	Dmel\CG3091	w1118	Tim14, homozygous	0.141238	0.244716
M9PBJ1;Q0E8J3	zormin	w1118	Tim14, homozygous	0.141345	-0.170954
A0A0B4JDA0;Q9VF03	mor	w1118	Tim14, homozygous	0.141481	0.222664
Q8IR10	TwdlY	w1118	Tim14, homozygous	0.24141	-1.36496
O16124;O44117;Q9VVK7;Q1EC31;Q7KQC2	NUCB1	w1118	Tim14, homozygous	0.14238	0.198781
Q8MSU4	Sym	w1118	Tim14, homozygous	0.177766	-0.443983
A1Z7N2;Q7K4A1	CNT2	w1118	Tim14, homozygous	0.315249	0.497239
Q9V770	Cyp6a17	w1118	Tim14, homozygous	0.143031	0.228745
A2VEX9	Dmel\CG34305	w1118	Tim14, homozygous	0.143093	0.445307
Q9BIW6;Q9W384	Bap111	w1118	Tim14, homozygous	0.143274	0.294262
Q8SZB7	Dmel\CG32147	w1118	Tim14, homozygous	0.165257	0.407435
Q9W379	Zpr1	w1118	Tim14, homozygous	0.143569	-0.280939
Q95RN0;Q95RN0-2	CG10038	w1118	Tim14, homozygous	0.143597	0.258833
Q7JXB9	EndoG	w1118	Tim14, homozygous	0.143745	-0.190453
O76521	Kap-alpha1	w1118	Tim14, homozygous	0.14379	0.226219
P83094	Stim	w1118	Tim14, homozygous	0.143892	0.265802
Q9VK69	CCT4	w1118	Tim14, homozygous	0.144132	-0.198425
P48555	Rala	w1118	Tim14, homozygous	0.144277	0.260371
Q9VCB9	Dmel\CG5515	w1118	Tim14, homozygous	0.14435	-0.229303
Q9VL10	Mulk	w1118	Tim14, homozygous	0.144394	-0.172032
Q9VMU0	ND-13A	w1118	Tim14, homozygous	0.144818	0.212295
Q9V3N6	TM9SF4	w1118	Tim14, homozygous	0.145171	-0.182598
Q9VMH8	Pfdn1	w1118	Tim14, homozygous	0.145277	-0.312673
Q9VKD2	Hacd1	w1118	Tim14, homozygous	0.145288	-0.336534
Q9W4R8	Dmel\CG14270	w1118	Tim14, homozygous	0.246106	0.576276
Q9VJ80	Dmel\CG10211	w1118	Tim14, homozygous	0.14536	0.259883
Q9W2J5	Dmel\CG44245	w1118	Tim14, homozygous	0.145796	0.270151
Q9VAY9	mRpS22	w1118	Tim14, homozygous	0.146937	-0.259344
Q9VM49	Caper	w1118	Tim14, homozygous	0.147484	-0.257025
B7Z0B9	frm	w1118	Tim14, homozygous	0.147566	-0.169191
O97061	Ccp84Ad	w1118	Tim14, homozygous	0.147798	-0.508524
Q8SWW9	EG:171D11.2	w1118	Tim14, homozygous	0.148106	-0.24613
O76767	KdelR	w1118	Tim14, homozygous	0.148324	0.659049
A0A0B4KI65;Q4V3K5;Q4V3X9;Q9VA44	CG11313;Dmel\CG11313;c-SP11	w1118	Tim14, homozygous	0.1484	-0.822005
M9NF32;Q9V3K7	BG:DS09217.4	w1118	Tim14, homozygous	0.148421	-0.243833
Q9VKF6	Vha100-5	w1118	Tim14, homozygous	0.148456	0.306876
O46102	MTPAP	w1118	Tim14, homozygous	0.149091	0.318273
Q9V9M8	Nubpl	w1118	Tim14, homozygous	0.149297	0.388799
Q9VLU0	baf	w1118	Tim14, homozygous	0.149356	0.326314
Q9W5E4	Mybbp1A	w1118	Tim14, homozygous	0.149503	-0.35714
A1ZB48;Q5BIF1	CG14500;Dmel\CG14500	w1118	Tim14, homozygous	0.224725	-0.77156
Q8IQT0;M9PCW9;Q4V4B2;Q4V4E4	CG32196;Dmel\CG32196	w1118	Tim14, homozygous	0.17265	0.303507
A0A0B4K6N4;A8JRH3;A0A0B4K7R6;A0A0B4KHF2;A0A0B4KHW6;A0A6H2EEH6;Q9VA59	tmod	w1118	Tim14, homozygous	0.150114	0.188538
Q6IKC0	Dmel\CG42394	w1118	Tim14, homozygous	0.150211	-0.271243
P32234	128up	w1118	Tim14, homozygous	0.150324	-0.200335
Q24562	U2af50	w1118	Tim14, homozygous	0.150379	-0.166511
Q9VW26	Oat	w1118	Tim14, homozygous	0.150737	0.539949
Q7KJV6;Q7KUA4	Uba2	w1118	Tim14, homozygous	0.150859	0.21727
Q8SXU3	Gmppa	w1118	Tim14, homozygous	0.150918	0.243386
Q24114	dally	w1118	Tim14, homozygous	0.150948	0.316021
A0A0B4K7Q4;Q59E59;A0A0B4JD57;Q59E58	zip	w1118	Tim14, homozygous	0.15096	0.256505
Q9W3M7	mahe	w1118	Tim14, homozygous	0.15141	-0.27378
Q8MLQ5	kcc	w1118	Tim14, homozygous	0.151423	0.216392
Q9VPD3;Q9VPD3-2	Pss	w1118	Tim14, homozygous	0.151581	-0.39098
A8DYU2;A8DYU3;A8DYU1;R9PY62;R9PY34	GramD1B	w1118	Tim14, homozygous	0.255464	0.358426
Q9XYM0	Crk	w1118	Tim14, homozygous	0.15193	0.233686
Q8SWS2;Q9VYM7;X2JEY3	CG17788;Dmel\CG42258;Pripl4	w1118	Tim14, homozygous	0.152248	0.275211
C0PV96;E1JHP9;E1JHQ0;M9NCX9;Q9VPI6	galectin;galectin-RA	w1118	Tim14, homozygous	0.152551	0.229567
Q9V8I2	Lamtor2	w1118	Tim14, homozygous	0.152662	0.322919
O61458;O62609;O76259;Q7KPL1;O77069;Q8IMG6	Med	w1118	Tim14, homozygous	0.175953	0.247566
P08111;P08111-3	l(2)gl	w1118	Tim14, homozygous	0.152967	0.183797
P91615	Adhr	w1118	Tim14, homozygous	0.283359	0.537242
Q9W4P5	VhaAC39-1	w1118	Tim14, homozygous	0.153273	0.243727
B7FNK6;Q9VCR0	CG17109-RA;Dmel\CG17109	w1118	Tim14, homozygous	0.153522	-0.275627
Q9VXY7	Lsd-2	w1118	Tim14, homozygous	0.153611	0.373368
Q9VSN2	Zasp66	w1118	Tim14, homozygous	0.153629	0.504887
C4XVL0;Q9VUY4	CG5414-RA;IleRS-m	w1118	Tim14, homozygous	0.154769	-0.414348
P18934	mt:ND4L	w1118	Tim14, homozygous	0.168395	0.331525
Q7K130	DCTN4-p62	w1118	Tim14, homozygous	0.154979	0.321657
Q27415;Q27415-2	Nlp	w1118	Tim14, homozygous	0.155158	-0.299825
A1Z9A8	CG4679	w1118	Tim14, homozygous	0.155784	-0.203113
P54351	Nsf2	w1118	Tim14, homozygous	0.155936	-0.20534
P36188-3	wupA	w1118	Tim14, homozygous	0.156479	0.644227
Q9VPQ2	shv	w1118	Tim14, homozygous	0.156514	0.356499
Q9VC23	Dmel\CG7016	w1118	Tim14, homozygous	0.170169	0.373889
A8DYP0;A8DYP0-4	Unc-89	w1118	Tim14, homozygous	0.156748	0.188512
M9PC74;Q7K1W8	CG9112	w1118	Tim14, homozygous	0.156884	0.283886
B5RJM2;Q9W124	CG4806-RA;Dmel\CG4806	w1118	Tim14, homozygous	0.157011	-0.520024
Q9V3I2	Rab5	w1118	Tim14, homozygous	0.157238	0.185892
Q9VTT2	vers	w1118	Tim14, homozygous	0.291038	0.400816
Q8I0P8	Cpr65Av	w1118	Tim14, homozygous	0.158059	0.303723
Q7KN75	Dp1	w1118	Tim14, homozygous	0.158189	-0.177249
Q7KVI9	BcDNA:RH38235	w1118	Tim14, homozygous	0.168115	0.201233
Q8MS38	Dmel\CG33217	w1118	Tim14, homozygous	0.158276	-0.26478
P37160	LysS	w1118	Tim14, homozygous	0.158456	0.27346
E8NH73;D3DMM4;Q86B94;Q86B95;Q86B96;Q86B97;Q9VGE9;Q9VGF0	mfas;mfas-RK	w1118	Tim14, homozygous	0.172451	-0.379462
Q4Z8K6-2;Q4Z8K6;Q4Z8K6-3	RanBPM	w1118	Tim14, homozygous	0.158946	0.203373
P35122	Uch	w1118	Tim14, homozygous	0.15931	0.262143
Q9VDV3	Nup58	w1118	Tim14, homozygous	0.159463	-0.261451
P53997	Set	w1118	Tim14, homozygous	0.159547	0.344882
M9MRD4	Msp300	w1118	Tim14, homozygous	0.160072	0.281974
Q59E33	scaf6	w1118	Tim14, homozygous	0.251993	-0.532734
Q8SZ23	Dmel\CG8160	w1118	Tim14, homozygous	0.184109	0.844583
O61444;Q7KPK6;Q7KPX5	Mkk4	w1118	Tim14, homozygous	0.160516	0.268757
P51406	bys	w1118	Tim14, homozygous	0.160601	-0.489
Q9W087	l(3)neo7	w1118	Tim14, homozygous	0.160652	0.181467
Q8SY53	Ostgamma	w1118	Tim14, homozygous	0.160848	-0.274201
A0A0B4KFB3;A1Z726	Dmel\CG30495	w1118	Tim14, homozygous	0.160885	0.293682
P24156	Phb1	w1118	Tim14, homozygous	0.16089	-0.166878
Q9VCK6	Dmel\CG10184	w1118	Tim14, homozygous	0.160963	-0.316281
Q6IDF5	ND-B15	w1118	Tim14, homozygous	0.160973	0.214571
B7Z0I2	Dmel\CG15822	w1118	Tim14, homozygous	0.253489	-0.583557
Q9VPM9	Dmel\CG11601	w1118	Tim14, homozygous	0.270799	0.424921
Q7JZZ3	Dmel\CG13321	w1118	Tim14, homozygous	0.162641	0.272996
Q8SZY4	NT5E-2	w1118	Tim14, homozygous	0.162763	0.254322
Q9VR53	wap	w1118	Tim14, homozygous	0.17689	0.360397
Q9VA02	CG1544	w1118	Tim14, homozygous	0.163277	-0.211797
P22465	AnxB10	w1118	Tim14, homozygous	0.163387	0.431503
B3DNG1;Q7KVF6	CG33228-RA;l(2)SH0542	w1118	Tim14, homozygous	0.163634	-0.409045
A1Z7S4;Q95T49;C9QPE2	CG8026-RB;anon-WO0242455.53	w1118	Tim14, homozygous	0.301703	-0.366346
Q9VW43	Cyp305a1	w1118	Tim14, homozygous	0.275001	0.433214
Q8T0R1;Q9VCQ6	CenB1A	w1118	Tim14, homozygous	0.275056	0.569341
O46036	CtBP	w1118	Tim14, homozygous	0.164987	-0.208428
Q9W420	Spt6	w1118	Tim14, homozygous	0.165124	-0.150449
Q9VNI9	Sec20	w1118	Tim14, homozygous	0.165946	0.18177
A1Z7B8;Q8IGB5	CG30373;Dmel\CG30373	w1118	Tim14, homozygous	0.16615	-0.25317
Q95T19	Slimp	w1118	Tim14, homozygous	0.277027	1.07153
P36188-5	wupA	w1118	Tim14, homozygous	0.166272	0.588775
D0IQA9;Q9VRU7	Cpr65Aw	w1118	Tim14, homozygous	0.16637	0.79462
Q8SYA6	CG7322	w1118	Tim14, homozygous	0.166459	0.261648
A0A0B4KHK1;Q9VDE3	slmb	w1118	Tim14, homozygous	0.166875	-0.318196
Q7YU93;Q9VZK1;D6W4V3	CG14985;CG14985-RB;Dmel\CG14985	w1118	Tim14, homozygous	0.167094	0.250078
Q9VTE6	Noc1	w1118	Tim14, homozygous	0.214931	-0.676511
Q7KSD3;Q9VE62;A0A126GUV7	fray	w1118	Tim14, homozygous	0.167637	-0.212453
P91929	ND-42	w1118	Tim14, homozygous	0.167669	0.20083
Q59DP9	PMCA	w1118	Tim14, homozygous	0.167753	0.217241
Q9V396	CAH1	w1118	Tim14, homozygous	0.168045	-0.242306
A8JNJ6;M9PBL6;Q7KV69;Q7KV70;Q9VZQ3	kst	w1118	Tim14, homozygous	0.168243	0.179893
Q8MM39;Q8MM49;Q8T0M5	Spn42Da	w1118	Tim14, homozygous	0.263604	-0.455514
M9MSL3	Hsp110	w1118	Tim14, homozygous	0.168666	-0.151553
Q9VE34	Epg5	w1118	Tim14, homozygous	0.168799	0.214517
Q9VKM3	ATPsynG	w1118	Tim14, homozygous	0.168948	-0.227676
C0PTU7;Q9VDY6;Q8MQV7	CG3773-RA;Polr2M	w1118	Tim14, homozygous	0.281516	-0.451565
Q9U9P7	rdgBbeta	w1118	Tim14, homozygous	0.169605	-0.380184
Q9VFS5	flfl	w1118	Tim14, homozygous	0.180541	0.299882
Q9VSH0	CG7194	w1118	Tim14, homozygous	0.219097	0.461303
Q9VB25;Q9VB25-2	Klp98A	w1118	Tim14, homozygous	0.235364	0.296382
Q9VSH4	Cpsf6	w1118	Tim14, homozygous	0.171161	-0.296575
Q9VTZ6	Pmm2	w1118	Tim14, homozygous	0.171267	0.212043
Q7KVT8;Q9W3M4	orion	w1118	Tim14, homozygous	0.196401	0.438643
Q9VMM2	Dmel\CG11034	w1118	Tim14, homozygous	0.172214	0.18753
Q9V3W0	UK114	w1118	Tim14, homozygous	0.172367	0.220416
Q9VT41	defl	w1118	Tim14, homozygous	0.1726	0.429328
Q8IGP0;Q9VA42	Npc2g	w1118	Tim14, homozygous	0.172607	-0.383799
A0A0B4KGY6-7	ps	w1118	Tim14, homozygous	0.172944	-0.183371
Q9W2N0	cpa	w1118	Tim14, homozygous	0.173342	0.200219
Q9VSL9	Dmel\CG6638	w1118	Tim14, homozygous	0.173942	-0.197727
Q7K2R3;Q9VXP8	CG8952;Dmel\CG8952	w1118	Tim14, homozygous	0.174204	0.309211
Q9VUZ1	Trs20	w1118	Tim14, homozygous	0.271894	0.821623
Q6NR46	Spt-I	w1118	Tim14, homozygous	0.174238	-0.21389
A0A0B4K7N0;A1Z8W8;A1Z8W9	garz	w1118	Tim14, homozygous	0.17435	-0.226009
M9PD08;Q9VK85	eRF3	w1118	Tim14, homozygous	0.17435	-0.182299
Q9VIH9	CG9338	w1118	Tim14, homozygous	0.17435	0.240707
Q95SC0;Q9VXH7	CG9917-RA;Dmel\CG9917	w1118	Tim14, homozygous	0.174502	0.378981
Q9VNX8	eIF2A	w1118	Tim14, homozygous	0.174502	-0.201872
Q7JXU4	Ns2	w1118	Tim14, homozygous	0.184971	-0.537334
P49071	MAPk-Ak2	w1118	Tim14, homozygous	0.17503	0.191423
Q9VCT2	Gbp3	w1118	Tim14, homozygous	0.185279	-0.235116
Q86P91;Q9VR90	Syx16	w1118	Tim14, homozygous	0.213237	0.442005
O61492	Flo2	w1118	Tim14, homozygous	0.175776	-0.160293
A0A0B4LF49;Q8T5S9	metro	w1118	Tim14, homozygous	0.175838	0.308669
P15215	LanB2	w1118	Tim14, homozygous	0.176078	0.167456
Q9VTU9	Miox	w1118	Tim14, homozygous	0.176207	0.491655
A0A0B4KFB0;A0A0B4KFG1;B7Z0V2	Dmel\CG2698	w1118	Tim14, homozygous	0.176381	0.200233
F7VJQ8;M9ND97	CG43084-RA;Dmel\CG43084	w1118	Tim14, homozygous	0.201626	0.655303
Q7K1V5	jagn	w1118	Tim14, homozygous	0.176533	-0.256401
Q7K485	cathD	w1118	Tim14, homozygous	0.176533	0.559041
Q9VYV3	prtp	w1118	Tim14, homozygous	0.17689	-0.188717
B3DNM7;Q9VGW9	CG6547-RA;mRpL37	w1118	Tim14, homozygous	0.176944	-0.267922
P45888	Arp2	w1118	Tim14, homozygous	0.177108	-0.197472
Q9U1K3	glob1	w1118	Tim14, homozygous	0.17725	0.199705
Q6IDD9;Q6IDD9-2	Sarm	w1118	Tim14, homozygous	0.17725	0.317158
P61851	Sod1	w1118	Tim14, homozygous	0.17725	0.202978
A8DYB0	Dmel\CG13185	w1118	Tim14, homozygous	0.177431	-0.336597
Q9VGQ9	Dph3	w1118	Tim14, homozygous	0.270441	-0.314252
P12252;P12252-5	dnc	w1118	Tim14, homozygous	0.177823	0.166988
Q9VQQ5	Dmel\CG2772	w1118	Tim14, homozygous	0.2193	0.462251
Q9VU87	Vps36	w1118	Tim14, homozygous	0.177953	0.226011
Q6IIA4;S0F2A2	BP1006;CG34015	w1118	Tim14, homozygous	0.228244	-0.355055
Q9VV39	mRpS34	w1118	Tim14, homozygous	0.17815	-0.192512
Q9U4F8	Ube4A	w1118	Tim14, homozygous	0.17815	-0.184258
B7Z028;Q9VMD7	Acox3	w1118	Tim14, homozygous	0.178243	-0.241397
A8DZ29;O61380	eIF4G1	w1118	Tim14, homozygous	0.178243	-0.247042
Q9W1H9	Dmel\CG5569	w1118	Tim14, homozygous	0.188716	-0.368364
Q9VYT6	p24-1	w1118	Tim14, homozygous	0.178333	0.238741
Q9VNA3	BEST:LD29996	w1118	Tim14, homozygous	0.178441	0.256514
Q9V9A7	Mccc2	w1118	Tim14, homozygous	0.178441	-0.166959
Q7KMP8	Rpn9	w1118	Tim14, homozygous	0.178738	-0.167135
Q8IPA8;Q8IPA7	CG16917;CG4831	w1118	Tim14, homozygous	0.246106	0.336762
Q7YU20;A0A0C5K8A6;O77290;Q9W4K1	rb;rb-RA	w1118	Tim14, homozygous	0.179056	-0.3505
Q5U117	Egm	w1118	Tim14, homozygous	0.179102	-0.181297
Q9W1C9	EbpIII	w1118	Tim14, homozygous	0.179419	0.195517
O61650;Q9VPN5	Stip1	w1118	Tim14, homozygous	0.179592	-0.170129
Q9V4I0	Cyp9b1	w1118	Tim14, homozygous	0.179738	0.322773
Q9W335	l(1)G0320	w1118	Tim14, homozygous	0.179882	0.368228
A1ZBU6;Q8IGL1	BcDNA:RE70748;CG30151	w1118	Tim14, homozygous	0.230983	0.463469
Q7KLW5;Q7KN94	wal	w1118	Tim14, homozygous	0.18029	-0.193439
P48608	dia	w1118	Tim14, homozygous	0.180452	0.287574
Q9VHX4	Dmel\CG2767	w1118	Tim14, homozygous	0.180541	0.403225
Q9VJD1	GCS2beta	w1118	Tim14, homozygous	0.180547	0.198467
Q9VY92	Dmel\CG11151	w1118	Tim14, homozygous	0.181085	-0.341338
D9PTU8;Q9VNY3	CG14564-RA;Dmel\CG14564	w1118	Tim14, homozygous	0.283271	-0.559546
Q9VKC5	p8	w1118	Tim14, homozygous	0.208494	0.99005
G7H7Y5	CG42822-RA	w1118	Tim14, homozygous	0.181981	0.413706
Q04047-2;Q04047	nonA	w1118	Tim14, homozygous	0.182004	0.25733
Q9VDE5	ppan	w1118	Tim14, homozygous	0.182141	-0.25551
Q9W5R8	RpL5	w1118	Tim14, homozygous	0.182167	-0.192313
Q03017;Q03017-2	cact	w1118	Tim14, homozygous	0.182312	0.229119
C9QPE7;Q9VM19	CG5171-RC;Dmel\CG5171	w1118	Tim14, homozygous	0.182312	0.294543
P08879	awd	w1118	Tim14, homozygous	0.182588	-0.19078
P55830	RpS3A	w1118	Tim14, homozygous	0.182588	0.370146
I1V500;Q9W0H8	scf	w1118	Tim14, homozygous	0.182634	0.244475
Q9VEN1	cher	w1118	Tim14, homozygous	0.182792	0.159716
Q9VGY8	Phyhd1	w1118	Tim14, homozygous	0.182919	0.188339
Q24314	dor	w1118	Tim14, homozygous	0.183064	-0.225087
Q9W128	CT15357	w1118	Tim14, homozygous	0.225812	0.312142
P25823	tud	w1118	Tim14, homozygous	0.183367	-0.172865
Q86NZ5;Q9VU38;Q9VU39	Adk2	w1118	Tim14, homozygous	0.183437	-0.227471
A8WHL6;H1UUM7;A1ZAT5	CG6522;CG6522-RA;Tes	w1118	Tim14, homozygous	0.226175	-0.331989
Q9VYK7	Dmel\CG2540	w1118	Tim14, homozygous	0.304631	-0.518454
Q9VEZ5	IKKbeta	w1118	Tim14, homozygous	0.183855	-0.312994
Q8MSI7;Q9VQD7	ND-B17.2	w1118	Tim14, homozygous	0.183979	0.171803
Q9VZ41	SmydA-4	w1118	Tim14, homozygous	0.23567	-0.537377
Q59DY2	Dmel\CG33510	w1118	Tim14, homozygous	0.184115	-0.25868
P15348	Top2	w1118	Tim14, homozygous	0.184286	0.182415
Q8IGS1;Q9VEN3	GckIII	w1118	Tim14, homozygous	0.184456	0.165478
Q7KN63;Q9XZ53	Stt3B	w1118	Tim14, homozygous	0.184475	0.257869
Q27601	Prat	w1118	Tim14, homozygous	0.184971	-0.222926
Q0E8H7;Q8MQS1;Q9NGV3	SP1173	w1118	Tim14, homozygous	0.196115	0.308774
Q8T481	Wrb	w1118	Tim14, homozygous	0.237177	0.431039
P54385	Gdh	w1118	Tim14, homozygous	0.185555	0.185817
Q9V9E3	CG3107	w1118	Tim14, homozygous	0.185555	0.167619
Q9VDL1	CG5412	w1118	Tim14, homozygous	0.185555	-0.250761
P10674	Fas1	w1118	Tim14, homozygous	0.185555	0.175968
Q9VXN3	Dmel\CG8578	w1118	Tim14, homozygous	0.185641	0.460087
Q7KAJ2	shot	w1118	Tim14, homozygous	0.229526	0.26024
Q9VRG6	anox	w1118	Tim14, homozygous	0.186694	-0.234595
Q9W0X3	DmP29	w1118	Tim14, homozygous	0.186748	0.335801
Q0E908	Hil	w1118	Tim14, homozygous	0.186748	-0.260694
M9PGW8;Q8IR86;Q962F2	bif	w1118	Tim14, homozygous	0.255736	-0.354243
O97172	CG18508	w1118	Tim14, homozygous	0.186981	-0.213098
O96299	Sodh2	w1118	Tim14, homozygous	0.187005	-0.327241
Q8MRW1	Tim23	w1118	Tim14, homozygous	0.187298	-0.252031
Q9VBL3	Dmel\CG5886	w1118	Tim14, homozygous	0.187394	-0.248298
Q9VMY1	mRpL24	w1118	Tim14, homozygous	0.187394	-0.164275
P20354-2	Galphas	w1118	Tim14, homozygous	0.187484	0.171715
Q9VI80	thw	w1118	Tim14, homozygous	0.187554	0.355029
Q9VTM2	Dph1	w1118	Tim14, homozygous	0.215001	0.356045
P39205	cin	w1118	Tim14, homozygous	0.188167	0.160851
D3DN08;Q8IPU7;Q8IPU8;Q9VPD6	BNIP3;CG5059-RB	w1118	Tim14, homozygous	0.199614	0.435655
A1Z897	CG12895	w1118	Tim14, homozygous	0.2	0.326867
Q23979-3;Q23979;Q23979-2	Myo61F	w1118	Tim14, homozygous	0.188824	0.214653
Q9VQF9	Snapin	w1118	Tim14, homozygous	0.189554	0.333345
Q7K172	ste24a	w1118	Tim14, homozygous	0.189585	0.243671
Q9VZD5	mRpS6	w1118	Tim14, homozygous	0.189858	0.23706
Q7JRC9	CG30493;CG30496;l(2)08492	w1118	Tim14, homozygous	0.189938	0.180976
P40427	exd	w1118	Tim14, homozygous	0.190263	0.443497
A1Z6M0	Bap170	w1118	Tim14, homozygous	0.288329	0.39264
O16129	PheRS-m	w1118	Tim14, homozygous	0.190639	-0.237408
Q24593	Rbcn-3A	w1118	Tim14, homozygous	0.190941	0.148294
Q9VYQ9	Tango4	w1118	Tim14, homozygous	0.244529	-0.262744
B3DNI4;Q9VVM7;B3DN15	CG14353-RA;Wdr92	w1118	Tim14, homozygous	0.401466	-0.405961
M9NCT2;C1C3C5;F2FB81;H5V8D0;M9PCP4;Q9VKM2;X2J5L4	SCAR;SCAR-RA	w1118	Tim14, homozygous	0.191231	0.231434
Q9VZU4	ND-30	w1118	Tim14, homozygous	0.191286	0.170228
Q8MZG9	Dmel\CG2070	w1118	Tim14, homozygous	0.298035	-0.559694
Q94981	ari-1	w1118	Tim14, homozygous	0.191381	0.334762
Q24113;Q7JPC7	nonA-l	w1118	Tim14, homozygous	0.191416	-0.198698
Q9V3W2	ND-B17	w1118	Tim14, homozygous	0.191446	0.172483
Q8IPZ3;Q8SZK7	CG17221;Dmel\CG17221	w1118	Tim14, homozygous	0.191446	0.343772
O76281	bt	w1118	Tim14, homozygous	0.20791	-0.215306
P53624	alpha-Man-Ia	w1118	Tim14, homozygous	0.191532	-0.217985
A8JNK1;M9PHB1;M9PBN6;M9PE93	ens	w1118	Tim14, homozygous	0.191651	-0.150344
Q9VIC9	Dmel\CG8665	w1118	Tim14, homozygous	0.192603	-0.535642
E1JGP2;Q058V3;E1JGP4	RIC-3	w1118	Tim14, homozygous	0.192641	0.36748
P19889	RpLP0	w1118	Tim14, homozygous	0.19323	-0.169088
P12080;P12080-2	if	w1118	Tim14, homozygous	0.193339	-0.152532
C4XVL8;Q4V549;Q9VCU3	CG4725;CG4725-RA;Nepl13	w1118	Tim14, homozygous	0.193339	0.40285
A0A0B4KHH8;A0A0B4KHI4	Syp	w1118	Tim14, homozygous	0.193464	0.47474
P91939;Q8IGZ8	Lcp65Ad	w1118	Tim14, homozygous	0.193509	-0.328203
P38979	sta	w1118	Tim14, homozygous	0.193693	-0.212123
Q9VW59	RhoGDI	w1118	Tim14, homozygous	0.193885	0.202804
Q9V3S0	Cyp4g1	w1118	Tim14, homozygous	0.193983	-0.24887
Q0E9E2	PCB	w1118	Tim14, homozygous	0.194185	-0.187825
Q8SYL0	PGS1	w1118	Tim14, homozygous	0.194299	-0.200795
Q9VC58	Syx18	w1118	Tim14, homozygous	0.349108	-0.696568
Q9W376	CG12056	w1118	Tim14, homozygous	0.194652	0.310237
Q9VJZ4	ND-B22	w1118	Tim14, homozygous	0.194755	0.17297
Q9GYU8	mbo	w1118	Tim14, homozygous	0.194912	0.160788
Q8IPM8-8;Q8IPM8;Q8IPM8-3;Q8IPM8-4;Q8IPM8-5;Q8IPM8-7	cpx	w1118	Tim14, homozygous	0.211436	-0.279936
Q9VR44	CT10168	w1118	Tim14, homozygous	0.195807	-0.232887
Q9VH23	knk	w1118	Tim14, homozygous	0.250074	-0.484675
O46092;Q9W543	Rbcn-3B	w1118	Tim14, homozygous	0.196098	0.156104
Q9W4W5	Dmel\CG2680	w1118	Tim14, homozygous	0.196098	0.273675
B7Z001;Q9VQL7	FASN1	w1118	Tim14, homozygous	0.196308	-0.151877
A0A0B4KFD1;A1Z7C4	LRP1	w1118	Tim14, homozygous	0.196387	0.478904
Q24208	eIF2gamma	w1118	Tim14, homozygous	0.196566	-0.194608
Q9VP00	Cpr78E	w1118	Tim14, homozygous	0.196702	2.332
Q9W245	Dmel\CG4610	w1118	Tim14, homozygous	0.411202	0.396987
Q9V3P6	Rpn2	w1118	Tim14, homozygous	0.197139	0.156146
Q9W328	Lst8	w1118	Tim14, homozygous	0.239893	0.248263
Q9V3V6	Rpt5	w1118	Tim14, homozygous	0.197366	0.227362
Q9VUR3	AIMP2	w1118	Tim14, homozygous	0.197412	-0.194164
Q9VAP8	alpha-Man-Ib	w1118	Tim14, homozygous	0.197499	0.240226
Q9VDC3	AP-2sigma	w1118	Tim14, homozygous	0.197749	0.203738
Q9VCA5	beta-PheRS	w1118	Tim14, homozygous	0.197853	-0.140263
Q9V3E9	spag	w1118	Tim14, homozygous	0.197853	0.177239
Q9VDZ4	Nsun5	w1118	Tim14, homozygous	0.325746	-0.4734
Q8IMB8	Dmel\CG1674	w1118	Tim14, homozygous	0.198013	0.530709
Q9VJC0	Dmel\CG6870	w1118	Tim14, homozygous	0.307747	0.716318
Q24203;Q1RKR1;Q9VIB0;Q9VIB1	alpha-Est9	w1118	Tim14, homozygous	0.327648	-0.428782
Q8WTC1	bonsai	w1118	Tim14, homozygous	0.199711	-0.241615
Q8MKW7	RNaseZ	w1118	Tim14, homozygous	0.199819	-0.207757
Q0E9B6	RpS11	w1118	Tim14, homozygous	0.200241	0.404465
Q9W1G0	Taldo	w1118	Tim14, homozygous	0.200502	-0.178321
C0HK94	CG45078	w1118	Tim14, homozygous	0.200615	-0.285204
Q24368	Iswi	w1118	Tim14, homozygous	0.212387	0.217128
Q9VZX9	AhcyL1	w1118	Tim14, homozygous	0.200616	0.209907
Q9VGJ7	Dmel\CG6834	w1118	Tim14, homozygous	0.200715	-0.143429
Q04691-2	Fbp1	w1118	Tim14, homozygous	0.200889	2.849
Q86B44	Gss2	w1118	Tim14, homozygous	0.201138	0.21025
Q9VCJ8	SPE	w1118	Tim14, homozygous	0.201422	-0.242779
Q9VN31	Fip1	w1118	Tim14, homozygous	0.201458	-0.250075
M9PEY7	Atg18a	w1118	Tim14, homozygous	0.201708	0.28462
Q9VQF8	HemK2	w1118	Tim14, homozygous	0.36137	0.349418
P20232	TfIIS	w1118	Tim14, homozygous	0.202143	-0.314621
A9YKS3;A9YKS4;A9YKS6;A9YKS8;A9YKT0;A9YKT1;A9YKT2;A9YKT3;F6J5A6;F6J5A8;F6J5A9;F6J5B0	CG33175	w1118	Tim14, homozygous	0.314506	0.611859
B7YZT2;B7YZT2-2	Fis1	w1118	Tim14, homozygous	0.202956	-0.282598
Q59E36;Q59E36-4	CoRest	w1118	Tim14, homozygous	0.219509	0.314899
Q86BM0	gh06087	w1118	Tim14, homozygous	0.203673	-0.215333
Q8IQQ0	Ogdh	w1118	Tim14, homozygous	0.204016	0.713635
Q8MRQ1;Q9VL73	Dmel\CG13124	w1118	Tim14, homozygous	0.204093	-0.240312
A0A0B4KF34;Q9VNC4	CG12167	w1118	Tim14, homozygous	0.363945	-0.380429
Q9VUY8	Strump	w1118	Tim14, homozygous	0.306993	0.448619
P08144	Amy-p	w1118	Tim14, homozygous	0.204894	0.574946
Q8MKL1	CG30010	w1118	Tim14, homozygous	0.204943	0.609507
Q86BH5	Zasp66	w1118	Tim14, homozygous	0.205282	0.347955
Q9VFQ9	Dip-B	w1118	Tim14, homozygous	0.205478	-0.164046
O16043	Df31	w1118	Tim14, homozygous	0.205815	0.241116
P48456	CanA1	w1118	Tim14, homozygous	0.206162	-0.185931
Q8IQ27-2	Usp2	w1118	Tim14, homozygous	0.206441	-0.184055
Q7K127	CT24026	w1118	Tim14, homozygous	0.206661	0.529361
Q9W3N7	ND-MNLL	w1118	Tim14, homozygous	0.206899	-1.21627
Q9VLY3;Q7YU26	CG13795;Dmel\CG13795	w1118	Tim14, homozygous	0.207199	0.337238
D3DMH6;Q8MT25;Q9W452	CG6067;CG6067-RA;Dmel\CG6067	w1118	Tim14, homozygous	0.281528	0.231103
Q9VRL2	Membrin	w1118	Tim14, homozygous	0.219068	0.170106
Q9W133	Adck1	w1118	Tim14, homozygous	0.219256	-0.368023
M9PC61;Q9VQ45;B5RJN3	CG31664-RA;Dmel\CG31664	w1118	Tim14, homozygous	0.370243	-0.309646
Q9U3Z7	hoip	w1118	Tim14, homozygous	0.208391	-0.239249
A1A6U3;E2QCM9;Q4V3E9	CG12370;Dh44-R2	w1118	Tim14, homozygous	0.208705	0.239086
Q9VQ79;Q9VQ79-1	AIF	w1118	Tim14, homozygous	0.208722	-0.201825
M9PGL8;M9PJ04;Q2PE29;Q7KVX6;Q6NNZ8;Q8MR38;Q8MS07	CG15240;CG16828;CG16829;CG32776;CG42541	w1118	Tim14, homozygous	0.371419	0.472243
A1ZAC0	Tsf3	w1118	Tim14, homozygous	0.237753	0.330492
Q9VPK3	Dmel\CG31974	w1118	Tim14, homozygous	0.209428	0.197377
Q7YZA2	CG7065	w1118	Tim14, homozygous	0.284036	0.297663
O18333	Rab2	w1118	Tim14, homozygous	0.209518	0.192141
Q9VW68	Gabat	w1118	Tim14, homozygous	0.209643	-0.171311
Q9W1R0	yellow-d2	w1118	Tim14, homozygous	0.210131	0.915642
P83100	p38c	w1118	Tim14, homozygous	0.210146	-0.25665
Q9V3A4	Catsup	w1118	Tim14, homozygous	0.210352	0.323642
L0CPD9	RPS11	w1118	Tim14, homozygous	0.211204	0.37027
Q9XZ14	goe	w1118	Tim14, homozygous	0.211204	0.258302
Q9VG04	dMEMO	w1118	Tim14, homozygous	0.211338	0.259086
Q9VN13	Sfxn1-3	w1118	Tim14, homozygous	0.211436	0.158393
A1ZB17;A8E761;B9EQW8	CG5084;CG5084-RA;Dmel\CG5084	w1118	Tim14, homozygous	0.211586	-0.332054
Q7K274;A0A0B4LG95;A0A0B4LGC6;Q8MLS7	l(2)k09913	w1118	Tim14, homozygous	0.211598	-0.221118
Q9VB93	Dmel\CG6295	w1118	Tim14, homozygous	0.212029	-0.177643
Q9NIW1;Q9NIW2	Men	w1118	Tim14, homozygous	0.212082	-0.230034
Q9VVP2	Dmel\CG7320	w1118	Tim14, homozygous	0.212879	0.636637
A0A126GUP6;A0A126GUP6-2;A0A126GUP6-3	MP1	w1118	Tim14, homozygous	0.213237	0.382075
M9NHB6	CoRest	w1118	Tim14, homozygous	0.318858	0.651594
Q99323;Q99323-1;Q99323-2;Q99323-4	zip	w1118	Tim14, homozygous	0.213416	0.166742
P20228	Gad1	w1118	Tim14, homozygous	0.230812	0.246822
Q7JQT9	Dmel\CG1671	w1118	Tim14, homozygous	0.213953	-0.444677
Q9W196	Dmel\CG3356	w1118	Tim14, homozygous	0.214	0.239619
Q9W0B8	alphaCOP	w1118	Tim14, homozygous	0.214062	0.149241
Q9VSS1	pix	w1118	Tim14, homozygous	0.214375	-0.179971
Q9Y115	CG4928	w1118	Tim14, homozygous	0.214406	0.221952
Q7JY99	Dmel\CG8298	w1118	Tim14, homozygous	0.215107	0.677367
Q9VTE1	Dmel\CG32069	w1118	Tim14, homozygous	0.215107	0.195849
Q9VCI3-3	Lsd-1	w1118	Tim14, homozygous	0.21536	0.229069
Q9VY54	Prp16	w1118	Tim14, homozygous	0.215395	-0.289122
D5A7L0;M9NFP5;Q9XZS5	CG17636-RA;Dmel\CG17636;EG:23E12.1	w1118	Tim14, homozygous	0.215748	-0.388471
Q9W426;X2JAM0;X2JCR6	Dmel\CG14445	w1118	Tim14, homozygous	0.215786	0.211282
Q9VHK5;Q7KSU3	Dmel\CG8379	w1118	Tim14, homozygous	0.215786	-0.213452
E2QCN9	Gs1l	w1118	Tim14, homozygous	0.215997	0.240329
Q9VMQ9	cl	w1118	Tim14, homozygous	0.216009	0.232584
C7LAF3	lute	w1118	Tim14, homozygous	0.353075	0.267429
Q9VMT2;X2JD70	TpnC25D	w1118	Tim14, homozygous	0.216358	0.220873
Q9V8M2	Cyp12b2	w1118	Tim14, homozygous	0.275056	0.504913
Q9VX77	Chchd2	w1118	Tim14, homozygous	0.21661	-0.33827
Q9W1B0	gek	w1118	Tim14, homozygous	0.217047	0.262616
D3PK81	CtsF	w1118	Tim14, homozygous	0.217088	0.241413
Q9VVI1	Alsin2	w1118	Tim14, homozygous	0.217371	-0.225301
Q9VHI7	Iru	w1118	Tim14, homozygous	0.217371	-0.205633
P80455	RpS12	w1118	Tim14, homozygous	0.217371	-0.208799
Q9TVQ5	spt4	w1118	Tim14, homozygous	0.354517	0.507673
Q9VHB2	dMPC2	w1118	Tim14, homozygous	0.217714	-0.22459
Q8MPN5;Q8MPN7	Spn42Da	w1118	Tim14, homozygous	0.21844	0.434788
Q8IPW2;Q8IPW2-1	dock	w1118	Tim14, homozygous	0.231373	0.262699
Q9VRL0	Cyt-c1	w1118	Tim14, homozygous	0.218767	-0.309233
Q9VEB3	Non3	w1118	Tim14, homozygous	0.219068	-0.290972
Q9W3H4	sni	w1118	Tim14, homozygous	0.220116	0.228474
Q9VRG8	Dmel\CG1486	w1118	Tim14, homozygous	0.22022	0.187211
A0A4P1SA55;Q8IPA2;Q8SYS2	Mal-B2	w1118	Tim14, homozygous	0.220465	0.351573
Q9VW54	Rpn1	w1118	Tim14, homozygous	0.22072	0.166244
A1ZBB1	Dmel\CG5335	w1118	Tim14, homozygous	0.22111	0.251524
Q95RA9	GILT1	w1118	Tim14, homozygous	0.221283	0.329413
Q9VFR4	Dmel\CG9312	w1118	Tim14, homozygous	0.23945	0.556037
M9MRQ6	Sh3beta	w1118	Tim14, homozygous	0.221549	0.198547
Q9VN14	Cont	w1118	Tim14, homozygous	0.221555	0.19572
Q9VSC1	Srp9	w1118	Tim14, homozygous	0.221858	-0.408709
A9UN30	EG:171D11.1	w1118	Tim14, homozygous	0.221895	0.153738
O18408	Amyrel	w1118	Tim14, homozygous	0.222165	0.530244
Q9VJI5	yellow-b	w1118	Tim14, homozygous	0.222173	0.215178
M9PEX7	CT11439	w1118	Tim14, homozygous	0.222173	0.436786
Q95RA8	mats	w1118	Tim14, homozygous	0.253134	0.174275
Q7K5J8	Cpr57A	w1118	Tim14, homozygous	0.222255	0.355661
F2FBB8;M9MRN7	CG42846-RA;Dmel\CG42846	w1118	Tim14, homozygous	0.222369	0.407355
Q0KI98;Q9U4Y0;Q9U4Y1	TrpRS	w1118	Tim14, homozygous	0.222448	-0.15238
Q6NP91	Tmem63	w1118	Tim14, homozygous	0.223063	0.206779
Q8STF7;Q9VND3	Pi4KIIalpha	w1118	Tim14, homozygous	0.236262	-0.229325
A0A4D6K616	orb2	w1118	Tim14, homozygous	0.283541	0.495713
Q7JVH6	Dmel\CG9436	w1118	Tim14, homozygous	0.22381	-0.142745
Q961A8	Papss	w1118	Tim14, homozygous	0.22407	0.195754
Q9VRX2	Vps8	w1118	Tim14, homozygous	0.30401	-0.370075
Q4V6J1	GstE10	w1118	Tim14, homozygous	0.243033	0.29421
Q4V5X3;Q9VW73	CG14184;Lamtor1	w1118	Tim14, homozygous	0.224982	0.395139
A0A0B4KGQ0;Q9VCI7	RanBP3	w1118	Tim14, homozygous	0.225254	0.242114
P12982	Pp1-87B	w1118	Tim14, homozygous	0.225969	-0.159776
Q7KT73	Dmel\CG18477	w1118	Tim14, homozygous	0.286952	0.629851
O97468;O97469;Q8SXP8;Q9W1I0	TBPH	w1118	Tim14, homozygous	0.226018	0.295869
Q9VF89	mRpL9	w1118	Tim14, homozygous	0.226175	-0.224697
Q9VD07	Dmel\CG12499	w1118	Tim14, homozygous	0.226243	-0.427571
Q24241	Ank	w1118	Tim14, homozygous	0.226585	0.168877
Q7YTY2;Q9VCH2	CG11945;CG33111	w1118	Tim14, homozygous	0.226661	-0.231147
Q8SXV8;Q8SZM9;Q9VQR0	CG3246;Dmel\CG3246	w1118	Tim14, homozygous	0.226751	0.157947
Q9VBI3	Vps2	w1118	Tim14, homozygous	0.226924	0.281271
Q7K533	Gbp2	w1118	Tim14, homozygous	0.227063	0.390011
Q94516	ATPsynB	w1118	Tim14, homozygous	0.227067	-0.159695
P49028	mago	w1118	Tim14, homozygous	0.227088	-0.239956
Q9VRJ2-2;Q9VRJ2	Fitm2	w1118	Tim14, homozygous	0.22719	-0.261075
M9PGC5;M9PGC5-2;M9PGC5-3	Wnk	w1118	Tim14, homozygous	0.338491	-0.433927
C5WLU6;Q9W2R1	CG9993-RA;Dmel\CG9993	w1118	Tim14, homozygous	0.22805	-0.168475
B7Z0R7;Q86BR6	Atg16	w1118	Tim14, homozygous	0.228183	0.285387
A1ZAY4	Dmel\CG4984	w1118	Tim14, homozygous	0.22835	-0.256943
Q95RF6	Tom20	w1118	Tim14, homozygous	0.22889	-0.21025
Q960W6	CG8306	w1118	Tim14, homozygous	0.229098	-0.175641
A0A0B4JD00;A8DY69	Lpin	w1118	Tim14, homozygous	0.229179	-0.142761
Q9W0Y2	CG2811	w1118	Tim14, homozygous	0.229208	0.251079
Q9VE98	Dmel\CG8064	w1118	Tim14, homozygous	0.247563	-0.285961
Q9W569;O46063	EG:171E4.4	w1118	Tim14, homozygous	0.229499	0.431232
Q9VZW1;Q8SZE1	scramb2	w1118	Tim14, homozygous	0.230384	-0.305731
Q8MRA2;Q9VMU2	CG5828;Dmel\CG5828	w1118	Tim14, homozygous	0.230576	0.225039
Q8SYD7;Q9W3T2	CG4593;Dmel\CG4593	w1118	Tim14, homozygous	0.230576	0.304729
Q9VRU2	loj	w1118	Tim14, homozygous	0.230799	-0.186094
A9UNB3;Q9VFS0	Adgf-C	w1118	Tim14, homozygous	0.46982	0.347402
Q9VLU4	Spn28Dc	w1118	Tim14, homozygous	0.231072	0.531869
Q9BI21;Q9VCH8	tst	w1118	Tim14, homozygous	0.23133	0.237377
C1C592	CG14235-RA	w1118	Tim14, homozygous	0.231341	0.176415
Q9VEW5;Q8SXU5	BcDNA:RE20991	w1118	Tim14, homozygous	0.23166	0.225981
Q95SA2;Q9VZU8	Alg2	w1118	Tim14, homozygous	0.231671	0.168446
Q5BII0;Q9V4C6	Zip102B	w1118	Tim14, homozygous	0.231798	0.221026
Q24592	hop	w1118	Tim14, homozygous	0.231798	0.356712
P25161	Rpn3	w1118	Tim14, homozygous	0.232356	0.141998
Q9VF27	ND-23	w1118	Tim14, homozygous	0.232618	0.160919
Q9VMC8	Phf5a	w1118	Tim14, homozygous	0.314712	-0.255542
Q9VP57	pzg	w1118	Tim14, homozygous	0.233639	0.197363
Q52KA4;Q9W1H5	CG11183;DCP1	w1118	Tim14, homozygous	0.233941	0.242439
Q8STG9	Sec61alpha	w1118	Tim14, homozygous	0.234424	0.152432
Q8T3P0;Q9VNX4	P5CDh1	w1118	Tim14, homozygous	0.234543	0.18557
P25439;P25439-2	brm	w1118	Tim14, homozygous	0.234613	0.324498
Q9VIV9	Dmel\CG10195	w1118	Tim14, homozygous	0.234676	-0.25845
M9PD19;B7YZW3;E3CTU0;Q9VJJ8;Q9VJJ9	CG42389-RG;mtgo	w1118	Tim14, homozygous	0.234676	0.237059
Q8SZL8;Q9VQR9	CG17593;Dmel\CG17593	w1118	Tim14, homozygous	0.235357	0.201333
O96827	eEF1beta	w1118	Tim14, homozygous	0.235364	-0.193128
Q24524	sn	w1118	Tim14, homozygous	0.235418	0.267673
Q9V3U6	CtsK1	w1118	Tim14, homozygous	0.235418	0.35577
Q9VBA0	Dmel\CG6330	w1118	Tim14, homozygous	0.235499	-0.220226
P17917	PCNA	w1118	Tim14, homozygous	0.235529	-0.181566
P27091	gbb	w1118	Tim14, homozygous	0.477662	-0.340781
Q8MT06	Ns1	w1118	Tim14, homozygous	0.235652	-0.365805
Q9VV87	Baldspot	w1118	Tim14, homozygous	0.235652	-0.257718
A0A6M3Q6V5	Pop2	w1118	Tim14, homozygous	0.236045	-0.139078
Q95U74;Q9VCU1	Nepl15	w1118	Tim14, homozygous	0.236262	0.249663
Q9VVL5	Dmel\CG5567	w1118	Tim14, homozygous	0.236367	-0.203594
M9PH19;Q9W002	msn	w1118	Tim14, homozygous	0.236641	0.177765
Q9VA37;Q9VA37-2	dj-1beta	w1118	Tim14, homozygous	0.236641	-0.255167
Q8SZU2;Q9VVL8	TrpRS-m	w1118	Tim14, homozygous	0.236714	-0.16788
Q9VMY9	DhpD	w1118	Tim14, homozygous	0.23744	-0.150265
P26270	Rpn8	w1118	Tim14, homozygous	0.237701	0.211894
Q9VLJ9	mRpL51	w1118	Tim14, homozygous	0.237892	0.402757
Q9V3E3	mRpL50	w1118	Tim14, homozygous	0.237892	-0.184903
Q9VWP2	Dmel\CG7322	w1118	Tim14, homozygous	0.237961	0.272774
A1Z9M5	Sdb	w1118	Tim14, homozygous	0.238534	0.22162
O77410	eIF3e	w1118	Tim14, homozygous	0.238565	-0.174402
O97067	CG1307	w1118	Tim14, homozygous	0.239469	-0.19216
Q9VFB2;Q9VFB2-2	mRpS10	w1118	Tim14, homozygous	0.239775	-0.249656
Q7KTC1;Q7KTC8	MRP	w1118	Tim14, homozygous	0.239966	0.431775
Q9VH07	pont	w1118	Tim14, homozygous	0.240007	-0.177886
Q7KTW5	Dmel\CG9391	w1118	Tim14, homozygous	0.240078	-0.152768
Q9VXF1	CanA-14F	w1118	Tim14, homozygous	0.253673	0.347509
Q01603	Pxd	w1118	Tim14, homozygous	0.240539	1.12655
Q9W032	ecd	w1118	Tim14, homozygous	0.240972	0.215329
P31007-3	dlg1	w1118	Tim14, homozygous	0.241773	0.424428
P20351	v	w1118	Tim14, homozygous	0.241864	0.183473
P29746	bnb	w1118	Tim14, homozygous	0.24205	-0.174719
Q8T0M9	Got2	w1118	Tim14, homozygous	0.242294	-0.184695
Q0KIC3	CG43427	w1118	Tim14, homozygous	0.242428	-0.173137
Q7K5M0	scaf	w1118	Tim14, homozygous	0.242428	-0.310567
Q9VYV0;Q1WWC0	CG15221;Dmel\CG15221	w1118	Tim14, homozygous	0.255784	0.230522
Q7KTV5	Nopp140	w1118	Tim14, homozygous	0.24288	-0.278833
P10987	Act5C	w1118	Tim14, homozygous	0.24288	0.250364
P45889	Arp1	w1118	Tim14, homozygous	0.243132	0.223004
P48461	Pp1alpha-96A	w1118	Tim14, homozygous	0.243406	-0.172185
Q9VYS5	sicily	w1118	Tim14, homozygous	0.243562	0.18651
Q9W547;O46082	mRpL16	w1118	Tim14, homozygous	0.308014	0.286675
Q9W0M7	Sf3b3	w1118	Tim14, homozygous	0.243883	-0.129409
P48610-2	Argk1	w1118	Tim14, homozygous	0.244156	0.23401
A0A0B4LGB0;Q24007;Q8MLT4;Q95PA9;E4NKH1	Gp150;Gp150-RC	w1118	Tim14, homozygous	0.244166	0.237792
Q9VNV3	Ddx1	w1118	Tim14, homozygous	0.244479	-0.208485
Q9VRA2	mal	w1118	Tim14, homozygous	0.244491	-0.17496
E1NZC8	MED1-RA	w1118	Tim14, homozygous	0.492725	-0.32918
Q9W3F7	Miga	w1118	Tim14, homozygous	0.244607	0.383826
Q8MKK1;Q8MTU4	AIMP3	w1118	Tim14, homozygous	0.244625	-0.178352
Q9VAH9	IntS11	w1118	Tim14, homozygous	0.244832	-0.188973
Q02645-2	hts	w1118	Tim14, homozygous	0.244865	0.141888
P56175	Rtc1	w1118	Tim14, homozygous	0.376656	-0.565894
Q9VV49	Agpat4	w1118	Tim14, homozygous	0.245487	0.216462
Q8SXX1	PIP4K	w1118	Tim14, homozygous	0.245598	0.209604
O96046;Q9VDF4	Cortactin	w1118	Tim14, homozygous	0.24561	0.196926
Q7KMH5;L0CP19;L0CP31;L0CP48;L0CP93;L0CPB0;L0CQD5;L0CQR4;L0CQT0;L0CR15;L0CR21;L0CP25;L0CP86;L0CQE1;L0CQF8	CG8378;Smyd4-4	w1118	Tim14, homozygous	0.245616	-0.165406
A0A0B4KEU5;Q7JVY0	coro	w1118	Tim14, homozygous	0.260172	0.177718
Q9W1K0	CG5532	w1118	Tim14, homozygous	0.365751	-0.278605
A0A0C4DHG1;Q9VNE3;Q4V5N2;Q4V5V4	CG1427;SecS	w1118	Tim14, homozygous	0.333156	0.589503
Q8IHE3	CG11779	w1118	Tim14, homozygous	0.248104	-0.192606
E2QCY2;M9PCX4	ACSL1	w1118	Tim14, homozygous	0.248191	0.218117
Q9VA91	RpS7	w1118	Tim14, homozygous	0.248201	0.245494
Q9VPB8	Pex14	w1118	Tim14, homozygous	0.248331	-0.130788
Q9VMX1	CG14043	w1118	Tim14, homozygous	0.248388	-0.160051
Q9VS20	Acbp4	w1118	Tim14, homozygous	0.248616	-0.215742
Q8SYS5;Q9W3Q0	Rab39	w1118	Tim14, homozygous	0.403021	0.422714
Q9VC56	puf	w1118	Tim14, homozygous	0.282325	-0.299573
Q7KN61	Fpps	w1118	Tim14, homozygous	0.249197	0.209899
Q8IPQ6;Q9VNC0	POLDIP2	w1118	Tim14, homozygous	0.249225	-0.162407
A8JV04;Q7YU03	Dmel\CG3632	w1118	Tim14, homozygous	0.249471	0.238208
P48159	RpL23	w1118	Tim14, homozygous	0.249471	0.265646
Q9VKY2	Cand1	w1118	Tim14, homozygous	0.249471	0.186699
[truncated: 14,081 more rows]
