# Supplementary material for: Preventing excessive autophagy protects from the pathology of mtDNA mutations in Drosophila melanogaster
Source: Nat Commun. 2024 Dec 23;15:10719. doi: 10.1038/s41467-024-55559-2 (PMC11666730; doi:10.1038/s41467-024-55559-2)
Supplement: Supplementary file 7 — Source Data [file 41467_2024_55559_MOESM7_ESM.zip]

Archive with 2 entries (2 files):
- main figures source data.xlsx
- supplementary figures source data.xlsx
