# Supplementary material for: Preventing excessive autophagy protects from the pathology of mtDNA mutations in Drosophila melanogaster
Source: Nat Commun. 2024 Dec 23;15:10719. doi: 10.1038/s41467-024-55559-2 (PMC11666730; doi:10.1038/s41467-024-55559-2)
Supplement: Supplementary file 7 — Source Data [file 41467_2024_55559_MOESM7_ESM.zip › main figures source data.xlsx]

## Sheet: Figure 1d Locomotor index
	Locomotion raw (Flies 3 days post hatching; 10 females tested 3 times each)
	Replica	tamas			mutator			atg2-mut			tim14-mut			dilp1-mut			melt-mut
		Ntop	Nbottom	Ntop-Nbot	Ntop	Nbottom	Ntop-Nbot	Ntop	Nbottom	Ntop-Nbot	Ntop	Nbottom	Ntop-Nbot	Ntop	Nbottom	Ntop-Nbot	Ntop	Nbottom	Ntop-Nbot
	1	8	1	7	0	0	0	5	4	1	7	3	4	6	2	4	6	2	4
	2	9	1	8	0	0	0	6	4	2	7	4	3	7	3	4	6	3	3
	3	9	1	8	0	0	0	6	4	2	6	3	3	7	2	5	7	3	4
	4	9	1	8
	5	9	0	9
	6	9	1	8
	7	9	1	8
	8	9	1	8
	9	8	2	6
	10	9	1	8
	Locomotion index calculation (0,5*(10 + (N top − N bot))/10)
	Replica	tamas	mutator	atg2-mut	tim14-mut	dilp1-mut	melt-mut
	1	0.85		0.55	0.7	0.7	0.7
	2	0.9		0.6	0.65	0.7	0.65
	3	0.9		0.6	0.65	0.75	0.7
	4	0.9
	5	0.95
	6	0.9
	7	0.9
	8	0.9
	9	0.8
	10	0.9
	Average	0.89	0	0.583333	0.666667	0.716667	0.683333
	StDev	0.0394405	0	0.0288675	0.0288675	0.0288675	0.0288675

## Sheet: Figure 1e Larva speed
# of pixels crawled in 1min
Replica	tamas	miutator	atg2-mut	tim14-mut	dilp1-mut	melt-mut
1	568	61	239	233	238	315
2	551	62	462	158	271	378
3	435	97	412	354	462	484
4	480	79	455	386	428	320
5	568	128	423	403	447	458
6	541	47	368	444	481	445
7	569	129	421	532	466	494
8	571	74	440	473	526	433
9	502	56	325	463	560	482
10	490	62	429	314	437	410
Conversion to cm (1cm = 70pixel)
Replica	tamas	mutator	atg2-mut	tim14-mut	dilp1-mut	melt-mut
1	8.11429	0.871429	3.41429	3.32857	3.4	4.5
2	7.87143	0.885714	6.6	2.25714	3.87143	5.4
3	6.21429	1.38571	5.88571	5.05714	6.6	6.91429
4	6.85714	1.12857	6.5	5.51429	6.11429	4.57143
5	8.11429	1.82857	6.04286	5.75714	6.38571	6.54286
6	7.72857	0.671429	5.25714	6.34286	6.87143	6.35714
7	8.12857	1.84286	6.01429	7.6	6.65714	7.05714
8	8.15714	1.05714	6.28571	6.75714	7.51429	6.18571
9	7.17143	0.8	4.64286	6.61429	8	6.88571
10	7	0.885714	6.12857	4.48571	6.24286	5.85714
Average	7.53571	1.13571	5.67714	5.37143	6.16571	6.02714
StDev	0.681776	0.417923	0.986604	1.64315	1.45607	0.934437

## Sheet: Figure 1f Larva Oxphos
	Normalised to CS
	# Genotypes	Co I	Co I + III	C II	Col II + III	Co IV	Co V
	tamas 1	0.366283	0.632983	0.217274	0.358209	4.20389	0.397
	tamas 2	0.318545	0.686596	0.229056	0.36805	4.20054	0.413
	tamas 3	0.342941	0.710419	0.209153	0.402142	4.15528	0.397
	mutator 1	0.0698705	0.179618	0.142468	0.338105	2.20665	0.272
	mutator 2	0.0701175	0.171439	0.154552	0.343979	2.37952	0.27
	mutator 3	0.0543767	0.137599	0.166777	0.358422	1.83278	0.279
	atg2-muet 1	0.117815	0.423651	0.207547	0.379114	2.96533	0.334
	atg2-muet 2	0.207803	0.427747	0.20621	0.352906	2.4324	0.347
	atg2-muet 3	0.2258	0.427111	0.235442	0.392017	2.59699	0.323
	tim14-mut 1	0.127522	0.353206	0.210014	0.376261	3.35362	0.351
	tim14-mut 2	0.251157	0.484656	0.198869	0.346306	3.03331	0.329
	tim14-mut 3	0.222937	0.451155	0.179043	0.318812	3.05458	0.336
	dilp1-mut 1	0.324314	0.598903	0.228519	0.401097	3.90214	0.407
	dilp1-mut 2	0.357226	0.666147	0.236463	0.421893	4.0913	0.411
	dilp1-mut 3	0.22119	0.523005	0.201773	0.399747	3.94143	0.413
	melt-mut 1	0.389564	0.761496	0.235883	0.393853	3.91994	0.359
	melt-mut 2	0.326389	0.604424	0.209105	0.39249	4.06418	0.386
	melt-mut 3	0.237668	0.621208	0.210762	0.367977	3.84447	0.353
Normalised to TAMAS
	# Genotypes	Co I	Co I + III	C II	Col II + III	Co IV	Co V
	tamas 1	1.06916	0.935444	0.994416	0.952345	1.00414	0.986744
	tamas 2	0.929816	1.01467	1.04834	0.978509	1.00334	1.02651
	tamas 3	1.00102	1.04988	0.957247	1.06915	0.992527	0.986744
	mutator 1	0.203948	0.265446	0.652043	0.898896	0.527077	0.676056
	mutator 2	0.204669	0.253359	0.707351	0.914514	0.568369	0.671085
	mutator 3	0.158722	0.203349	0.763302	0.95291	0.437775	0.693455
	atg2-muet 1	0.343895	0.626086	0.949898	1.00792	0.708295	0.830157
	atg2-muet 2	0.606564	0.632139	0.943779	0.938246	0.581	0.862469
	atg2-muet 3	0.659098	0.6312	1.07756	1.04223	0.620315	0.802817
	tim14-mut 1	0.372228	0.52198	0.96119	1.00034	0.801042	0.872411
	tim14-mut 2	0.733114	0.716242	0.910177	0.920698	0.724534	0.81773
	tim14-mut 3	0.650741	0.666733	0.81944	0.847602	0.729614	0.835128
	dilp1-mut 1	0.946655	0.88508	1.04588	1.06637	0.932061	1.0116
	dilp1-mut 2	1.04272	0.984456	1.08224	1.12166	0.977244	1.02154
	dilp1-mut 3	0.645642	0.772916	0.92347	1.06278	0.941446	1.02651
	melt-mut 1	1.13712	1.12537	1.07958	1.04711	0.936314	0.892295
	melt-mut 2	0.952711	0.893239	0.957027	1.04348	0.970765	0.959403
	melt-mut 3	0.69374	0.918043	0.964613	0.978314	0.918286	0.877382
Average	Tamas	1	1	1	1	1	1
	Mutator	0.189113	0.240718	0.707565	0.922106	0.511074	0.680199
	Atg2-mut	0.536519	0.629808	0.990413	0.996132	0.636537	0.831814
	Tim14-mut	0.585361	0.634985	0.896936	0.922879	0.75173	0.841756
	Dilp1-mut	0.87834	0.880817	1.0172	1.0836	0.95025	1.01988
	Melted-mut	0.927855	0.978882	1.00041	1.02297	0.941788	0.909693
StDev	Tamas	0.0696779	0.0586132	0.0458012	0.061295	0.0064843	0.0229601
	Mutator	0.0263216	0.0329218	0.0556301	0.0277964	0.0667516	0.011746
	Atg2-mut	0.168873	0.00325785	0.0755367	0.0529839	0.0651796	0.0298605
	Tim14-mut	0.189118	0.100947	0.0717966	0.076391	0.0427812	0.0279366
	Dilp1-mut	0.207168	0.105834	0.0831802	0.0330066	0.0238435	0.00759333
	Melted-mut	0.22273	0.127463	0.0686729	0.0387149	0.0266646	0.0436911

## Sheet: Figure 1g-h Western blot
Western blot - ratio
	tamas	mutator	dilp1-mut	melt-mut	atg2-mut	tim14-mut
1	2.27157	0.420706	2.10396	2.1807	2.06548	1.63707
2	2.63798	0.467623	1.89678	2.23355	1.58888	2.16212
3	2.8481	0.4986	2.04713	2.32141	1.79083	2.24453
Average	2.58588	0.46231	2.01596	2.24522	1.81506	2.01458
STDEV	0.29177	0.0392179	0.10705	0.0710733	0.239222	0.329515

## Sheet: Figure 1j TMRE
		TMRE intensity						DAPI intensity						Normalisation
		tamas	mutator	atg2-mut	tim14-mut	dilp1-mut	melt-mut	tamas	mutator	atg2-mut	tim14-mut	dilp1-mut	melt-mut	tamas	mutator	atg2-mut	tim14-mut	dilp1-mut	melt-mut
	image1	26.419	6.461	16.917	13.166	18.207	14.167	20.753	19.485	19.755	13.477	23.391	18.587	1.27302	0.331588	0.85634	0.976924	0.778376	0.762199
	image2	26.665	5.164	15.216	11.578	11.466	7.917	18.837	9.363	18.911	17.299	18.393	13.992	1.41557	0.551533	0.804611	0.669287	0.623389	0.565823
	image3	27.346	6.362	11.085	13.272	14.036	10.713	18.194	17.568	15.259	19.556	24.768	18.206	1.50302	0.362136	0.726457	0.678666	0.566699	0.588432
	image4	21.672	6.056	10.444	13.102	14.703	16.073	12.68	13.578	14.147	19.864	23.352	18.329	1.70915	0.446016	0.738248	0.659585	0.629625	0.876916
	image5	21.425	6.93	17.638	12.785	9.939	10.076	13.454	12.097	19.88	16.627	10.184	14.45	1.59246	0.572869	0.887223	0.76893	0.975943	0.697301
	image6	22.201	4.319	12.161	11.924	9.588	13.199	16.545	10.174	15.938	16.739	11.973	18.227	1.34186	0.424513	0.763019	0.712348	0.800802	0.724145
	image7	26.135	6.244	13.672	12.339	12.224	16.688	18.801	17.22	17.007	17.605	18.721	19.72	1.39009	0.362602	0.803904	0.70088	0.652957	0.846247
	image8	23.772	5.458	14.785	10.254	8.388	14.8	17.512	11.296	17.199	11.728	13.591	17.308	1.35747	0.48318	0.859643	0.874318	0.617173	0.855096
	image9	18.723	5.027	17.454	11.69	13.669	15.461	11.238	13.41	20.012	17.915	17.787	19.827	1.66604	0.37487	0.872177	0.652526	0.768483	0.779795
	image10	16.27	5.623	12.106	12.65	17.843	19.905	10.364	16.971	17.233	16.817	22.747	23.528	1.56986	0.33133	0.702489	0.752215	0.784411	0.846013
	Average													1.48185	0.424064	0.801411	0.744568	0.719786	0.754197
	StDev													0.148142	0.0879092	0.0663855	0.105476	0.123834	0.110537

## Sheet: Figure 1k aconitase activity
Original reads
	H2O2						tamas						mutator						atg2-mut						tim14-mut						dilp1-mut						melt-mut
Time [min]	1		2		3		1		2		3		1		3		3		1		2		3		1		2		3		1		2		3		1		2		3
0	0.693	0.7029	0.6684	0.644	0.7694	0.7858	0.7181	0.7692	0.7964	0.7227	0.7393	0.7291	0.7078	0.7449	0.7516	0.7606	0.8038	0.8189	0.8917	0.9085	0.9054	0.9393	0.954	0.9947	0.9649	0.809	0.7759	0.7612	0.8232	0.7217	0.8917	0.8743	0.8826	0.9233	0.8898	0.8891	0.8924	0.9582	0.9309	0.9856	0.9844	0.906
1	0.7024	0.7063	0.6649	0.6362	0.7588	0.7807	0.7813	0.7314	0.8073	0.8022	0.7952	0.7852	0.7099	0.7337	0.7519	0.7614	0.8057	0.822	0.9015	0.914	0.9037	0.9346	0.965	0.9977	0.9656	0.8141	0.7807	0.7683	0.8257	0.7271	0.9101	0.8741	0.8855	0.9309	0.8733	0.8944	0.8846	0.9538	0.9149	0.9803	0.989	0.9095
2	0.707	0.7184	0.6645	0.6352	0.7572	0.78	0.8339	0.8215	0.8646	0.8989	0.8567	0.8463	0.71	0.7369	0.7526	0.7612	0.8125	0.8258	0.9046	0.9134	0.9064	0.9404	0.9708	0.9981	0.9617	0.8204	0.7859	0.7753	0.8336	0.7387	0.9135	0.8838	0.8902	0.9373	0.8817	0.8947	0.8773	0.9541	0.9147	0.9794	1.0024	0.919
3	0.7146	0.7288	0.6646	0.6343	0.7595	0.7806	0.8871	0.8877	0.8836	0.8808	0.8648	0.8547	0.7077	0.7405	0.7568	0.7671	0.8212	0.8329	0.9189	0.9217	0.9082	0.9453	0.9698	1.0039	0.9658	0.8312	0.7846	0.7839	0.8445	0.7489	0.9206	0.8856	0.8938	0.9424	0.8782	0.9017	0.8785	0.9643	0.9234	0.9826	1.0075	0.9255
4	0.7267	0.7473	0.6662	0.6349	0.7604	0.7847	0.8867	0.8936	0.8952	0.8833	0.8768	0.8667	0.7114	0.7591	0.763	0.7731	0.8307	0.842	0.9375	0.9359	0.9116	0.9503	0.9758	1.0128	0.967	0.8356	0.7901	0.7901	0.8556	0.7546	0.9428	0.9047	0.9014	0.9491	0.8792	0.9124	0.8854	0.9704	0.9301	0.9932	1.0133	0.9389
5	0.7411	0.7663	0.6669	0.6364	0.7627	0.7862	0.8918	0.9303	0.9344	0.9026	0.9014	0.8916	0.7159	0.7494	0.7698	0.7795	0.8432	0.8512	0.9543	0.9484	0.9161	0.9575	0.9872	1.0234	0.9677	0.8396	0.7972	0.7986	0.8668	0.7615	0.9716	0.918	0.9082	0.9564	0.8835	0.9195	0.8954	0.9764	0.9409	1.0049	1.0193	0.9522
6	0.7577	0.7834	0.6678	0.6365	0.7665	0.7886	0.9001	0.9612	0.9171	0.9014	0.9045	0.8945	0.7206	0.7711	0.776	0.7849	0.8574	0.8617	0.9708	0.9584	0.9213	0.9643	0.9997	1.0352	0.9718	0.8477	0.8015	0.8081	0.8737	0.7728	0.9969	0.9362	0.9162	0.9627	0.8893	0.9302	0.9033	0.9807	0.946	1.0082	1.0255	0.9685
7	0.7771	0.8055	0.6706	0.6373	0.772	0.793	0.9108	0.9487	0.9059	0.9019	0.9057	0.8957	0.8257	0.8595	0.8832	0.8936	0.8701	0.8742	0.9857	0.9728	0.9257	0.97	1.0105	1.0451	0.9757	0.8557	0.8101	0.8169	0.8798	0.7834	1.0184	0.9603	0.9234	0.9676	0.8967	0.9394	0.9137	0.9891	0.9554	1.0177	1.0278	0.9801
8	0.7963	0.8235	0.6717	0.6387	0.778	0.7971	0.9116	0.9178	0.9056	0.9098	0.9006	0.8905	0.8909	0.8938	0.8907	0.8992	0.8935	0.8879	1.0001	0.9881	0.9308	0.9767	1.0214	1.0548	0.9803	0.8607	0.8196	0.8264	0.8813	0.7961	1.0371	0.9866	0.9328	0.9772	0.9096	0.9466	0.9299	0.9989	0.9597	1.0288	1.0344	0.9929
9	0.8153	0.8443	0.6726	0.6991	0.7822	0.8013	0.9264	0.9781	0.9031	0.9026	0.9013	0.8913	0.9937	0.9978	0.9984	1.0608	0.9969	0.9997	1.0159	1.0037	1.0636	1.0687	1.0305	1.0868	0.9846	0.8707	0.8296	0.8325	0.8825	0.8082	1.0554	1.0095	0.9942	0.9674	1.3222	1.3855	1.1743	1.2809	1.2168	1.2438	1.3823	1.3902
10	0.8358	0.863	0.8736	0.8403	0.7852	0.8054	0.9349	0.9791	0.9067	0.9085	0.9022	0.8921	1.2403	1.2918	1.2848	1.2415	1.2921	1.2926	1.0307	1.022	1.0435	1.0488	1.0284	1.0824	1.0991	1.0787	1.0388	1.0841	1.0868	1.0818	1.0686	1.0333	1.0473	1.0279	1.4318	1.4645	1.2582	1.3176	1.2775	1.3521	1.5427	1.4111
11	0.8562	0.8839	0.8742	0.8407	0.7905	0.8093	1.5445	1.4889	1.4205	1.4149	1.3412	1.331	1.3472	1.3472	1.3612	1.3411	1.3725	1.272	1.6415	1.6616	1.6501	1.6802	1.6479	1.668	1.2968	1.3169	1.2851	1.3062	1.3896	1.4107	1.1819	1.203	1.2653	1.0574	1.6409	1.651	1.8722	1.8824	1.5965	1.5861	1.7454	1.7556
12	0.8779	0.9041	0.8742	0.8413	0.7942	0.8143	1.9531	1.9977	1.9325	1.9213	1.9496	1.9397	1.4556	1.3556	1.3618	1.3417	1.3739	1.3524	1.8538	1.8739	1.8561	1.8862	1.8575	1.8776	1.3016	1.3217	1.3862	1.4073	1.4051	1.4262	1.3973	1.4184	1.6616	1.2754	1.8505	1.8606	2.4413	2.4515	1.7068	1.8713	1.9482	1.9584
13	0.8875	0.9263	0.8756	0.8412	0.7988	0.8191	2.2617	2.2073	2.4439	2.3282	2.3773	2.3673	1.5613	1.3613	1.3755	1.3554	1.3754	1.3538	2.0681	2.0882	1.6921	1.7222	1.8677	1.8878	1.4059	1.426	1.5871	1.6082	1.6123	1.6334	1.5148	1.5359	1.7679	1.6717	1.9975	2.0076	2.7973	2.8075	1.8164	2.3883	2.3522	2.3624
14	0.9156	0.9469	0.8755	0.8723	0.804	0.8234	2.2713	2.218	2.4539	2.4365	2.4083	2.3983	1.6684	1.4684	1.6327	1.6126	1.3769	1.3553	2.3822	2.4023	1.9693	1.9994	1.9792	1.9993	1.7141	1.7342	1.8797	1.9008	1.9204	1.9415	1.8319	1.853	1.9752	1.7782	2.1659	2.176	2.8092	2.8194	2.4254	2.6896	2.5658	2.576
15	0.9364	0.9674	0.8738	0.872	0.8083	0.8284	2.2999	2.8288	2.8652	2.4426	2.4983	2.4884	1.6749	1.4749	1.6395	1.6194	1.7833	1.3568	2.5004	2.5205	2.6764	2.7065	2.5892	2.6093	1.7204	1.7405	1.8895	1.9106	1.9289	1.9504	2.1455	2.1666	2.1823	1.9853	2.6791	2.6892	2.8278	2.8383	2.6354	2.6907	2.7641	2.7743
16	0.9545	0.9884	0.9748	0.87542	0.813	0.8333	3.2902	2.9386	2.9794	2.9491	2.9157	2.9056	1.8768	1.6768	1.6445	1.6244	1.7962	1.7632	2.7153	2.7354	2.6831	2.7132	2.7076	2.7277	1.9251	1.9452	1.9989	2.0232	2.0942	2.1153	2.2608	2.2819	2.2898	2.1924	2.8893	2.8994	2.8444	2.8546	2.8453	2.8171	2.8708	2.881
17	0.9744	1.0084	0.9945	0.8827	0.8183	0.8375	3.3238	3.2489	3.4791	3.5483	3.2308	3.2207	1.8986	1.6986	1.6941	1.674	1.8103	1.7761	2.9287	2.9488	2.9035	2.9336	2.922	2.9421	2.6311	2.6512	2.5062	2.5273	2.5544	2.5755	2.3763	2.3974	2.3963	2.2999	2.8996	2.9097	2.8594	2.8696	2.8549	2.9232	2.9766	2.9868
18	0.993	1.0316	1.0675	0.8826	0.8221	0.8413	3.8026	3.8604	3.7966	3.7591	3.6456	3.6356	2.0692	1.8692	1.8623	1.8422	1.8233	1.7902	3.1434	3.1635	3.1969	3.227	3.1938	3.2139	2.6361	2.6562	2.7916	2.8127	2.9659	2.9187	2.6921	2.7132	2.7039	2.4064	2.9112	2.9213	2.8715	2.8817	2.8649	2.9334	2.9857	2.9959
19	1.0124	1.0524	1.0743	0.8923	0.8262	0.8449	3.8931	4.0697	3.8883	3.8666	3.9161	3.9062	2.1971	1.9971	2.1669	2.1468	2.0835	1.8032	3.1599	3.1391	3.1701	3.2002	3.2525	3.2726	2.7435	2.8814	2.9272	2.9483	2.9765	2.9176	2.7077	2.7288	2.7104	2.7143	2.9205	2.9306	3.0882	3.0984	2.8781	2.9441	2.9933	3.0035
20	1.0353	1.0729	1.0737	1.0424	1.0316	1.0501	4.2231	4.2791	4.2109	4.3728	4.1754	4.3916	2.3719	2.3243	2.6775	2.3875	2.5501	2.4849	3.1733	3.1518	3.1056	3.7681	3.5966	3.2923	2.8052	2.9897	2.9373	2.9515	2.9861	2.9296	2.8244	2.9176	2.7174	2.7319	3.1339	3.0959	3.1896	3.1175	2.8792	2.9508	3.0015	3.4352
21	1.0571	1.0946	1.0739	1.0423	1.0361	1.0318	4.2894	4.5243	4.1789	4.1896	4.1882	4.1882	2.7088	2.7201	2.684	2.6947	2.8619	2.8613	3.1888	3.1653	3.7097	3.7729	3.9792	4.0028	3.0515	3.0988	3.0172	3.0111	2.9949	2.9394	3.2419	3.2315	3.7244	3.735	3.9407	3.9705	3.8976	3.9249	3.8882	3.9601	3.0098	3.0479
22	1.0742	1.1157	1.0944	1.0542	1.0406	1.0417	4.2998	4.5364	4.1856	4.2037	4.2067	4.2067	2.7336	2.7283	2.6907	2.7016	2.8737	2.8745	3.2029	3.1799	3.7126	3.7766	3.9893	4.0106	3.0565	3.0066	3.0166	3.0101	3.0038	2.9508	3.2571	3.2488	3.7317	3.7443	3.9545	3.9827	3.9081	3.935	3.8989	3.9677	3.0186	3.0599
23	1.0947	1.1361	1.1336	1.0423	1.0458	1.0518	4.3084	4.549	4.1928	4.217	4.2203	4.2203	2.7208	2.7348	2.6988	2.709	2.8878	2.8873	3.2236	3.194	3.7176	3.7819	4.0007	4.0205	3.0736	3.0169	3.0169	3.0296	3.0137	2.9632	3.275	3.2674	3.7385	3.7496	3.963	3.9962	3.9195	3.9437	3.9117	3.9814	3.0276	3.071
24	1.1147	1.158	1.1135	1.1426	1.0501	1.0607	4.321	4.5613	4.1986	4.2292	4.235	4.235	2.7435	2.7413	2.7057	2.7159	2.8998	2.9019	3.2317	3.2071	3.7218	3.7858	4.0085	4.028	3.0831	3.0227	3.0174	3.0393	3.0217	2.9746	3.2931	3.2885	3.7458	3.7563	3.9694	4.006	3.9282	3.9526	3.9215	3.9909	3.036	3.0797
25	1.1319	1.1772	1.1723	1.1411	1.0855	1.0702	4.3301	4.5717	4.2062	4.243	4.2511	4.2511	2.7326	2.7474	2.7128	2.7228	2.9126	2.9152	3.2339	3.2217	3.7278	3.7904	4.0175	4.037	3.0969	3.0322	3.0168	3.0394	3.0297	2.9851	3.3105	3.3081	3.7535	3.7647	3.9785	4.0162	3.9401	3.9634	3.9332	4.0021	3.0424	3.0876
26	1.1504	1.1987	1.1972	1.1915	1.0861	1.0797	4.3414	4.5817	4.2132	4.257	4.2645	4.2645	2.7549	2.7533	2.7193	2.7298	2.9254	2.9271	3.2548	3.236	3.7334	3.7956	4.0265	4.0461	3.1036	3.0414	3.0267	3.0096	3.0367	2.9964	3.3282	3.3269	3.7602	3.7713	3.986	4.0273	3.9495	3.973	3.9451	4.0108	3.0506	3.0961
27	1.171	1.2192	1.2124	1.2409	1.0659	1.0886	4.3513	4.5933	4.2194	4.2716	4.2789	4.2789	2.7434	2.7582	2.7264	2.7366	2.9383	2.9406	3.2748	3.2513	3.7397	3.8018	4.0345	4.0536	3.1111	3.0517	3.0306	3.0208	3.0445	3.0073	3.3464	3.3446	3.7672	3.7688	3.9954	4.0372	3.9589	3.9799	3.9564	4.0195	3.0586	3.1013
28	1.1921	1.2375	1.2128	1.2403	1.0705	1.0972	4.3619	4.6048	4.2266	4.2859	4.2913	4.2913	2.7676	2.7665	2.7328	2.7431	2.9507	2.9533	3.2894	3.2653	3.746	3.808	4.044	4.0622	3.1169	3.0601	3.0262	3.0313	3.0523	3.0185	3.363	3.3622	3.7745	3.7754	4.0031	4.047	3.9692	3.9909	3.9666	4.0308	3.065	3.1091
29	1.2121	1.2586	1.2116	1.2398	1.0762	1.0176	4.3718	4.6175	4.2337	4.2999	4.3021	4.3021	2.7543	2.7715	2.7383	2.7502	2.9646	2.9662	3.3061	3.2779	3.7531	3.8114	4.053	4.0707	3.1227	3.0692	3.0251	3.0404	3.0606	3.0296	3.3864	3.3811	3.7802	3.7821	4.0129	4.0568	3.979	3.9995	3.9784	4.0402	3.0721	3.1166
Average of two experimental reads
		H2O2			tamas			mutator			atg2-mut			tim14-mut			dilp1-mut			melt-mut
Time [min]	BG machine	1	2	3	1	2	3	1	2	3	1	2	3	1	2	3	1	2	3	1	2	3
0	0.4701	0.69795	0.6562	0.7776	0.74365	0.75955	0.7342	0.72635	0.7561	0.81135	0.9001	0.92235	0.97435	0.88695	0.76855	0.77245	0.883	0.90295	0.88945	0.9253	0.95825	0.9452
1	0.4653	0.70435	0.65055	0.76975	0.75635	0.80475	0.7902	0.7218	0.75665	0.81385	0.90775	0.91915	0.98135	0.88985	0.7745	0.7764	0.8921	0.9082	0.88385	0.9192	0.9476	0.94925
2	0.4656	0.7127	0.64985	0.7686	0.8277	0.88175	0.8515	0.72345	0.7569	0.81915	0.909	0.9234	0.98445	0.89105	0.7806	0.78615	0.89865	0.91375	0.8882	0.9157	0.94705	0.9607
3	0.4663	0.7217	0.64945	0.77005	0.8874	0.8822	0.85975	0.7241	0.76195	0.82705	0.9203	0.92675	0.98685	0.8985	0.78425	0.7967	0.9031	0.9181	0.88995	0.9214	0.953	0.9665
4	0.4683	0.737	0.65055	0.77255	0.89015	0.88925	0.87175	0.73525	0.76805	0.83635	0.9367	0.93095	0.9943	0.9013	0.7901	0.8051	0.92375	0.92525	0.8958	0.9279	0.96165	0.9761
5	0.4692	0.7537	0.65165	0.77445	0.91105	0.9185	0.8965	0.73265	0.77465	0.8472	0.95135	0.9368	1.0053	0.90365	0.7979	0.81415	0.9448	0.9323	0.9015	0.9359	0.9729	0.98575
6	0.4704	0.77055	0.65215	0.77755	0.93065	0.90925	0.8995	0.74585	0.78045	0.85955	0.9646	0.9428	1.01745	0.90975	0.8048	0.82325	0.96655	0.93945	0.90975	0.942	0.9771	0.997
7	0.4716	0.7913	0.65395	0.7825	0.92975	0.9039	0.9007	0.8426	0.8884	0.87215	0.97925	0.94785	1.0278	0.9157	0.8135	0.8316	0.98935	0.9455	0.91805	0.9514	0.98655	1.00395
8	0.4752	0.8099	0.6552	0.78755	0.9147	0.9077	0.89555	0.89235	0.89495	0.8907	0.9941	0.95375	1.0381	0.9205	0.823	0.8387	1.01185	0.955	0.9281	0.9644	0.99425	1.01365
9	0.4767	0.8298	0.68585	0.79175	0.95225	0.90285	0.8963	0.99575	1.0296	0.9983	1.0098	1.06615	1.05865	0.92765	0.83105	0.84535	1.03245	0.9808	1.35385	1.2276	1.2303	1.38625
10	0.4786	0.8494	0.85695	0.7953	0.957	0.9076	0.89715	1.26605	1.26315	1.29235	1.02635	1.04615	1.0554	1.0889	1.06145	1.0843	1.05095	1.0376	1.44815	1.2879	1.3148	1.4769
11	0.4803	0.87005	0.85745	0.7999	1.5167	1.4177	1.3361	1.3472	1.35115	1.32225	1.65155	1.66515	1.65795	1.30685	1.29565	1.40015	1.19245	1.16135	1.64595	1.8773	1.5913	1.7505
12	0.4815	0.891	0.85775	0.80425	1.9754	1.9269	1.94465	1.4056	1.35175	1.36315	1.86385	1.87115	1.86755	1.31165	1.39675	1.41565	1.40785	1.4685	1.85555	2.4464	1.78905	1.9533
13	0.4818	0.9069	0.8584	0.80895	2.2345	2.38605	2.3723	1.4613	1.36545	1.3646	2.07815	1.70715	1.87775	1.41595	1.59765	1.62285	1.52535	1.7198	2.00255	2.8024	2.10235	2.3573
14	0.4825	0.93125	0.8739	0.8137	2.24465	2.4452	2.4033	1.5684	1.62265	1.3661	2.39225	1.98435	1.98925	1.72415	1.89025	1.93095	1.84245	1.8767	2.17095	2.8143	2.5575	2.5709
15	0.4829	0.9519	0.8729	0.81835	2.56435	2.6539	2.49335	1.5749	1.62945	1.57005	2.51045	2.69145	2.59925	1.73045	1.90005	1.93965	2.15605	2.0838	2.68415	2.83305	2.66305	2.7692
16	0.4829	0.97145	0.92511	0.82315	3.1144	2.96425	2.91065	1.7768	1.63445	1.7797	2.72535	2.69815	2.71765	1.93515	2.01105	2.10475	2.27135	2.2411	2.89435	2.8495	2.8312	2.8759
17	0.4834	0.9914	0.9386	0.8279	3.28635	3.5137	3.22575	1.7986	1.68405	1.7932	2.93875	2.91855	2.93205	2.64115	2.51675	2.56495	2.38685	2.3481	2.90465	2.8645	2.88905	2.9817
18	0.4827	1.0123	0.97505	0.8317	3.8315	3.77785	3.6406	1.9692	1.85225	1.80675	3.15345	3.21195	3.20385	2.64615	2.80215	2.9423	2.70265	2.55515	2.91625	2.8766	2.89915	2.9908
19	0.4837	1.0324	0.9833	0.83555	3.9814	3.87745	3.91115	2.0971	2.15685	1.94335	3.1495	3.18515	3.26255	2.81245	2.93775	2.94705	2.71825	2.71235	2.92555	3.0933	2.9111	2.9984
20	0.484	1.0541	1.05805	1.04085	4.2511	4.29185	4.2835	2.3481	2.5325	2.5175	3.16255	3.43685	3.44445	2.89745	2.9444	2.95785	2.871	2.72465	3.1149	3.15355	2.915	3.21835
21	0.4842	1.07585	1.0581	1.03395	4.40685	4.18425	4.1882	2.71445	2.68935	2.8616	3.17705	3.7413	3.991	3.07515	3.01415	2.96715	3.2367	3.7297	3.9556	3.91125	3.92415	3.02885
22	0.485	1.09495	1.0743	1.04115	4.4181	4.19465	4.2067	2.73095	2.69615	2.8741	3.1914	3.7446	3.99995	3.03155	3.01335	2.9773	3.25295	3.738	3.9686	3.92155	3.9333	3.03925
23	0.485	1.1154	1.08795	1.0488	4.4287	4.2049	4.2203	2.7278	2.7039	2.88755	3.2088	3.74975	4.0106	3.04525	3.02325	2.98845	3.2712	3.74405	3.9796	3.9316	3.94655	3.0493
24	0.485	1.13635	1.12805	1.0554	4.44115	4.2139	4.235	2.7424	2.7108	2.90085	3.2194	3.7538	4.01825	3.0529	3.02835	2.99815	3.2908	3.75105	3.9877	3.9404	3.9562	3.05785
25	0.4856	1.15455	1.1567	1.07785	4.4509	4.2246	4.2511	2.74	2.7178	2.9139	3.2278	3.7591	4.02725	3.06455	3.0281	3.0074	3.3093	3.7591	3.99735	3.95175	3.96765	3.065
26	0.4853	1.17455	1.19435	1.0829	4.46155	4.2351	4.2645	2.7541	2.72455	2.92625	3.2454	3.7645	4.0363	3.0725	3.01815	3.01655	3.32755	3.76575	4.00665	3.96125	3.97795	3.07335
27	0.4854	1.1951	1.22665	1.07725	4.4723	4.2455	4.2789	2.7508	2.7315	2.93945	3.26305	3.77075	4.04405	3.0814	3.0257	3.0259	3.3455	3.768	4.0163	3.9694	3.98795	3.07995
28	0.4852	1.2148	1.22655	1.08385	4.48335	4.25625	4.2913	2.76705	2.73795	2.952	3.27735	3.777	4.0531	3.0885	3.02875	3.0354	3.3626	3.77495	4.02505	3.98005	3.9987	3.08705
29	0.4854	1.23535	1.2257	1.0469	4.49465	4.2668	4.3021	2.7629	2.74425	2.9654	3.292	3.78225	4.06185	3.09595	3.03275	3.0451	3.38375	3.78115	4.03485	3.98925	4.0093	3.09435
normalisation
Extinction coefficient = 2.2 OD mM-1/well
	Unit	Control	H2O2
			1	2	3
Rate	mOD/min	0.54	20.47	20.11	24.555
Without Background	uM/min		19.93	19.57	24.015
With Ext. Coeff	uM/min		9.05909	8.89545	10.9159
Nor. Volume [0,25mL]	nmoles/min		2.26477	2.22386	2.72898
Nor ug mito	umoles/min/ug mito		0.0566193	0.0555966	0.0682244
Extinction coefficient = 2.2 OD mM-1/well
	Unit	Control	tamas
			1	2	3
Rate	mOD/min	0.54	329.41	338.425	338.635
Without Background	uM/min		328.87	337.885	338.095
With Ext. Coeff	uM/min		149.486	153.584	153.68
Nor. Volume [0,25mL]	nmoles/min		37.3716	38.396	38.4199
Nor ug mito	umoles/min/ug mito		0.93429	0.959901	0.960497
Extinction coefficient = 2.2 OD mM-1/well
	Unit	Control	mutator
			1	2	3
Rate	mOD/min	0.54	108.205	126.935	122.515
Without Background	uM/min		107.665	126.395	121.975
With Ext. Coeff	uM/min		48.9386	57.4523	55.4432
Nor. Volume [0,25mL]	nmoles/min		12.2347	14.3631	13.8608
Nor ug mito	umoles/min/ug mito		0.305866	0.359077	0.34652
Extinction coefficient = 2.2 OD mM-1/well
	Unit	Control	atg2
			1	2	3
Rate	mOD/min	0.54	213.62	239.07	238.905
Without Background	uM/min		213.08	238.53	238.365
With Ext. Coeff	uM/min		96.8545	108.423	108.348
Nor. Volume [0,25mL]	nmoles/min		24.2136	27.1057	27.0869
Nor ug mito	umoles/min/ug mito		0.605341	0.677642	0.677173
Extinction coefficient = 2.2 OD mM-1/well
	Unit	Control	tim 14
			1	2	3
Rate	mOD/min	0.54	180.855	188.295	187.355
Without Background	uM/min		180.315	187.755	186.815
With Ext. Coeff	uM/min		81.9614	85.3432	84.9159
Nor. Volume [0,25mL]	nmoles/min		20.4903	21.3358	21.229
Nor ug mito	umoles/min/ug mito		0.512259	0.533395	0.530724
Extinction coefficient = 2.2 OD mM-1/well
	Unit	Control	dilp 1
			1	2	3
Rate	mOD/min	0.54	182.005	168.705	166.675
Without Background	uM/min		181.465	168.165	166.135
With Ext. Coeff	uM/min		82.4841	76.4386	75.5159
Nor. Volume [0,25mL]	nmoles/min		20.621	19.1097	18.879
Nor ug mito	umoles/min/ug mito		0.515526	0.477741	0.471974
Extinction coefficient = 2.2 OD mM-1/well
	Unit	Control	melt
			1	2	3
Rate	mOD/min	0.54	186.565	160.02	174.145
Without Background	uM/min		186.025	159.48	173.605
With Ext. Coeff	uM/min		84.5568	72.4909	78.9114
Nor. Volume [0,25mL]	nmoles/min		21.1392	18.1227	19.7278
Nor ug mito	umoles/min/ug mito		0.52848	0.453068	0.493196

## Sheet: Figure 2a mtDNA mutation load
qRT-PCR (CT)-1							mtDNA quantification
	Genotypes	Cytb (Ct)	CoxIII (Ct)	Transformed	Average			tamas	mutator	atg2-mut	tim14-mut	dilp1-mut	melt-mut
Exp 1	tamas 1	17.9995	11.6919	0.0126241			1	1.24468	5.37068	5.46494	4.81966	5.1458	1.77122
Exp 1	tamas 1	17.8829	11.2622	0.0101619			2	0.846543	5.3497	5.12281	5.14085	5.06798	1.49653
Exp 1	tamas 1	17.8595	12.024	0.0175122	0.0134328		3	0.858314	4.95693	5.07635	4.80112	5.19448	1.32533
Exp 1	tamas 2	17.1887	10.1808	0.00776989			4	1.39684	7.03708	6.91011	5.47076	7.4635	1.83732
Exp 1	tamas 2	17.8872	11.4642	0.0116547			5	1.08765	6.89585	8.58057	7.17296	6.9768	1.51801
Exp 1	tamas 2	17.8656	10.8968	0.00798331	0.00913598		6	0.565969	6.42197	7.18884	6.83021	6.54246	1.51818
Exp 1	tamas 3	17.9783	11.0602	0.00826901			Average	1	6.00537	6.3906	5.70593	6.06517	1.57777
Exp 1	tamas 3	17.9066	11.3621	0.0107126			StDev	0.302338	0.890267	1.40673	1.03875	1.05943	0.190913
Exp 1	tamas 3	17.9425	11.1155	0.00880746	0.00926301
Exp 2	tamas 4	18.4967	12.2733	0.0133833
Exp 2	tamas 4	18.3179	12.6246	0.0193256
Exp 2	tamas 4	18.6553	12.3352	0.0125157	0.0150748
Exp 2	tamas 5	18.4365	12.0193	0.0117018
Exp 2	tamas 5	18.1889	11.8872	0.012676
Exp 2	tamas 5	18.4218	11.8938	0.0108363	0.011738
Exp 2	tamas 6	18.6439	11.8565	0.00905267
Exp 2	tamas 6	18.2745	7.95619	0.000783209
Exp 2	tamas 6	18.9184	12.0381	0.0084881	0.00610799
Exp 1	mutator 1	16.9499	12.869	0.0590917
Exp 1	mutator 1	16.9733	12.8643	0.0579499
Exp 1	mutator 1	16.9211	12.7842	0.0568413	0.057961
Exp 1	mutator 2	16.9949	12.9817	0.0619317
Exp 1	mutator 2	16.3221	12.2906	0.0611474
Exp 1	mutator 2	16.0025	11.6842	0.0501244	0.0577345
Exp 1	mutator 3	17.0961	12.8666	0.05331
Exp 1	mutator 3	16.3727	12.2226	0.0563255
Exp 1	mutator 3	16.7653	12.4677	0.0508516	0.0534957
Exp 2	mutator 4	18.3666	14.6013	0.0735414
Exp 2	mutator 4	18.587	14.822	0.0735581
Exp 2	mutator 4	18.4776	14.847	0.080735	0.0759448
Exp 2	mutator 5	18.5153	14.8184	0.0771129
Exp 2	mutator 5	18.5503	14.749	0.0717285
Exp 2	mutator 5	19.6988	14.8866	0.0355955	0.0744207
Exp 2	mutator 6	18.5802	14.5119	0.059611
Exp 2	mutator 6	19.1601	15.416	0.0746299
Exp 2	mutator 6	18.2761	14.5135	0.0736788	0.0693066
Exp 1	atg2-mut 1	16.8476	12.7886	0.0599978
Exp 1	atg2-mut 1	16.5847	12.4027	0.0550934
Exp 1	atg2-mut 1	16.8779	12.8626	0.0618434	0.0589782
Exp 1	atg2-mut 2	16.6635	12.5532	0.0579006
Exp 1	atg2-mut 2	16.8647	12.5924	0.051749
Exp 1	atg2-mut 2	16.1568	12.0037	0.0562081	0.0552859
Exp 1	atg2-mut 3	16.1697	12.0201	0.0563453
Exp 1	atg2-mut 3	16.1624	12.0559	0.0580556
Exp 1	atg2-mut 3	16.3905	12.0672	0.0499525	0.0547845
Exp 2	atg2-mut 4	17.9934	14.2382	0.0740568
Exp 2	atg2-mut 4	17.957	14.1323	0.0705762
Exp 2	atg2-mut 4	17.793	14.1326	0.0790909	0.0745746
Exp 2	atg2-mut 5	17.5925	14.1058	0.0892078
Exp 2	atg2-mut 5	17.8971	14.7904	0.116091
Exp 2	atg2-mut 5	17.9295	14.1438	0.072508	0.0926024
Exp 2	atg2-mut 6	17.7731	14.1566	0.0815317
Exp 2	atg2-mut 6	17.8338	14.1729	0.0790633
Exp 2	atg2-mut 6	17.9474	14.1546	0.0721529	0.0775827
Exp 1	tim14-mut 1	16.616	12.4755	0.0567011
Exp 1	tim14-mut 1	16.8266	12.4938	0.0496218
Exp 1	tim14-mut 1	16.826	12.496	0.04972	0.0520143
Exp 1	tim14-mut 2	16.9462	12.6575	0.0511642
Exp 1	tim14-mut 2	16.7274	12.6589	0.0596011
Exp 1	tim14-mut 2	16.7608	12.594	0.0556765	0.0554806
Exp 1	tim14-mut 3	16.1817	12.1368	0.0605848
Exp 1	tim14-mut 3	16.8925	12.4855	0.0471352
Exp 1	tim14-mut 3	16.7863	12.3971	0.0477227	0.0518142
Exp 2	tim14-mut 4	18.1389	14.3657	0.0731393
Exp 2	tim14-mut 4	17.8071	14.1107	0.077139
Exp 2	tim14-mut 4	18.3459	13.1266	0.0268448	0.059041
Exp 2	tim14-mut 5	17.8231	14.1389	0.0777941
Exp 2	tim14-mut 5	17.9195	14.1527	0.0734654
Exp 2	tim14-mut 5	17.7768	14.1504	0.0809745	0.0774114
Exp 2	tim14-mut 6	17.1632	13.3282	0.0700758
Exp 2	tim14-mut 6	17.2286	13.4131	0.0710253
Exp 2	tim14-mut 6	17.7361	14.0929	0.080036	0.0737123
Exp 1	dilp1-mut 1	17.7645	13.6346	0.0571182
Exp 1	dilp1-mut 1	16.6981	12.5783	0.0575188
Exp 1	dilp1-mut 1	18.259	13.9927	0.0519649	0.055534
Exp 1	dilp1-mut 2	17.2283	13.1628	0.0597275
Exp 1	dilp1-mut 2	16.9161	12.6671	0.0525927
Exp 1	dilp1-mut 2	16.6975	12.4256	0.0517621	0.0546941
Exp 1	dilp1-mut 3	16.6798	12.4117	0.0518998
Exp 1	dilp1-mut 3	16.3252	12.1358	0.0548104
Exp 1	dilp1-mut 3	16.2743	12.2503	0.0614679	0.0560594
Exp 2	dilp1-mut 4	17.9008	14.2954	0.0821599
Exp 2	dilp1-mut 4	17.8391	14.1695	0.0785851
Exp 2	dilp1-mut 4	17.7872	14.1594	0.0808956	0.0805469
Exp 2	dilp1-mut 5	17.985	14.1866	0.0718699
Exp 2	dilp1-mut 5	17.981	14.3199	0.079046
Exp 2	dilp1-mut 5	17.9321	14.1945	0.0749671	0.0752943
Exp 2	dilp1-mut 6	17.9144	14.0332	0.0678639
Exp 2	dilp1-mut 6	17.9194	14.1716	0.074439
Exp 2	dilp1-mut 6	17.9667	14.1202	0.0695176	0.0706069
Exp 1	melt-mut 1	18.4685	12.7762	0.0193401
Exp 1	melt-mut 1	18.7224	13.22	0.0220602
Exp 1	melt-mut 1	18.8425	12.8718	0.0159454	0.0191152
Exp 1	melt-mut 2	18.7709	12.542	0.0133327
Exp 1	melt-mut 2	18.267	12.334	0.0163673
Exp 1	melt-mut 2	18.5536	12.8168	0.0187521	0.0161507
Exp 1	melt-mut 3	18.3064	12.0762	0.013321
Exp 1	melt-mut 3	18.4871	12.6322	0.0172787
Exp 1	melt-mut 3	18.276	11.9319	0.0123096	0.0143031
Exp 2	melt-mut 4	20.6977	14.9138	0.0181488
Exp 2	melt-mut 4	20.9184	14.9392	0.0158517
Exp 2	melt-mut 4	20.0854	14.7912	0.0254852	0.0198286
Exp 2	melt-mut 5	20.6899	14.6177	0.0148629
Exp 2	melt-mut 5	20.7467	14.7471	0.0156294
Exp 2	melt-mut 5	20.4756	14.7313	0.0186553	0.0163825
Exp 2	melt-mut 6	20.7472	14.864	0.0169422
Exp 2	melt-mut 6	20.8444	14.6619	0.0137681
Exp 2	melt-mut 6	20.2545	14.4937	0.0184428	0.0163844
	= excluded

## Sheet: Figure2b  mtDNA 
qRT-PCR (CT)-Nd6						mtDNA quantification
Genotypes	Nd6(Ct)	Rp49 (Ct)	Transformed	Average			tamas	mut	Atg2	tim14	dilp1	melted
tamas 1	17.6934	24.5288	114.196			1	1.10175	0.473152	3.62526	4.30645	4.83319	4.03191
tamas 1	18.529	24.0618	46.2968			2	0.926236	0.517527	3.41455	3.41378	3.85324	4.33307
tamas 1	18.1934	23.9417	53.7545	71.4158		3	0.972018	0.478598	4.06712	3.86666	4.03115	3.15434
tamas 2	18.0866	24.0629	62.9555			Average	1	0.489759	3.70231	3.8623	4.23919	3.83977
tamas 2	17.8043	23.5635	54.1608			StDev	0.0910393	0.0242015	0.333042	0.44635	0.522049	0.612403
tamas 2	17.967	23.9443	63.0012	60.0392
tamas 3	17.9706	23.8603	59.2862
tamas 3	17.7962	23.6058	56.0905
tamas 3	17.6936	23.8961	73.6436	63.0068
mutator 1	19.6965	24.9586	38.3749
mutator 1	19.6144	24.2531	24.9119
mutator 1	19.6719	24.5161	28.7232	30.67
mutator 2	20.0214	25.1114	34.0585
mutator 2	19.7917	24.846	33.2272
mutator 2	19.9228	24.9826	33.3536	33.5464
mutator 3	19.6872	24.4074	26.3569
mutator 3	19.9944	24.8863	29.6889
mutator 3	19.956	25.1663	37.0232	31.023
atg2-mut 1	17.4191	25.1252	208.808
atg2-mut 1	17.1112	25.1913	270.621
atg2-mut 1	17.2087	25.026	225.545	234.991
atg2-mut 2	17.1187	25.183	267.659
atg2-mut 2	17.1979	24.6621	176.587
atg2-mut 2	17.0766	24.8564	219.753	221.333
atg2-mut 3	17.306	24.9561	200.867
atg2-mut 3	17.4527	25.4842	261.655
atg2-mut 3	17.1557	25.5149	328.378	263.633
tim14-mut 1	17.4444	25.6522	295.664
tim14-mut 1	17.5298	25.6027	269.266
tim14-mut 1	17.366	25.4562	272.51	279.147
tim14-mut 2	17.655	25.2956	199.546
tim14-mut 2	17.3828	25.1223	213.718
tim14-mut 2	17.2167	25.1859	250.586	221.283
tim14-mut 3	16.9492	25.1251	289.213
tim14-mut 3	17.245	25.1909	246.578
tim14-mut 3	17.7291	25.4848	216.127	250.639
dilp1-mut 1	17.1697	25.2664	273.749
dilp1-mut 1	17.4815	25.8655	334.058
dilp1-mut 1	17.0524	25.4277	332.063	313.29
dilp1-mut 2	17.1783	25.3556	289.462
dilp1-mut 2	17.4271	25.2268	222.811
dilp1-mut 2	17.1699	25.0589	237.035	249.769
dilp1-mut 3	17.3306	25.2236	237.688
dilp1-mut 3	17.163	25.1926	261.304
dilp1-mut 3	17.4023	25.5566	284.912	261.302
melt-mut 1	17.2412	25.2284	253.734
melt-mut 1	17.1206	25.2356	277.255
melt-mut 1	17.11	25.0933	253.062	261.351
melt-mut 2	17.1918	25.2196	260.992
melt-mut 2	17.1459	25.5043	328.184
melt-mut 2	17.2288	25.2143	253.441	280.872
melt-mut 3	17.1706	24.765	193.255
melt-mut 3	17.5674	25.1084	186.24
melt-mut 3	17.7647	25.6345	233.904	204.466

## Sheet: Figure 2d mutation load F1 2 3
qRT-PCR (CT)-1
Genotypes	Cytb (Ct)	CoxIII (Ct)	Transformed	Average
tamas 1	24.6614	11.2326	9.06795e-05
tamas 1	24.9873	11.774	0.000105295
tamas 1	24.6422	11.4625	0.000107776	0.00010125
tamas 2	23.9981	11.3281	0.000153446
tamas 2	24.4031	11.1676	0.000103685
tamas 2	24.1499	11.1722	0.000123972	0.000127034
tamas 3	23.7257	11.0284	0.000150566
tamas 3	24.6182	11.8827	0.000146642
tamas 3	24.3331	11.2758	0.00011732	0.000138176
Mutator F1 1	21.9839	11.3819	0.000643386
Mutator F1 1	21.9295	11.7581	0.000867171
Mutator F1 1	21.9904	11.6947	0.000795621	0.000768726
Mutator F1 2	21.8428	11.8281	0.000966677
Mutator F1 2	21.4171	11.0892	0.000777973
Mutator F1 2	21.7325	11.7199	0.000968042	0.000904231
Mutator F1 3	19.9058	11.5098	0.00296868
Mutator F1 3	21.8135	11.7504	0.000934817
Mutator F1 3	21.8132	11.7268	0.00091974	0.000927278
Mutator F3 1	19.1202	10.3291	0.00225743
Mutator F3 1	19.048	10.2641	0.00226872
Mutator F3 1	19.2623	10.4937	0.00229291	0.00227302
Mutator F3 2	19.4145	10.4532	0.00200624
Mutator F3 2	19.6641	10.6699	0.00196098
Mutator F3 2	19.2867	12.8573	0.0116021	0.00198361
Mutator F3 3	19.5835	10.7834	0.00224334
Mutator F3 3	19.1656	10.098	0.00186361
Mutator F3 3	19.5255	10.6207	0.00208638	0.00206444
Mutator F5 1	18.2552	10.8291	0.00581459
Mutator F5 1	17.2479	10.1641	0.00737124
Mutator F5 1	18.2457	11.0937	0.00703124	0.00673902
Mutator F5 2	18.3779	11.0532	0.00623814
Mutator F5 2	17.6305	11.6699	0.0160571
Mutator F5 2	18.5625	11.0273	0.0053911	0.00581462
Mutator F5 3	17.4501	11.7834	0.0196854
Mutator F5 3	18.4564	11.098	0.00609365
Mutator F5 3	18.655	10.9207	0.00469611	0.00539488
	= excluded
mtDNA mutation load (RMC assay)
	tamas	mutator F1	mutator F3	mutator F5
1	0.828877	6.29312	18.6079	55.1686
2	1.03996	7.40243	16.2387	47.601
3	1.13117	7.5911	16.9004	44.1648
Average	1	7.09555	17.249	48.9781
StDev	0.155055	0.701297	1.22248	5.62965

## Sheet: Figure 2e mtDNA F1 2 3
qRT-PCR (CT)-Cytb
Genotypes	Cytb	Rp49	Transformed	Average
tamas 1	11.6084	21.2638	806.408
tamas 1	11.6553	21.5208	932.847
tamas 1	11.5358	21.414	941.126	893.46
tamas 2	11.4089	21.4646	1064.33
tamas 2	10.7617	21.3828	1575.02
tamas 2	11.6801	21.3787	830.942	947.637
tamas 3	11.9167	21.3597	696.047
tamas 3	11.4314	21.4057	1005.96
tamas 3	11.4899	21.4701	1009.99	903.997
mutator F1 1	11.2316	20.6671	692.395
mutator F1 1	11.8633	20.9255	534.56
mutator F1 1	11.4301	20.9815	750.331	659.095
mutator F1 2	11.5388	20.9586	684.942
mutator F1 2	11.2057	20.8719	812.474
mutator F1 2	11.9332	20.9701	525.251	674.222
mutator F1 3	11.8373	20.9886	568.644
mutator F1 3	11.5452	20.879	645.315
mutator F1 3	9.75882	21.0784	2555.83	606.979
mutator F3 1	10.951	20.0802	559.954
mutator F3 1	11.1927	20.2508	533.034
mutator F3 1	10.6869	20.2396	751.002	614.663
mutator F3 2	10.7278	20.0342	633.135
mutator F3 2	10.5374	20.0506	730.723
mutator F3 2	10.4466	20.2462	891.204	751.687
mutator F3 3	11.215	20.1439	487.385
mutator F3 3	11.2136	20.0923	470.73
mutator F3 3	11.3864	20.0195	397.031	451.715
mutator F5 1	11.5973	20.8348	603.641
mutator F5 1	11.5229	20.9111	670.063
mutator F5 1	10.5235	19.8177	627.8	633.834
mutator F5 2	11.5991	19.8389	302.297
mutator F5 2	11.3681	20.8425	711.376
mutator F5 2	10.917	19.9016	506.597	608.987
mutator F5 3	10.5941	19.8234	600.177
mutator F5 3	11.1219	20.0144	475.218
mutator F5 3	10.6977	20.1027	677.936	584.444
	= excluded
mtDNA quantification
	tamas	mut F1	Mut F3	Mut F5
1	0.976426	0.720298	0.67174	0.692691
2	1.03563	0.73683	0.821488	0.665536
3	0.98794	0.663343	0.493661	0.638714
Average	1	0.706823	0.662296	0.665647
StDev	0.0313921	0.038552	0.164118	0.0269888

[truncated: 9 more sheets: Figure 4c Mito Quant, Figure 5b foci, Figure 5e Gabarap immunostainig, Figure 5f rapa - tamas, Figure 5g mtDNA, Figure 5h foci, Fig 6b chemical inhibition, Fig 6c crawling, Fig 6d lysotracker]
