# Supplementary material for: Preventing excessive autophagy protects from the pathology of mtDNA mutations in Drosophila melanogaster
Source: Nat Commun. 2024 Dec 23;15:10719. doi: 10.1038/s41467-024-55559-2 (PMC11666730; doi:10.1038/s41467-024-55559-2)
Supplement: Supplementary file 7 — Source Data [file 41467_2024_55559_MOESM7_ESM.zip › supplementary figures source data.xlsx]

## Sheet: Fig S2b tamas levels
qRT-PCR (CT)-1						mtDNA quantification
Genotypes	tamas (Ct)	Rp49 (Ct)	Transformed				tamas	mutator	tim14-mut	atg2-mut	dilp1-mut	melt-mut
tamas 1	24.8981	16.5063	0.00297711			1	0.918834	1.08123	1.02357	1.02975	0.928071	1.08853
tamas 1	24.9344	16.0848	0.00216773			2	1.13551	1.00774	1.04612	1.0765	0.888591	1.21198
tamas 1	24.8962	16.1712	0.0023633	0.00250271		3	0.945658	0.782682	0.995396	1.13192	1.05094	0.887779
tamas 2	24.8781	16.2548	0.00253589			Average	1	0.957217	1.0217	1.07939	0.955868	1.06276
tamas 2	24.9593	16.9917	0.00399506			StDev	0.118118	0.155554	0.025413	0.0511502	0.0846694	0.163628
tamas 2	24.9339	16.4263	0.00274772	0.00309289
tamas 3	24.9975	16.3117	0.00242834
tamas 3	25.1654	16.2241	0.0020342
tamas 3	25.0208	16.762	0.00326478	0.00257577
mutator 1	24.4953	15.4474	0.00188931
mutator 1	24.2858	16.1245	0.00349295
mutator 1	24.2545	16.0765	0.00345289	0.00294505
mutator 2	24.2572	15.6038	0.00248357
mutator 2	24.1499	15.9396	0.00337638
mutator 2	24.3299	15.6118	0.00237466	0.00274487
mutator 3	24.4661	15.6153	0.00216601
mutator 3	24.5257	15.6749	0.00216595
mutator 3	24.6031	15.6825	0.00206363	0.00213186
tim14-mut 1	24.6141	15.9973	0.00254727
tim14-mut 1	24.2337	15.7253	0.00274606
tim14-mut 1	24.1304	15.7832	0.00307067	0.002788
tim14-mut 2	24.2849	15.6722	0.00255471
tim14-mut 2	24.075	15.7485	0.00311513
tim14-mut 2	24.2015	15.761	0.00287838	0.00284941
tim14-mut 3	24.3104	15.8433	0.0028258
tim14-mut 3	24.442	15.8333	0.00256163
tim14-mut 3	24.4982	15.9899	0.00274633	0.00271125
atg2-mut 1	24.2523	15.0064	0.00164697
atg2-mut 1	23.7364	15.5198	0.00336175
atg2-mut 1	23.7473	15.5494	0.00340571	0.00280481
atg2-mut 2	23.7539	15.3395	0.00293103
atg2-mut 2	23.7065	15.3014	0.00294986
atg2-mut 2	23.7952	15.3732	0.00291559	0.00293216
atg2-mut 3	23.8484	15.3799	0.00282307
atg2-mut 3	24.0091	15.3797	0.00252506
atg2-mut 3	23.9902	15.9883	0.00390124	0.00308312
dilp1-mut 1	25.7105	16.9187	0.00225626
dilp1-mut 1	25.0756	16.2789	0.00224869
dilp1-mut 1	25.3258	16.9823	0.00307867	0.00252787
dilp1-mut 2	25.3185	16.4088	0.00207941
dilp1-mut 2	25.138	16.9041	0.00332168
dilp1-mut 2	25.2494	16.1789	0.00185993	0.00242034
dilp1-mut 3	25.2198	16.3384	0.00212044
dilp1-mut 3	25.3166	16.5683	0.0023255
dilp1-mut 3	25.5289	17.6133	0.00414169	0.00286255
melt-mut 1	26.3945	17.9177	0.00280685
melt-mut 1	26.1921	17.569	0.00253618
melt-mut 1	25.7546	17.6173	0.00355172	0.00296492
melt-mut 2	25.8243	17.6188	0.00338764
melt-mut 2	25.972	17.6078	0.00303497
melt-mut 2	25.7302	17.5639	0.00348094	0.00330118
melt-mut 3	25.8866	16.6437	0.00165048
melt-mut 3	25.8686	16.8473	0.00192439
melt-mut 3	26.0028	17.9165	0.0036795	0.00241813

## Sheet: Fig. S2c rescue gene expression
	qRT-PCR mutator and escue lines (CT)
	Genotypes	tim14 (Ct)	Rp49 (Ct)	Transform	Average	atg2	Rp49 (Ct)	Transform	Average	dilp1	Rp49 (Ct)	Transform	Average	melted (Ct)	Rp49	Transform	Average
	tamas 1	25.3001	20.6396	0.0395414		27.9115	20.6396	0.00647056		23,84366608	20,6396389	0.108515		28.2103	20.6396	0.00526016
	tamas 1	23.5347	19.53	0.0622965		26.5396	19.53	0.00776112		22,78962326	19,53004265	0.104416		28.28	19.53	0.0023227
	tamas 1	24.9476	19.9209	0.0306785	0.0441721	26.8912	19.9209	0.00797543	0.00740237	22,65107918	19,92094421	0.150712	0.121215	28.1421	19.9209	0.00335112	0.00364466
	tamas 2	24.7141	19.8072	0.0333321		26.7726	19.8072	0.00800183		23,13372993	19,80718231	0.0996803		28.5377	19.8072	0.00235429
	tamas 2	24.8795	20.0062	0.0341193		27.1965	20.0062	0.00684725		23,19610443	20,00624466	0.109586		28.0757	20.0062	0.0037227
	tamas 2	24.6693	20.1245	0.0428421	0.0367645	26.7162	20.1245	0.0103678	0.00840564	23,17229195	20,12450218	0.120927	0.110065	28.8592	20.1245	0.00234748	0.00280816
	tamas 3	24.7015	19.4982	0.0271426		26.8224	19.4982	0.00624036		23,17904854	19,49820518	0.0779751		28.3119	19.4982	0.00222235
	tamas 3	22.0911	-13.9569			27.5411	13.9569			23,00698471	13,9568615			28.6535	13.9569
	tamas 3	24.8099	20.0365	0.0365629	0.0318528	26.9477	20.0365	0.00830827	0.00727431	23,23467636	20,03645897	0.108953	0.0934642	28.1538	20.0365	0.00360118	0.00291176
	mutator 1	23.8481	19.2504	0.0413024		24.8556	19.5602	0.0254626		19,23467636	17,99629211	0.423847		27.6235	19.4083	0.00336487
	mutator 1	23.1748	18.6005	0.0419741		24.623	19.1604	0.0226768		19,73786545	17,94232941	0.288065		27.5937	19.2591	0.00309769
	mutator 1	23.405	18.3262	0.029588	0.0376215	24.3877	18.7008	0.0194117	0.022517	19,50123787	17,82912064	0.313792	0.341901	27.6025	19.2789	0.00312138	0.00319465
	mutator 2	23.0866	17.9675	0.0287724		24.5869	18.6991	0.0168886		19,49123787	17,66132545	0.281282		27.1977	18.9239	0.00323092
	mutator 2	22.8864	17.8232	0.0299094		24.1952	18.4684	0.0188817		19,11375618	17,55645752	0.339787		27.1925	18.4156	0.00227988
	mutator 2	22.8353	18.3166	0.0436252	0.0341023	23.7303	18.2638	0.0226163	0.0194622	19,09875618	17,43522263	0.315665	0.312244	27.4824	18.5939	0.00211011	0.0025403
	mutator 3	22.7953	18.4544	0.0493474		24.0698	18.6652	0.023608		19,02646255	17,08283997	0.259963		27.1916	18.5695	0.00253792
	mutator 3	22.4251	17.6604	0.036786		22.7906	18.0388	0.037117		19,67263603	17,31966209	0.195742		27.6812	18.8498	0.00219534
	mutator 3	21.8559	17.2898	0.0422143	0.0427826	23.6134	18.382	0.0266196	0.0291149	19,03867149	17,45512962	0.333662	0.263122	27.1153	18.0752	0.00189968	0.00221098
	Dfs-mut 1	23.2578	17.5446	0.0190615		26.1118	18.7506	0.0060824		21,5958847	17,95310402	0.0800597		29.2783	20.03	0.0016443
	Dfs-mut 1	23.0704	17.6798	0.0238379		25.3966	18.0576	0.00617612		21,45969276	17,93265343	0.0867472		29.4034	20.5713	0.00219417
	Dfs-mut 1	23.5397	17.6184	0.0165005	0.0198	25.4917	18.3141	0.00690753	0.00638868	21,06023026	16,61806679	0.0460019	0.0709362	29.9065	20.5049	0.0014786	0.00177236
	Dfs-mut 2	23.293	17.5866	0.0191507		25.7214	18.2099	0.00548019		21,42206573	17,94796753	0.0899896		29.7036	20.2722	0.00144837
	Dfs-mut 2	23.6129	17.1925	0.0116754		25.5755	18.429	0.00705827		21,36550713	17,73681545	0.0808453		29.2348	20.0152	0.0016773
	Dfs-mut 2	22.8503	17.4394	0.0235056	0.0181106	25.4579	16.102	0.00152622	0.00468823	21,11617088	16,71957016	0.0474779	0.0727709	29.3208	20.1011	0.00167729	0.00160099
	Dfs-mut 3	23.1522	17.3773	0.0182632		25.5585	18.1628	0.00593846		21,03093719	17,34498024	0.0776992		29.2685	20.126	0.00176951
	Dfs-mut 3	23.549	17.5666	0.0158168		25.2463	18.5815	0.00985573		21,38911057	17,69279289	0.0771432		29.2667	20.1011	0.00174135
	Dfs-mut 3	23.446	17.8604	0.0208228	0.0183009	25.2844	18.2059	0.00739868	0.00773095	20,10397339	17,01578903		0.0774212	29.1593	20.1257	0.0019082	0.00180635
		Dfs Tim14	BL17682
		Dfs Atg2	BL17156
		Dfs Dilp1	BL78055
		Dfs Melt	BL19928

## Sheet: Fig. S2d rescue gene expression
qRT-PCR rescue and Dfs lines (CT)
Genotypes	tim14 (Ct)	Rp49 (Ct)	Transform	Average	atg2	Rp49 (Ct)	Transform	Average	dilp1	Rp49 (Ct)	Transform	Average	melted (Ct)	Rp49	Transform	Average
wDah 1	22.8299	17.0177	0.0177983		23.3365	17.0177	0.0125272		23.396	17.0177	0.0120212		23.7558	17.0177	0.00936808
wDah 1	22.3758	16.9774	0.0237087		23.0308	16.9774	0.0150563		23.6571	16.9774	0.0097544		23.2209	16.9774	0.0131979
wDah 1	22.8006	16.8503	0.0161729	0.0192266	23.2446	16.8503	0.0118885	0.0131574	23.1659	16.8503	0.0125548	0.0114435	23.1695	16.8503	0.0125238	0.0116966
wDah 2	22.8523	16.7273	0.0143276		23.0504	16.7273	0.0124894		23.4503	16.7273	0.00946597		22.9699	16.7273	0.0132066
wDah 2	22.2486	16.5641	0.0194441		23.2218	16.5641	0.00990406		23.2502	16.5641	0.0097115		22.9513	16.5641	0.0119472
wDah 2	22.4943	16.7279	0.0183712	0.017381	23.1878	16.7279	0.0113598	0.0112511	23.6093	16.7279	0.00848147	0.00921965	22.816	16.7279	0.0146994	0.0132844
wDah 3	22.6261	16.8721	0.0185303		23.105	16.8721	0.0132964		23.5124	16.8721	0.0100253		23.61	16.8721	0.00936917
wDah 3	20.6514	16.884			23.0989	16.884	0.013463		23.44	16.884	0.0106278		23.436	16.884	0.0106576
wDah 3	23.3699	17.3122	0.0150123	0.0167713	23.6869	17.3122	0.0120508	0.0129367	23.4095	17.3122	0.0146061	0.0117531	23.9478	17.3122	0.0100578	0.0100282
+/- line 1	24.5214	17.7563	0.00919412		24.5332	17.6346	0.00838151		24.9847	17.6346	0.00612925		24.2332	17.3475	0.00845678
+/- line 1	24.4098	17.5926	0.00886777		23.6966	15.4329	0.00325376		24.8607	17.6076	0.00655525		24.6079	17.444	0.00697363
+/- line 1	24.0401	17.4636	0.0104777	0.0095132	23.7406	16.7588	0.00791195	0.00651574	24.6092	17.0481	0.00529528	0.00599326	23.9847	16.7785	0.00677205	0.00740082
+/- line 2	24.4498	17.7915	0.00990058		23.3457	17.131	0.0134642		24.5826	17.6079	0.00795056		23.5339	16.5857	0.00809792
+/- line 2	24.4358	17.6824	0.00926852		23.9829	17.1237	0.00861316		24.9915	17.5306	0.00567585		23.7735	17.0478	0.0094483
+/- line 2	23.7209	16.9727	0.00930235	0.00949048	23.5032	16.6336	0.00855199	0.0102098	24.9729	17.2336	0.00467977	0.00610206	24.3591	17.0307	0.00622236	0.00792286
+/- line 3	24.858	17.773	0.00736576		23.4799	17.208	0.0129407		24.8822	17.2366	0.00499386		24.0988	16.939	0.00699313
+/- line 3	24.2654	17.5007	0.00919675		23.7968	16.8387	0.00804303		24.1213	17.0102	0.00723366		24.0846	16.9901	0.00731702
+/- line 3	23.9423	17.5619	0.0120033	0.00952193	23.966	16.8883	0.00740266	0.00946213	24.8185	17.6805	0.00709993	0.00644248	24.5462	17.2984	0.00657973	0.00696329
sDfs 1	24.3169	17.6236	0.00966306		23.964	16.7104	0.00655352		25.2783	17.7346	0.00535949		23.9718	17.1476	0.00882524
sDfs 1	23.7934	17.2549	0.0107573		23.8096	13.4238			25.0034	17.8076	0.00682073		23.7944	16.0099	0.00453559
sDfs 1	23.9848	17.5158	0.0112886	0.0105697	24.1317	16.7152	0.00585347	0.00620349	24.9065	17.8481	0.00750302	0.00656108	23.8409	17.0336	0.00892861	0.00742982
sDfs 2	23.9003	17.1085	0.00902549		23.8911	17.1467	0.00932648		24.7036	17.6079	0.00731123		23.7297	16.677	0.0075323
sDfs 2	23.8303	17.4268	0.0118127		23.6204	15.852	0.00458648		25.2348	17.7306	0.00550793		23.8228	16.2802	0.00536368
sDfs 2	14.4669	16.9483		0.0104191	23.461	16.8388	0.0101512	0.0080214	25.0208	17.8336	0.00686179	0.00656032	23.0173	16.0192	0.00782267	0.00690622
sDfs 3	24.3685	17.9265	0.0115014		23.8116	16.893	0.00826623		24.5685	17.2366	0.00620698		24.3978	17.0292	0.00605098
sDfs 3	23.9954	17.4987	0.0110736		23.5626	16.7731	0.00903955		25.2667	17.8102	0.00569372		24.4752	17.0537	0.00583344
sDfs 3	23.9535	16.8138	0.0070916	0.00988888	24.0225	16.7628	0.00652529	0.00794369	25.1593	17.8805	0.00643965	0.00611345	24.8149	17.2773	0.00538241	0.00575561
	= excluded
Control	wDah	white Dahomey
+/- lines	Tim14 +/-	BL17682
	Atg2 +/-	BL17156
	Dilp1-het	BL78055
	Melted +/-	BL19928
sDfs	Tim	sDfs25411
	Atg2	sDfs8976
	Dilp1	sDfs26525
	Melted	sDfs7589

## Sheet: Fig S3a tom40 expression
Genotypes	Tom 40	Rp49	Transformed	Average
wt 1	24.6249	17.8876	0.00937272	0.012871
wt 1	23.6006	17.6834	0.0165483
wt 1	23.5632	17.2632	0.0126918
wt 2	23.1192	17.037	0.0147588	0.0137754
wt 2	23.3866	17.011	0.0120437
wt 2	23.2904	17.185	0.0145238
wt 3	23.2633	17.0647	0.0136161	0.0164693
wt 3	23.565	17.1481	0.0117033
wt 3	23.2793	17.9037	0.0240884
11859 N1	23.9971	17.0172	0.0079222	0.00745401
11859 N1	24.3152	17.4277	0.00844615
11859 N1	24.4102	17.0278	0.00599367
11859 N2	24.2983	17.3066	0.00785733	0.00725631
11859 N2	24.5348	17.2899	0.0065928
11859 N2	24.3721	17.278	0.0073188
11859 N3	24.6031	17.5582	0.00757318	0.00700794
11859 N3	24.6222	17.0261	0.00516818
11859 N3	24.5051	17.5894	0.00828246
mtDNA quantification
	control	11859 (tom40)
1	0.895565	0.518652
2	0.958499	0.504896
3	1.14594	0.487614
Average	1	0.503721
StDev	0.130243	0.0155521
		0.00280372

## Sheet: Fig. S3c mtDNA dilps
	qRT-PCR (CT)- (mtDNA levels)
	Genotypes	Cytb	Rp49 (Ct)	Transformed
	tamas 1	12.4332	20.2679	228.275
	tamas 1	12.4055	20.3911	253.451
	tamas 1	12.4799	20.413	244.407	242.044
	tamas 2	12.1633	20.3852	298.565
	tamas 2	12.4862	20.2814	222.135
	tamas 2	12.3622	20.3723	257.801	259.5
	tamas 3	12.2608	20.3374	269.957
	tamas 3	12.2264	20.1063	235.556
	tamas 3	12.6562	20.6508	255.039	253.517
	mutator 1	13.1514	20.5359	167.093
	mutator 1	13.2125	20.3926	145.015
	mutator 1	12.8529	20.3173	176.605	162.904
	mutator 2	12.8491	20.3805	185.006
	mutator 2	12.994	20.3592	164.876
	mutator 2	13.2518	20.356	137.587	162.49
	mutator 3	12.8109	20.4186	195.06
	mutator 3	13.1528	20.5257	165.757
	mutator 3	13.1052	20.5694	176.581	179.133
	Dilp1-mut 1	11.7134	20.7772	535.133
	Dilp1-mut 1	11.7079	20.6108	478.684
	Dilp1-mut 1	11.9868	20.7636	438.603	484.14
	Dilp1-mut 2	11.8741	20.5818	418.098
	Dilp1-mut 2	11.8074	20.4918	411.392
	Dilp1-mut 2	11.7221	20.4867	434.936	421.475
	Dilp1-mut 3	11.7318	20.4785	429.551
	Dilp1-mut 3	9.24527	20.5454
	Dilp1-mut 3	11.2744	20.5884	636.475	533.013
	Dilp2 -mut 1	14.533	21.989	175.584
	Dilp2 -mut 1	14.0452	21.8021	216.292
	Dilp2 -mut 1	14.7874	21.7722	126.666	172.847
	Dilp2-mut 2	14.9187	21.784	116.59
	Dilp2-mut 2	14.899	21.7862	118.374
	Dilp2-mut 2	14.5232	22.018	180.372	138.445
	Dilp2-mut 3	14.648	21.9665	159.629
	Dilp2-mut 3	14.5349	21.9009	164.958
	Dilp3-mut 3	15.126	22.1148	127.003	150.53
	Dilp3-mut 1	14.5307	22.0227	180.019
	Dilp3-mut 1	14.6014	21.9801	166.422
	Dilp3-mut 1	14.698	21.9697	154.531	166.991
	Dilp3-mut 2	14.6542	21.9649	158.756
	Dilp3-mut 2	14.669	21.9068	150.93
	Dilp3-mut 2	14.3338	21.987	201.293	170.326
	Dilp3-mut 3	14.7281	21.9769	152.097
	Dilp3-mut 3	9.70622	22.0369
	Dilp3 -mut 3	14.7105	22.1655	175.463	163.78
		= excliuded

## Sheet: Fig S3d RMC dilps
		qRT-PCR (CT)- (mutation load)
		Genotypes	Cytb	COXIII (Ct)	Transformed
		tamas 1	19.8343	13.5356	0.0127024
		tamas 1	20.1305	13.2249	0.00834047
		tamas 1	20.1522	13.5445	0.0102535	0.0104321
		tamas 2	20.2283	13.4891	0.00936035
		tamas 2	20.2955	13.4024	0.00841349
		tamas 2	20.1747	13.383	0.00902641	0.00893342
		tamas 3	19.9438	13.3919	0.0106586
		tamas 3	19.98	12.7247	0.00654539
		tamas 3	20.2294	13.5736	0.00991787	0.00904061
		mutator 1	18.1104	13.821	0.051142
		mutator 1	18.1816	13.9631	0.0537189
		mutator 1	18.2584	13.9408	0.0501481	0.0516697
		mutator 2	18.2367	13.8353	0.0473232
		mutator 2	18.1708	13.7024	0.0451707
		mutator 2	18.1621	13.7998	0.0486181	0.0470373
		mutator 3	18.126	13.8334	0.0510269
		mutator 3	18.106	13.9096	0.0545477
		mutator 3	18.3903	13.9919	0.0474179	0.0509975
		Dilp1-mut 1	18.6664	14.5283	0.0567977
		Dilp1-mut 1	19.4187	14.7954	0.0405744
		Dilp1-mut 1	18.563	14.4758	0.0588325	0.0520682
		Dilp1-mut 2	18.4952	14.6015	0.0672807
		Dilp1-mut 2	19.4263	14.8347	0.0414765
		Dilp1-mut 2	18.4324	14.5141	0.0661405	0.0582992
		Dilp1-mut 3	19.2921	14.5673	0.0378183
		Dilp1-mut 3	18.752	14.7111	0.0607523
		Dilp1-mut 3	18.8746	14.8036	0.059499	0.0526899
		Dilp2 -mut 1	18.3887	14.1723	0.0537947
		Dilp2 -mut 1	18.4046	14.1445	0.0521894
		Dilp2 -mut 1	18.4707	14.1818	0.0511556	0.0523799
		Dilp2-mut 2	18.7483	14.1352	0.0408596
		Dilp2-mut 2	18.5974	14.1073	0.0444962
		Dilp2-mut 2	18.3287	14.1403	0.0548487	0.0467348
		Dilp2-mut 3	18.389	14.1141	0.0516566
		Dilp2-mut 3	18.2018	14.1668	0.0610027
		Dilp3-mut 3	18.1539	14.1413	0.0619568	0.0582054
		Dilp3-mut 1	18.9975	14.534	0.045327
		Dilp3-mut 1	18.9969	14.5839	0.046944
		Dilp3-mut 1	18.7309	14.5182	0.0539351	0.0487354
		Dilp3-mut 2	18.9371	14.8919	0.0605753
		Dilp3-mut 2	18.8332	14.6408	0.0546947
		Dilp3-mut 2	18.6782	14.3168	0.0486482	0.0546394
		Dilp3-mut 3	18.882	14.7425	0.056738
		Dilp3-mut 3	18.6933	14.6067	0.0588568
		Dilp3 -mut 3	20.6204	14.7594	0.0172062	0.044267

## Sheet: Fig S5a
qRT-PCR (CT)-1
Genotypes	tArg(Ct)	CoxIII (Ct)	Transformed	Average
tamas 1	16.7666	10.3576	0.0117682
tamas 1	16.5495	10.2618	0.0128001
tamas 1	16.5585	10.865	0.0193241	0.0146308
tamas 2	16.5654	10.7719	0.0180289
tamas 2	17.051	10.7457	0.0126449
tamas 2	16.487	10.4067	0.0147791	0.015151
tamas 3	16.6654	10.8095	0.0172662
tamas 3	16.2706	10.2453	0.0153527
tamas 3	16.6309	10.9144	0.0190189	0.0172126
mutator 1	15.4261	11.7835	0.0800682
mutator 1	16.5644	12.8318	0.0752278			mtDNA quantification
mutator 1	15.1175	11.7744	0.0985376	0.0846112			tamas	mutator	atg2-mut	tim14-mut	dilp1-mut	melt-mut
mutator 2	15.4709	11.8536	0.0814824			1	0.933991	5.40136	5.87598	5.31436	6.2434	2.40598
mutator 2	15.8606	11.896	0.0640537			2	0.9672	4.96133	5.07057	5.96652	8.32964	2.50366
mutator 2	15.1439	11.6313	0.0876185	0.0777182		3	1.09881	7.0241	7.43895	6.26239	6.19806	3.32533
mutator 3	15.8707	12.4468	0.0931735			Average	1	5.7956	6.1285	5.84776	6.9237	2.74499
mutator 3	15.9445	12.5881	0.0976397			StDev	0.0871674	1.08643	1.20421	0.485044	1.21779	0.504958
mutator 3	16.0271	13.1832	0.13928	0.110031
tim14-mut 1	15.5068	11.8266	0.0780076
tim14-mut 1	15.3027	11.9242	0.096155
tim14-mut 1	15.807	12.5133	0.101975	0.092046
tim14-mut 2	15.0954	11.669	0.0930111
tim14-mut 2	15.9021	12.0403	0.0687871
tim14-mut 2	15.3062	11.5976	0.0764903	0.0794295
tim14-mut 3	15.198	11.8056	0.0952363
tim14-mut 3	14.8316	11.3465	0.0893116
tim14-mut 3	14.5479	11.9488	0.165041	0.11653
atg2-mut 1	14.9826	11.5858	0.0949423
atg2-mut 1	15.0596	11.3966	0.0789462
atg2-mut 1	15.0706	11.35	0.0758565	0.0832483
atg2-mut 2	15.022	11.299	0.0757267
atg2-mut 2	15.1907	12.1361	0.120359
atg2-mut 2	14.9507	11.3825	0.0843076	0.0934643
atg2-mut 3	13.3288	12.3255
atg2-mut 3	14.7852	11.4546	0.0994055
atg2-mut 3	15.0931	11.7241	0.0967925	0.098099
dilp1-mut 1	16.028	12.7376	0.102209
dilp1-mut 1	15.4583	12.0007	0.0910247
dilp1-mut 1	16.2538	12.9343	0.100171	0.0978016
dilp1-mut 2	15.1259	12.8316	0.203866
dilp1-mut 2	15.73	12.2497	0.0896013
dilp1-mut 2	15.2308	11.8794	0.0979792	0.130482
dilp1-mut 3	15.9256	12.5575	0.0968567
dilp1-mut 3	15.0912	11.7133	0.0961946
dilp1-mut 3	15.6085	12.2607	0.0982226	0.0970913
melt-mut 1	16.2084	11.5107	0.0385352
melt-mut 1	16.1766	11.4141	0.036843
melt-mut 1	15.7611	13.117		0.0376891
melt-mut 2	17.8095	12.9834	0.0352532
melt-mut 2	17.0258	12.0997	0.0328923
melt-mut 2	17.8864	13.5503	0.0495123	0.0392193
melt-mut 3	16.4689	12.013	0.045566
melt-mut 3	17.3892	13.0741	0.0502346
melt-mut 3	17.9215	13.8739	0.0604712	0.0520906
	= excliuded

## Sheet: Fig S5b
	qRT-PCR (CT)						mtDNA quantification
	Genotypes	Cytb(Ct)	Rp49 (Ct)	Transformed	Average			tamas	mut	atg2	tim14	dilp1	melted
	tamas 1	12.4332	20.2679	228.275			1	0.961686	0.64725	1.96851	2.07802	1.92358	1.90507
	tamas 1	12.4055	20.3911	253.451			2	1.03104	0.645602	1.93703	1.99678	1.6746	1.88961
	tamas 1	12.4799	20.413	244.406	242.044		3	1.00727	0.711728	2.28192	2.20247	2.11776	1.98474
	tamas 2	12.1633	20.3852	298.565			Average	1	0.668193	2.06249	2.09243	1.90531	1.92647
	tamas 2	12.4862	20.2814	222.135			StDev	0.0352454	0.0377112	0.190686	0.103598	0.222143	0.0510467
	tamas 2	12.3622	20.3723	257.801	259.5
	tamas 3	12.2608	20.3374	269.957
	tamas 3	12.2264	20.1063	235.556
	tamas 3	12.6562	20.6508	255.039	253.517
	mutator 1	13.1514	20.5359	167.093
	mutator 1	13.2125	20.3926	145.015
	mutator 1	12.8529	20.3173	176.605	162.904
	mutator 2	12.8491	20.3805	185.006
	mutator 2	12.994	20.3592	164.876
	mutator 2	13.2518	20.356	137.587	162.49
	mutator 3	12.8109	20.4186	195.06
	mutator 3	13.1528	20.5257	165.757
	mutator 3	13.1052	20.5694	176.581	179.133
	tim14-mut 1	11.2623	20.1736	481.46
	tim14-mut 1	11.2477	20.3634	554.757
	tim14-mut 1	11.5594	20.3736	450.128	495.448
	tim14-mut 2	11.3951	20.3517	496.8
	tim14-mut 2	11.4783	20.3116	456.129
	tim14-mut 2	11.3028	20.2962	509.65	487.526
	tim14-mut 3	11.2975	20.4603	573.176
	tim14-mut 3	11.219	20.4137	585.978
	tim14-mut 3	11.3738	20.5129	563.837	574.33
	atg2-mut 1	11.4294	20.3157	473.198
	atg2-mut 1	11.5175	20.5396	519.907
	atg2-mut 1	11.3397	20.5094	575.931	523.012
	atg2-mut 2	11.4896	20.4284	490.736
	atg2-mut 2	11.6565	20.7358	540.955
	atg2-mut 2	11.6442	20.539	476.002	502.564
	atg2-mut 3	11.7174	20.4817	434.813
	atg2-mut 3	11.2194	20.5602	648.466
	atg2-mut 3	11.4394	20.6186	579.722	554.334
	dilp1-mut 1	11.7134	20.7772	535.133
	dilp1-mut 1	11.7079	20.6108	478.684
	dilp1-mut 1	11.9868	20.7636	438.603	484.14
	dilp1-mut 2	11.8741	20.5818	418.098
	dilp1-mut 2	11.8074	20.4918	411.392
	dilp1-mut 2	11.7221	20.4867	434.936	421.475
	dilp1-mut 3	11.7318	20.4785	429.551
	dilp1-mut 3	9.24527	20.5454
	dilp1-mut 3	11.2744	20.5884	636.475	533.013
	melt-mut 1	11.1775	20.1533	503.481
	melt-mut 1	11.5627	20.352	442.426
	melt-mut 1	11.5813	20.5254	492.537	479.482
	melt-mut 2	11.3808	20.2746	475.667
	melt-mut 2	11.5463	20.447	477.941
	melt-mut 2	11.6082	20.4944	473.163	475.59
	melt-mut 3	11.731	20.4981	435.649
	melt-mut 3	11.148	20.416	616.498
	melt-mut 3	11.9855	20.7878	446.449	499.532
		= excluded

## Sheet: Fig. S11 c-e
	Branches per aera	Brances per mitochondria	Total branch lenght (um)	Total branch lenght per mitochondria (um)	Branch junction per aera	Branch junction per mitochondria
tamas 1	616	1.275	894.1	1.1	113	0.18
tamas 2	623	1.365	850	1.36	106	0.17
tamas 3	752	1.203	523.8	0.838	102	0.16
tamas 4	642	1.198	436.8	0.815	90	0.14
tamas 5	672	1.29	710.3	1.049	103	0.15
Average	661	1.2662	683	1.0324	102.8	0.16
STDEV	55.2992	0.0690123	199.472	0.222048	8.34865	0.0158114
tTest	8.45674e-05	7.15607e-06	0.000822017	8.97966e-07	2.39679e-05	8.33721e-06
mutator 1	994	2.1	1263.49	3.167	241	0.604
mutator 2	939	2.206	1155.26	3.4	217	0.64
mutator 3	1057	2.144	1249.29	3.085	237	0.58
mutator 4	1136	2.543	1365.13	3.17	307	0.83
mutator 5	912	2.056	1061.21	2.68	225	0.57
Average	1031.5	2.24825	1258.29	3.2055	250.5	0.6635
STDEV	90.7706	0.194343	115.337	0.262685	35.7323	0.106982
atg2-mut 1	762	1.621	954.1	1.24	156	0.332
atg2-mut 2	741	1.731	1056.2	2.46	163	0.381
atg2-mut 3	784	1.577	1017.4	2.04	150	0.302
atg2-mut 4	616	1.484	776.2	1.87	105	0.253
atg2-mut 5	626	1.848	842.7	2.42	199	0.445
Average	705.8	1.6522	929.32	2.006	154.6	0.3426
STDEV	78.9696	0.140949	117.707	0.495964	33.6348	0.073738
tTest	0.000504906	0.000828944	0.00436336	0.00241164	0.00326478	0.000821708
tim14-mut 1	809	1.651	949.7	1.93	166	0.339
tim14-mut 2	641	1.942	842.1	2.5	146	0.496
tim14-mut 3	768	1.989	970.5	2.55	181	0.523
tim14-mut 4	744	2.08	730.7	2.66	191	0.582
tim14-mut 5	692	1.84	738.9	2.26	166	0.45
Average	730.8	1.9004	846.38	2.38	170	0.478
STDEV	65.6559	0.164077	112.952	0.290947	17.1026	0.0912003
tTest	0.00055712	0.0262446	0.000864135	0.00339303	0.00277636	0.0291143
dilp1-mut 1	844	1.589	970	1.82	166	0.313
dilp1-mut 2	893	1.511	956.5	1.78	154	0.261
dilp1-mut 3	806	1.44	935.3	1.48	146	0.432
dilp1-mut 4	994	1.52	803.8	1.84	181	0.278
dilp1-mut 5	711	1.679	806.4	2	213	0.354
Average	849.6	1.5478	894.4	1.784	172	0.3276
STDEV	104.734	0.0903587	82.4575	0.18942	26.4481	0.0683835
tTest	0.0342203	0.000123678	0.000910105	1.72359e-05	0.0061131	0.000518539
melt-mut 1	651	1.352	607.8	2.21	181	0.416
melt-mut 2	848	1.057	777.4	2.46	219	0.372
melt-mut 3	908	2	836.9	2.65	173	0.342
melt-mut 4	745	1.218	853.4	3.13	124	0.253
melt-mut 5	987	1.385	765.4	2.42	137	0.437
Average	827.8	1.4024	768.18	2.574	166.8	0.364
STDEV	132.57	0.358215	97.2103	0.347894	37.6988	0.0722876
tTest	0.0368074	0.00219696	0.000155699	0.0270682	0.00958955	0.00125101

## Sheet: Fig. S12a Spargel
qRT-PCR (CT)-1						mtDNA quantification
Genotypes	Spargel (Ct)	Rp49 (Ct)	Transformed				tamas	mutator	tim14-mut	atg2-mut	dilp1-mut	melt-muted
tamas 1	25.9072	16.1632	0.00116624			1	0.994426	1.05937	1.33343	2.77143	3.05261	0.902437
tamas 1	25.5311	16.1663	0.00151682			2	1.0046	1.04191	1.3089	2.79633	2.55482	0.952869
tamas 1	25.6454	15.9713	0.00122409	0.00130238		3	1.00098	0.983878	1.20046	2.57396	2.54896	1.01613
tamas 2	25.4277	16.0504	0.00150359			Average	1	1.02839	1.28093	2.71391	2.71879	0.957146
tamas 2	25.4314	15.9165	0.00136688			StDev	0.0051553	0.0395204	0.0707584	0.121837	0.289108	0.056968
tamas 2	25.8026	15.9434	0.00107664	0.0013157
tamas 3	25.8038	16.1314	0.00122556
tamas 3	25.6518	16.1291	0.00135952
tamas 3	25.9739	16.4387	0.0013478	0.00131096
mutator 1	25.5899	16.1735	0.00146342
mutator 1	25.4759	15.8867	0.0012983
mutator 1	25.4078	15.928	0.00140059	0.00138743
mutator 2	25.479	15.9537	0.00135711
mutator 2	25.5101	16.1127	0.00148285
mutator 2	25.3272	15.6877	0.00125376	0.00136457
mutator 3	25.5838	15.9534	0.00126173
mutator 3	25.8593	16.1649	0.00120702
mutator 3	25.7488	16.2654	0.00139696	0.00128857
tim14-mut 1	25.0561	15.86	0.00170479
tim14-mut 1	24.9063	15.6813	0.00167111
tim14-mut 1	24.8162	15.7482	0.00186321	0.00174637
tim14-mut 2	24.8651	15.3629	0.0013789
tim14-mut 2	24.6601	15.5336	0.00178912
tim14-mut 2	24.7922	15.808	0.00197471	0.00171424
tim14-mut 3	24.5825	15.4999	0.00184446
tim14-mut 3	24.9347	15.3921	0.00134093
tim14-mut 3	25.3285	15.9775	0.00153129	0.00157223
atg2-mut 1	23.974	15.7984	0.0034587
atg2-mut 1	23.6648	15.6913	0.0039787
atg2-mut 1	23.8159	15.6374	0.00345169	0.00362969
atg2-mut 2	23.6725	15.6159	0.00375609
atg2-mut 2	23.6375	15.5183	0.00359657
atg2-mut 2	23.6599	15.5557	0.00363426	0.0036623
atg2-mut 3	23.8382	15.5619	0.00322546
atg2-mut 3	23.8843	15.8818	0.00389952
atg2-mut 3	24.2085	15.822	0.00298822	0.00337107
dilp1-mut 1	24.3	16.1792	0.00359241
dilp1-mut 1	23.9816	16.0837	0.00419278
dilp1-mut 1	23.9287	16.0363	0.00420866	0.00399795
dilp1-mut 2	24.1181	16.0016	0.00360312
dilp1-mut 2	23.9525	15.7897	0.00348933
dilp1-mut 2	23.9804	15.5732	0.00294554	0.003346
dilp1-mut 3	23.9186	15.6828	0.00331704
dilp1-mut 3	24.0693	15.7044	0.00303342
dilp1-mut 3	24.2487	16.1566	0.00366451	0.00333832
melt-mut 1	27.0233	17.1968	0.00110129
melt-mut 1	26.9019	17.3287	0.00131269
melt-mut 1	26.9797	17.1924	0.00113173	0.00118191
melt-mut 2	27.2229	17.5277	0.00120636
melt-mut 2	26.9867	17.4642	0.00135971
melt-mut 2	26.962	17.2323	0.0011778	0.00124796
melt-mut 3	26.9783	17.2681	0.00119382
melt-mut 3	27.1728	17.8986	0.00161515
melt-mut 3	27.3326	17.6098	0.00118346	0.00133081

[truncated: 6 more sheets: Fig. S12b genes, Fig. S12e MagicRed, Fig. S12f,g autophagic flux, Fig S13a  mtDNA, Fig S13b Western, Fig S13c-h gene expression]
